# Supplementary material for: Comparative Interactome Analysis of Emerin, MAN1 and LEM2 Reveals a Unique Role for LEM2 in Nucleotide Excision Repair
Source: Cells. 2020 Feb 18;9(2):463. doi: 10.3390/cells9020463 (PMC7072835; doi:10.3390/cells9020463)
Supplement: Supplementary file 1 [file cells-09-00463-s001.zip]

Archive with 8 entries (5 files):
- supplementary material/
- supplementary material/Supplementary Table_S1.xlsx
- __MACOSX/
- __MACOSX/supplementary material/
- __MACOSX/supplementary material/._Supplementary Table_S1.xlsx
- supplementary material/Supplementary Material.pdf
- __MACOSX/supplementary material/._Supplementary Material.pdf
- __MACOSX/._supplementary material
