# Supplementary material for: Comparative Interactome Analysis of Emerin, MAN1 and LEM2 Reveals a Unique Role for LEM2 in Nucleotide Excision Repair
Source: Cells. 2020 Feb 18;9(2):463. doi: 10.3390/cells9020463 (PMC7072835; doi:10.3390/cells9020463)
Supplement: Supplementary file 1 [file cells-09-00463-s001.zip › supplementary material/Supplementary Table_S1.xlsx]

## Sheet: A) SAINT BioID output 
Bait	Prey	PreyGene	IP	Spec	SpecSum	NumRep	iProb	ctrlCounts	AvgP	MaxP	FDR
LEMD2	112690	YWHAQ	LEM2_1|LEM2_2|LEM2_3|LEM2_4	6|4|3|2	15	4	0.01|0.01|0.00|0.00	3|3|3|1	0.0045	0.008	0.741
LEMD2	112907	SERPINF2	LEM2_1|LEM2_2|LEM2_3|LEM2_4	0|0|0|0	0	4	0.00|0.00|0.00|0.00	1|0|0|0	0	0	0.9552
LEMD2	112910	AHSG	LEM2_1|LEM2_2|LEM2_3|LEM2_4	0|0|0|2	2	4	0.00|0.00|0.00|0.11	4|1|0|0	0.0283	0.113	0.7199
LEMD2	112927	APP	LEM2_1|LEM2_2|LEM2_3|LEM2_4	5|1|1|0	7	4	0.86|0.47|0.50|0.00	0|0|0|0	0.4575	0.861	0.3795
LEMD2	113017	ACADM	LEM2_1|LEM2_2|LEM2_3|LEM2_4	0|0|0|0	0	4	0.00|0.00|0.00|0.00	7|2|0|0	0	0	0.9552
LEMD2	113019	ACADS	LEM2_1|LEM2_2|LEM2_3|LEM2_4	0|0|0|0	0	4	0.00|0.00|0.00|0.00	1|0|0|0	0	0	0.9552
LEMD2	113408	ADH5	LEM2_1|LEM2_2|LEM2_3|LEM2_4	0|0|0|0	0	4	0.00|0.00|0.00|0.00	0|0|0|0	0	0	0.9552
LEMD2	113455	SLC25A4	LEM2_1|LEM2_2|LEM2_3|LEM2_4	16|9|11|12	48	4	0.03|0.00|0.00|0.02	11|8|6|5	0.013	0.026	0.7307
LEMD2	113463	SLC25A6	LEM2_1|LEM2_2|LEM2_3|LEM2_4	20|13|15|16	64	4	0.00|0.00|0.00|0.00	14|12|10|6	0	0	0.9552
LEMD2	113499	GLA	LEM2_1|LEM2_2|LEM2_3|LEM2_4	1|3|1|0	5	4	0.29|0.82|0.51|0.00	0|0|0|0	0.4062	0.824	0.4283
LEMD2	113576	ALB	LEM2_1|LEM2_2|LEM2_3|LEM2_4	1|0|0|4	5	4	0.00|0.00|0.00|0.00	11|8|5|3	0	0	0.9552
LEMD2	113600	AKR1A1	LEM2_1|LEM2_2|LEM2_3|LEM2_4	2|1|2|1	6	4	0.46|0.42|0.65|0.49	1|0|0|0	0.5053	0.648	0.3246
LEMD2	113606	ALDOA	LEM2_1|LEM2_2|LEM2_3|LEM2_4	4|6|3|2	15	4	0.16|0.83|0.39|0.10	3|1|1|0	0.3675	0.827	0.4579
LEMD2	113916	NPR2	LEM2_1|LEM2_2|LEM2_3|LEM2_4	0|1|0|0	1	4	0.00|0.00|0.00|0.00	0|0|0|0	0	0	0.9552
LEMD2	113944	ANXA1	LEM2_1|LEM2_2|LEM2_3|LEM2_4	3|1|0|0	4	4	0.65|0.37|0.00|0.00	1|0|0|0	0.2545	0.647	0.5308
LEMD2	113950	ANXA2	LEM2_1|LEM2_2|LEM2_3|LEM2_4	36|27|24|15	102	4	0.54|0.66|0.57|0.00	12|11|10|9	0.441	0.655	0.3986
LEMD2	113960	ANXA5	LEM2_1|LEM2_2|LEM2_3|LEM2_4	11|7|4|1	23	4	0.80|0.86|0.64|0.02	3|2|0|0	0.578	0.856	0.2838
LEMD2	113962	ANXA6	LEM2_1|LEM2_2|LEM2_3|LEM2_4	1|0|0|0	1	4	0.00|0.00|0.00|0.00	0|0|0|0	0	0	0.9552
LEMD2	114074	APRT	LEM2_1|LEM2_2|LEM2_3|LEM2_4	3|3|2|0	8	4	0.67|0.76|0.69|0.00	1|0|0|0	0.5312	0.763	0.3121
LEMD2	114123	ARF4	LEM2_1|LEM2_2|LEM2_3|LEM2_4	16|9|6|12	43	4	0.23|0.00|0.00|0.25	7|6|6|6	0.1195	0.246	0.6716
LEMD2	114312	ATP2A2	LEM2_1|LEM2_2|LEM2_3|LEM2_4	8|3|2|6	19	4	0.12|0.01|0.00|0.44	3|3|2|1	0.1413	0.442	0.6574
LEMD2	114374	ATP1A1	LEM2_1|LEM2_2|LEM2_3|LEM2_4	12|8|6|6	32	4	0.30|0.51|0.26|0.27	5|2|2|1	0.335	0.506	0.4819
LEMD2	114443	MT-ATP6	LEM2_1|LEM2_2|LEM2_3|LEM2_4	0|0|0|1	1	4	0.00|0.00|0.00|0.00	1|0|0|0	0	0	0.9552
LEMD2	114517	ATP5F1A	LEM2_1|LEM2_2|LEM2_3|LEM2_4	15|14|12|12	53	4	0.00|0.00|0.00|0.00	29|19|18|15	0	0	0.9552
LEMD2	114549	ATP5F1B	LEM2_1|LEM2_2|LEM2_3|LEM2_4	3|3|3|9	18	4	0.00|0.00|0.00|0.00	14|5|4|4	0	0	0.9552
LEMD2	114762	NPM1	LEM2_1|LEM2_2|LEM2_3|LEM2_4	16|8|6|4	34	4	0.12|0.00|0.00|0.00	7|6|4|4	0.0298	0.118	0.7187
LEMD2	114823	STOM	LEM2_1|LEM2_2|LEM2_3|LEM2_4	1|0|0|1	2	4	0.00|0.00|0.00|0.00	0|0|0|0	0	0	0.9552
LEMD2	115143	BTF3	LEM2_1|LEM2_2|LEM2_3|LEM2_4	5|5|3|0	13	4	0.96|0.89|0.87|0.00	0|0|0|0	0.6798	0.961	0.2179
LEMD2	115206	MTHFD1	LEM2_1|LEM2_2|LEM2_3|LEM2_4	26|9|8|13	56	4	0.00|0.00|0.00|0.00	13|12|12|11	0	0	0.9552
LEMD2	115442	S100A8	LEM2_1|LEM2_2|LEM2_3|LEM2_4	0|0|0|0	0	4	0.00|0.00|0.00|0.00	3|0|0|0	0	0	0.9552
LEMD2	115465	CA4	LEM2_1|LEM2_2|LEM2_3|LEM2_4	0|0|0|0	0	4	0.00|0.00|0.00|0.00	0|0|0|0	0	0	0.9552
LEMD2	115574	CAPN1	LEM2_1|LEM2_2|LEM2_3|LEM2_4	3|2|3|1	9	4	0.10|0.13|0.40|0.05	3|1|0|0	0.171	0.402	0.6347
LEMD2	115612	CAPNS1	LEM2_1|LEM2_2|LEM2_3|LEM2_4	2|3|2|1	8	4	0.22|0.75|0.62|0.26	1|1|0|0	0.461	0.748	0.3758
LEMD2	115702	CAT	LEM2_1|LEM2_2|LEM2_3|LEM2_4	0|0|0|0	0	4	0.00|0.00|0.00|0.00	1|0|0|0	0	0	0.9552
LEMD2	115717	CTSD	LEM2_1|LEM2_2|LEM2_3|LEM2_4	3|0|0|1	4	4	0.79|0.00|0.00|0.54	0|0|0|0	0.3328	0.787	0.4842
LEMD2	115741	CTSL	LEM2_1|LEM2_2|LEM2_3|LEM2_4	2|0|1|0	3	4	0.47|0.00|0.44|0.00	1|0|0|0	0.2278	0.47	0.576
LEMD2	116051	CDK2	LEM2_1|LEM2_2|LEM2_3|LEM2_4	10|3|4|2	19	4	0.86|0.51|0.79|0.26	2|2|0|0	0.6022	0.859	0.2698
LEMD2	116152	CCND1	LEM2_1|LEM2_2|LEM2_3|LEM2_4	1|0|0|0	1	4	0.00|0.00|0.00|0.00	1|0|0|0	0	0	0.9552
LEMD2	116176	CCNB1	LEM2_1|LEM2_2|LEM2_3|LEM2_4	3|3|2|0	8	4	0.86|0.91|0.86|0.00	0|0|0|0	0.6573	0.912	0.2377
LEMD2	116501	CLTA	LEM2_1|LEM2_2|LEM2_3|LEM2_4	0|0|0|0	0	4	0.00|0.00|0.00|0.00	0|0|0|0	0	0	0.9552
LEMD2	116509	S100A6	LEM2_1|LEM2_2|LEM2_3|LEM2_4	1|0|0|0	1	4	0.00|0.00|0.00|0.00	1|1|0|0	0	0	0.9552
LEMD2	116533	CLU	LEM2_1|LEM2_2|LEM2_3|LEM2_4	19|7|5|2	33	4	0.59|0.39|0.16|0.00	5|5|0|0	0.284	0.587	0.5154
LEMD2	116848	CFL1	LEM2_1|LEM2_2|LEM2_3|LEM2_4	12|6|5|5	28	4	0.45|0.05|0.01|0.01	5|4|3|2	0.13	0.448	0.6641
LEMD2	116857	MMP3	LEM2_1|LEM2_2|LEM2_3|LEM2_4	10|12|9|0	31	4	0.28|0.71|0.63|0.00	4|3|3|0	0.4045	0.708	0.4303
LEMD2	116907	COMT	LEM2_1|LEM2_2|LEM2_3|LEM2_4	6|2|1|0	9	4	0.94|0.80|0.60|0.00	0|0|0|0	0.5855	0.944	0.2811
LEMD2	117020	MT-CO2	LEM2_1|LEM2_2|LEM2_3|LEM2_4	3|1|1|4	9	4	0.07|0.01|0.01|0.48	2|1|1|1	0.142	0.475	0.657
LEMD2	117121	COX7A2	LEM2_1|LEM2_2|LEM2_3|LEM2_4	0|1|1|0	2	4	0.00|0.00|0.00|0.00	1|0|0|0	0	0	0.9552
LEMD2	117385	CRYAB	LEM2_1|LEM2_2|LEM2_3|LEM2_4	0|5|3|2	10	4	0.00|0.79|0.68|0.42	2|1|0|0	0.471	0.788	0.3665
LEMD2	117501	CALR	LEM2_1|LEM2_2|LEM2_3|LEM2_4	38|13|11|9	71	4	0.98|0.57|0.58|0.35	8|5|0|0	0.6168	0.976	0.261
LEMD2	117809	CYB5A	LEM2_1|LEM2_2|LEM2_3|LEM2_4	1|0|0|0	1	4	0.00|0.00|0.00|0.00	0|0|0|0	0	0	0.9552
LEMD2	118161	CSRP1	LEM2_1|LEM2_2|LEM2_3|LEM2_4	0|0|1|0	1	4	0.00|0.00|0.00|0.00	0|0|0|0	0	0	0.9552
LEMD2	118183	CST3	LEM2_1|LEM2_2|LEM2_3|LEM2_4	1|0|0|0	1	4	0.00|0.00|0.00|0.00	0|0|0|0	0	0	0.9552
LEMD2	118504	ALDH2	LEM2_1|LEM2_2|LEM2_3|LEM2_4	0|0|0|0	0	4	0.00|0.00|0.00|0.00	4|2|1|1	0	0	0.9552
LEMD2	118541	GLUD1	LEM2_1|LEM2_2|LEM2_3|LEM2_4	0|0|0|0	0	4	0.00|0.00|0.00|0.00	9|3|2|0	0	0	0.9552
LEMD2	118607	NQO1	LEM2_1|LEM2_2|LEM2_3|LEM2_4	2|0|0|0	2	4	0.65|0.00|0.00|0.00	0|0|0|0	0.1625	0.65	0.6418
LEMD2	118773	LIG1	LEM2_1|LEM2_2|LEM2_3|LEM2_4	1|0|0|0	1	4	0.00|0.00|0.00|0.00	0|0|0|0	0	0	0.9552
LEMD2	118992	DHFR	LEM2_1|LEM2_2|LEM2_3|LEM2_4	4|1|2|2	9	4	0.57|0.12|0.50|0.47	3|0|0|0	0.4143	0.569	0.4204
LEMD2	119163	EEF1B2	LEM2_1|LEM2_2|LEM2_3|LEM2_4	2|2|0|0	4	4	0.47|0.63|0.00|0.00	1|0|0|0	0.2753	0.628	0.52
LEMD2	119165	EEF1G	LEM2_1|LEM2_2|LEM2_3|LEM2_4	21|21|16|9	67	4	0.00|0.01|0.00|0.00	14|14|9|9	0.0015	0.006	0.747
LEMD2	119172	EEF2	LEM2_1|LEM2_2|LEM2_3|LEM2_4	48|24|23|15	110	4	0.29|0.20|0.25|0.00	12|10|9|9	0.1833	0.29	0.6228
LEMD2	119339	ENO1	LEM2_1|LEM2_2|LEM2_3|LEM2_4	29|17|17|20	83	4	0.00|0.00|0.00|0.00	28|17|16|16	0	0	0.9552
LEMD2	119360	HSP90B1	LEM2_1|LEM2_2|LEM2_3|LEM2_4	25|4|2|7	38	4	0.40|0.00|0.00|0.01	8|4|4|2	0.1025	0.404	0.6822
LEMD2	119533	ERBB2	LEM2_1|LEM2_2|LEM2_3|LEM2_4	0|0|1|0	1	4	0.00|0.00|0.00|0.00	0|0|0|0	0	0	0.9552
LEMD2	119543	KDELR1	LEM2_1|LEM2_2|LEM2_3|LEM2_4	3|0|0|1	4	4	0.86|0.00|0.00|0.52	0|0|0|0	0.3458	0.864	0.4747
LEMD2	119636	ETFA	LEM2_1|LEM2_2|LEM2_3|LEM2_4	3|1|1|4	9	4	0.00|0.00|0.00|0.00	7|5|3|3	0	0	0.9552
LEMD2	119720	F13A1	LEM2_1|LEM2_2|LEM2_3|LEM2_4	0|0|0|0	0	4	0.00|0.00|0.00|0.00	1|0|0|0	0	0	0.9552
LEMD2	120046	FGFR1	LEM2_1|LEM2_2|LEM2_3|LEM2_4	0|0|1|0	1	4	0.00|0.00|0.00|0.00	0|0|0|0	0	0	0.9552
LEMD2	120523	FTL	LEM2_1|LEM2_2|LEM2_3|LEM2_4	0|2|3|0	5	4	0.00|0.73|0.84|0.00	1|0|0|0	0.3933	0.844	0.4395
LEMD2	120649	GAPDH	LEM2_1|LEM2_2|LEM2_3|LEM2_4	68|8|7|26	109	4	0.04|0.00|0.00|0.00	24|24|18|15	0.0098	0.039	0.7347
LEMD2	120751	GADD45A	LEM2_1|LEM2_2|LEM2_3|LEM2_4	4|3|1|1	9	4	0.71|0.77|0.30|0.27	2|0|0|0	0.5118	0.768	0.3208
LEMD2	120996	GNAI3	LEM2_1|LEM2_2|LEM2_3|LEM2_4	3|0|0|2	5	4	0.38|0.00|0.00|0.56	1|1|0|0	0.2353	0.558	0.5634
LEMD2	121023	GNAI2	LEM2_1|LEM2_2|LEM2_3|LEM2_4	2|0|0|1	3	4	0.43|0.00|0.00|0.46	1|0|0|0	0.2238	0.462	0.5819
LEMD2	121069	NR3C1	LEM2_1|LEM2_2|LEM2_3|LEM2_4	1|0|0|0	1	4	0.00|0.00|0.00|0.00	0|0|0|0	0	0	0.9552
LEMD2	121116	GSN	LEM2_1|LEM2_2|LEM2_3|LEM2_4	2|0|0|0	2	4	0.45|0.00|0.00|0.00	0|0|0|0	0.1115	0.446	0.6765
LEMD2	121688	GSPT1	LEM2_1|LEM2_2|LEM2_3|LEM2_4	0|0|0|0	0	4	0.00|0.00|0.00|0.00	1|1|1|1	0	0	0.9552
LEMD2	121740	MGST1	LEM2_1|LEM2_2|LEM2_3|LEM2_4	1|0|0|3	4	4	0.49|0.00|0.00|0.70	0|0|0|0	0.297	0.701	0.5076
LEMD2	121746	GSTP1	LEM2_1|LEM2_2|LEM2_3|LEM2_4	9|2|2|4	17	4	0.09|0.00|0.00|0.02	4|3|2|2	0.0263	0.089	0.721
LEMD2	121760	SLC2A3	LEM2_1|LEM2_2|LEM2_3|LEM2_4	0|0|0|0	0	4	0.00|0.00|0.00|0.00	0|0|0|0	0	0	0.9552
LEMD2	121897	H1F0	LEM2_1|LEM2_2|LEM2_3|LEM2_4	6|0|0|14	20	4	0.00|0.00|0.00|0.00	27|17|8|5	0	0	0.9552
LEMD2	121919	HIST1H1E	LEM2_1|LEM2_2|LEM2_3|LEM2_4	8|0|0|15	23	4	0.00|0.00|0.00|0.00	41|32|23|16	0	0	0.9552
LEMD2	121925	HIST1H1D	LEM2_1|LEM2_2|LEM2_3|LEM2_4	7|1|1|14	23	4	0.00|0.00|0.00|0.00	38|29|23|15	0	0	0.9552
LEMD2	121978	HIST1H2AD	LEM2_1|LEM2_2|LEM2_3|LEM2_4	1|0|0|5	6	4	0.00|0.00|0.00|0.00	10|9|6|5	0	0	0.9552
LEMD2	122168	HLA-B	LEM2_1|LEM2_2|LEM2_3|LEM2_4	7|5|5|0	17	4	0.84|0.88|0.91|0.00	3|0|0|0	0.6573	0.909	0.2377
LEMD2	122713	HBD	LEM2_1|LEM2_2|LEM2_3|LEM2_4	7|5|5|5	22	4	0.05|0.03|0.03|0.04	4|4|2|2	0.0388	0.046	0.7138
LEMD2	123369	HMGB1	LEM2_1|LEM2_2|LEM2_3|LEM2_4	0|0|0|0	0	4	0.00|0.00|0.00|0.00	3|0|0|0	0	0	0.9552
LEMD2	123377	HMGA1	LEM2_1|LEM2_2|LEM2_3|LEM2_4	0|0|0|0	0	4	0.00|0.00|0.00|0.00	2|0|0|0	0	0	0.9552
LEMD2	123497	HPRT1	LEM2_1|LEM2_2|LEM2_3|LEM2_4	7|6|2|4	19	4	0.24|0.49|0.03|0.30	3|1|1|1	0.2623	0.494	0.5263
LEMD2	123648	HSPA8	LEM2_1|LEM2_2|LEM2_3|LEM2_4	155|91|78|44	368	4	0.00|0.00|0.00|0.00	76|55|44|39	0	0	0.9552
LEMD2	123842	IGHV3-48	LEM2_1|LEM2_2|LEM2_3|LEM2_4	0|0|0|0	0	4	0.00|0.00|0.00|0.00	0|0|0|0	0	0	0.9552
LEMD2	123926	EPHX1	LEM2_1|LEM2_2|LEM2_3|LEM2_4	3|0|0|1	4	4	0.69|0.00|0.00|0.47	1|0|0|0	0.2893	0.688	0.5121
LEMD2	124200	EIF2S1	LEM2_1|LEM2_2|LEM2_3|LEM2_4	35|28|25|11	99	4	0.16|0.27|0.22|0.00	18|15|9|6	0.1615	0.266	0.643
LEMD2	124419	IMPDH2	LEM2_1|LEM2_2|LEM2_3|LEM2_4	10|3|3|3	19	4	0.00|0.00|0.00|0.00	6|5|5|4	0	0	0.9552
LEMD2	125051	IVD	LEM2_1|LEM2_2|LEM2_3|LEM2_4	0|0|0|0	0	4	0.00|0.00|0.00|0.00	3|2|2|1	0	0	0.9552
LEMD2	125083	KRT18	LEM2_1|LEM2_2|LEM2_3|LEM2_4	26|25|19|20	90	4	0.00|0.00|0.00|0.00	22|20|16|14	0	0	0.9552
LEMD2	125126	PFKM	LEM2_1|LEM2_2|LEM2_3|LEM2_4	3|0|0|2	5	4	0.41|0.00|0.00|0.55	1|1|0|0	0.2398	0.547	0.556
LEMD2	125157	AK4	LEM2_1|LEM2_2|LEM2_3|LEM2_4	1|0|0|1	2	4	0.00|0.00|0.00|0.00	3|2|1|1	0	0	0.9552
LEMD2	125193	PRKAR1A	LEM2_1|LEM2_2|LEM2_3|LEM2_4	0|0|1|0	1	4	0.00|0.00|0.00|0.00	0|0|0|0	0	0	0.9552
LEMD2	125198	PRKAR2A	LEM2_1|LEM2_2|LEM2_3|LEM2_4	1|0|0|0	1	4	0.00|0.00|0.00|0.00	0|0|0|0	0	0	0.9552
LEMD2	125205	PRKACA	LEM2_1|LEM2_2|LEM2_3|LEM2_4	0|0|0|0	0	4	0.00|0.00|0.00|0.00	0|0|0|0	0	0	0.9552
LEMD2	125266	CSNK2A2	LEM2_1|LEM2_2|LEM2_3|LEM2_4	2|3|1|0	6	4	0.77|0.85|0.57|0.00	0|0|0|0	0.5452	0.847	0.3025
LEMD2	125527	EIF2AK2	LEM2_1|LEM2_2|LEM2_3|LEM2_4	5|5|3|0	13	4	0.19|0.64|0.32|0.00	2|2|1|0	0.2875	0.639	0.5135
LEMD2	125651	RAF1	LEM2_1|LEM2_2|LEM2_3|LEM2_4	3|0|0|0	3	4	0.63|0.00|0.00|0.00	1|0|0|0	0.1583	0.633	0.6455
LEMD2	125729	XRCC6	LEM2_1|LEM2_2|LEM2_3|LEM2_4	28|3|2|5	38	4	0.44|0.00|0.00|0.00	7|4|3|2	0.1105	0.442	0.677
LEMD2	125731	XRCC5	LEM2_1|LEM2_2|LEM2_3|LEM2_4	21|2|1|10	34	4	0.17|0.00|0.00|0.06	9|5|4|2	0.0585	0.171	0.703
LEMD2	125870	YES1	LEM2_1|LEM2_2|LEM2_3|LEM2_4	2|2|1|1	6	4	0.53|0.66|0.48|0.48	1|0|0|0	0.5353	0.656	0.3087
LEMD2	125953	LMNB1	LEM2_1|LEM2_2|LEM2_3|LEM2_4	17|3|3|2	25	4	0.45|0.00|0.00|0.00	5|3|2|2	0.1118	0.447	0.6763
LEMD2	125962	LMNA	LEM2_1|LEM2_2|LEM2_3|LEM2_4	28|9|6|9	52	4	0.13|0.00|0.00|0.00	14|4|4|4	0.033	0.132	0.7175
LEMD2	125969	RPSA	LEM2_1|LEM2_2|LEM2_3|LEM2_4	17|11|11|6	45	4	0.26|0.34|0.55|0.00	7|5|4|3	0.2868	0.552	0.5136
LEMD2	125985	SSB	LEM2_1|LEM2_2|LEM2_3|LEM2_4	1|0|0|0	1	4	0.00|0.00|0.00|0.00	1|0|0|0	0	0	0.9552
LEMD2	126041	LDHB	LEM2_1|LEM2_2|LEM2_3|LEM2_4	29|13|14|9	65	4	0.61|0.01|0.10|0.00	9|9|7|6	0.1808	0.613	0.6247
LEMD2	126047	LDHA	LEM2_1|LEM2_2|LEM2_3|LEM2_4	58|19|19|21	117	4	0.17|0.00|0.00|0.00	20|14|13|12	0.0425	0.17	0.7119
LEMD2	126073	LDLR	LEM2_1|LEM2_2|LEM2_3|LEM2_4	0|0|1|0	1	4	0.00|0.00|0.00|0.00	1|1|0|0	0	0	0.9552
LEMD2	126155	LGALS1	LEM2_1|LEM2_2|LEM2_3|LEM2_4	6|3|3|2	14	4	0.04|0.01|0.01|0.00	4|2|2|2	0.0132	0.041	0.7303
LEMD2	126353	LTA4H	LEM2_1|LEM2_2|LEM2_3|LEM2_4	1|0|0|0	1	4	0.00|0.00|0.00|0.00	0|0|0|0	0	0	0.9552
LEMD2	127169	MYL12A	LEM2_1|LEM2_2|LEM2_3|LEM2_4	8|4|4|3	19	4	0.24|0.17|0.25|0.05	5|2|0|0	0.1755	0.248	0.6295
LEMD2	127234	MSN	LEM2_1|LEM2_2|LEM2_3|LEM2_4	1|1|0|1	3	4	0.00|0.00|0.00|0.00	2|0|0|0	0	0	0.9552
LEMD2	127293	M6PR	LEM2_1|LEM2_2|LEM2_3|LEM2_4	1|2|3|0	6	4	0.02|0.37|0.73|0.00	2|1|0|0	0.2808	0.731	0.5171
LEMD2	127717	IMPA1	LEM2_1|LEM2_2|LEM2_3|LEM2_4	1|1|1|0	3	4	0.00|0.00|0.00|0.00	0|0|0|0	0	0	0.9552
LEMD2	127846	CYB5R3	LEM2_1|LEM2_2|LEM2_3|LEM2_4	4|1|2|2	9	4	0.18|0.02|0.11|0.11	2|1|1|1	0.1045	0.18	0.6804
LEMD2	127962	NCK1	LEM2_1|LEM2_2|LEM2_3|LEM2_4	1|0|0|0	1	4	0.00|0.00|0.00|0.00	0|0|0|0	0	0	0.9552
LEMD2	127981	NME1	LEM2_1|LEM2_2|LEM2_3|LEM2_4	0|0|0|0	0	4	0.00|0.00|0.00|0.00	0|0|0|0	0	0	0.9552
LEMD2	127983	NME2	LEM2_1|LEM2_2|LEM2_3|LEM2_4	5|1|1|0	7	4	0.87|0.23|0.34|0.00	1|0|0|0	0.3608	0.873	0.4617
LEMD2	129018	OAT	LEM2_1|LEM2_2|LEM2_3|LEM2_4	3|0|0|4	7	4	0.00|0.00|0.00|0.08	3|2|2|2	0.0213	0.083	0.7244
LEMD2	129063	PDHA1	LEM2_1|LEM2_2|LEM2_3|LEM2_4	2|0|0|1	3	4	0.00|0.00|0.00|0.00	13|4|3|2	0	0	0.9552
LEMD2	129283	SPARC	LEM2_1|LEM2_2|LEM2_3|LEM2_4	3|0|0|1	4	4	0.85|0.00|0.00|0.54	0|0|0|0	0.349	0.852	0.4729
LEMD2	129379	HSPD1	LEM2_1|LEM2_2|LEM2_3|LEM2_4	11|2|0|13	26	4	0.00|0.00|0.00|0.00	21|18|14|13	0	0	0.9552
LEMD2	129383	DDX5	LEM2_1|LEM2_2|LEM2_3|LEM2_4	40|17|15|27	99	4	0.00|0.00|0.00|0.00	28|23|18|14	0	0	0.9552
LEMD2	129576	SERPINE1	LEM2_1|LEM2_2|LEM2_3|LEM2_4	1|1|0|0	2	4	0.00|0.00|0.00|0.00	1|1|0|0	0	0	0.9552
LEMD2	129694	PCNA	LEM2_1|LEM2_2|LEM2_3|LEM2_4	5|3|3|5	16	4	0.00|0.00|0.00|0.05	5|4|1|1	0.012	0.047	0.7317
LEMD2	130336	TMEM11	LEM2_1|LEM2_2|LEM2_3|LEM2_4	0|0|0|0	0	4	0.00|0.00|0.00|0.00	1|0|0|0	0	0	0.9552
LEMD2	130348	PGAM1	LEM2_1|LEM2_2|LEM2_3|LEM2_4	2|1|0|0	3	4	0.72|0.50|0.00|0.00	0|0|0|0	0.3045	0.717	0.5013
LEMD2	130358	ABCD3	LEM2_1|LEM2_2|LEM2_3|LEM2_4	7|1|0|4	12	4	0.81|0.16|0.00|0.85	1|1|0|0	0.4563	0.852	0.3813
LEMD2	130683	VDAC1	LEM2_1|LEM2_2|LEM2_3|LEM2_4	3|6|6|4	19	4	0.00|0.16|0.28|0.03	4|2|2|1	0.1158	0.275	0.6734
LEMD2	130781	PARP1	LEM2_1|LEM2_2|LEM2_3|LEM2_4	1|0|0|1	2	4	0.00|0.00|0.00|0.00	2|0|0|0	0	0	0.9552
LEMD2	130848	PSMA1	LEM2_1|LEM2_2|LEM2_3|LEM2_4	6|8|7|1	22	4	0.79|0.94|0.95|0.12	2|1|0|0	0.7003	0.953	0.2039
LEMD2	130850	PSMA2	LEM2_1|LEM2_2|LEM2_3|LEM2_4	6|1|2|2	11	4	0.95|0.31|0.76|0.78	1|0|0|0	0.6998	0.953	0.2044
LEMD2	130853	PSMB1	LEM2_1|LEM2_2|LEM2_3|LEM2_4	9|8|8|4	29	4	0.04|0.28|0.41|0.00	8|5|0|0	0.1805	0.406	0.625
LEMD2	130859	PSMA3	LEM2_1|LEM2_2|LEM2_3|LEM2_4	4|3|3|0	10	4	0.37|0.49|0.58|0.00	3|1|0|0	0.357	0.575	0.4651
LEMD2	130861	PSMA4	LEM2_1|LEM2_2|LEM2_3|LEM2_4	9|9|8|4	30	4	0.05|0.51|0.55|0.00	6|6|0|0	0.2793	0.55	0.518
LEMD2	130979	PFN1	LEM2_1|LEM2_2|LEM2_3|LEM2_4	3|2|1|1	7	4	0.00|0.01|0.00|0.00	4|2|1|1	0.0018	0.006	0.7464
LEMD2	131467	PTPN1	LEM2_1|LEM2_2|LEM2_3|LEM2_4	20|18|16|7	61	4	0.29|0.88|0.93|0.05	8|4|1|1	0.5358	0.925	0.3083
LEMD2	131528	PTBP1	LEM2_1|LEM2_2|LEM2_3|LEM2_4	5|1|1|1	8	4	0.21|0.01|0.01|0.01	3|2|0|0	0.0625	0.208	0.7004
LEMD2	131616	GART	LEM2_1|LEM2_2|LEM2_3|LEM2_4	16|5|2|2	25	4	0.47|0.00|0.00|0.00	5|3|3|2	0.1188	0.471	0.672
LEMD2	131628	PAICS	LEM2_1|LEM2_2|LEM2_3|LEM2_4	6|7|3|2	18	4	0.51|0.93|0.51|0.21	2|1|1|0	0.5385	0.926	0.3068
LEMD2	131708	UMPS	LEM2_1|LEM2_2|LEM2_3|LEM2_4	19|12|7|5	43	4	0.18|0.30|0.01|0.00	7|5|2|2	0.1245	0.304	0.6684
LEMD2	131883	NRAS	LEM2_1|LEM2_2|LEM2_3|LEM2_4	0|1|2|2	5	4	0.00|0.37|0.74|0.74	1|0|0|0	0.4615	0.739	0.3747
LEMD2	132164	RB1	LEM2_1|LEM2_2|LEM2_3|LEM2_4	0|0|0|0	0	4	0.00|0.00|0.00|0.00	0|0|0|0	0	0	0.9552
LEMD2	132170	RCC1	LEM2_1|LEM2_2|LEM2_3|LEM2_4	0|0|0|0	0	4	0.00|0.00|0.00|0.00	1|1|0|0	0	0	0.9552
LEMD2	132387	RBP1	LEM2_1|LEM2_2|LEM2_3|LEM2_4	1|0|0|0	1	4	0.00|0.00|0.00|0.00	0|0|0|0	0	0	0.9552
LEMD2	132517	TRIM27	LEM2_1|LEM2_2|LEM2_3|LEM2_4	3|3|1|1	8	4	0.18|0.50|0.10|0.08	2|1|0|0	0.2145	0.503	0.5923
LEMD2	132543	RHOC	LEM2_1|LEM2_2|LEM2_3|LEM2_4	3|0|0|3	6	4	0.19|0.00|0.00|0.50	2|1|1|0	0.1738	0.502	0.6317
LEMD2	132559	RPN1	LEM2_1|LEM2_2|LEM2_3|LEM2_4	28|18|14|5	65	4	0.18|0.36|0.15|0.00	11|10|3|1	0.1743	0.364	0.6313
LEMD2	132573	RNH1	LEM2_1|LEM2_2|LEM2_3|LEM2_4	5|3|3|3	14	4	0.12|0.07|0.10|0.09	3|3|1|0	0.0978	0.121	0.6846
LEMD2	132608	RRM1	LEM2_1|LEM2_2|LEM2_3|LEM2_4	2|0|0|0	2	4	0.49|0.00|0.00|0.00	0|0|0|0	0.1233	0.493	0.6693
LEMD2	132799	RPL17	LEM2_1|LEM2_2|LEM2_3|LEM2_4	22|17|12|8	59	4	0.05|0.05|0.00|0.00	9|9|8|7	0.0235	0.048	0.7227
LEMD2	133021	RPL7	LEM2_1|LEM2_2|LEM2_3|LEM2_4	31|24|22|23	100	4	0.00|0.00|0.00|0.00	31|30|16|15	0	0	0.9552
LEMD2	133041	RPLP0	LEM2_1|LEM2_2|LEM2_3|LEM2_4	8|5|7|6	26	4	0.00|0.00|0.00|0.00	7|6|5|3	0	0	0.9552
LEMD2	133051	RPLP1	LEM2_1|LEM2_2|LEM2_3|LEM2_4	0|1|0|0	1	4	0.00|0.00|0.00|0.00	0|0|0|0	0	0	0.9552
LEMD2	133061	RPLP2	LEM2_1|LEM2_2|LEM2_3|LEM2_4	0|1|0|0	1	4	0.00|0.00|0.00|0.00	2|1|1|1	0	0	0.9552
LEMD2	133116	MRPL3	LEM2_1|LEM2_2|LEM2_3|LEM2_4	1|0|0|2	3	4	0.00|0.00|0.00|0.04	2|2|1|1	0.0105	0.042	0.7337
LEMD2	133250	TRIM21	LEM2_1|LEM2_2|LEM2_3|LEM2_4	0|1|0|0	1	4	0.00|0.00|0.00|0.00	0|0|0|0	0	0	0.9552
LEMD2	133257	HNRNPA2B1	LEM2_1|LEM2_2|LEM2_3|LEM2_4	15|4|3|14	36	4	0.00|0.00|0.00|0.17	10|10|6|4	0.0428	0.168	0.7115
LEMD2	133825	RPS17	LEM2_1|LEM2_2|LEM2_3|LEM2_4	10|0|0|5	15	4	0.16|0.00|0.00|0.00	7|6|3|1	0.0395	0.157	0.7135
LEMD2	134037	SNRPB	LEM2_1|LEM2_2|LEM2_3|LEM2_4	4|2|2|3	11	4	0.00|0.00|0.00|0.00	8|4|2|2	0	0	0.9552
LEMD2	134092	SNRPA	LEM2_1|LEM2_2|LEM2_3|LEM2_4	0|0|0|0	0	4	0.00|0.00|0.00|0.00	2|1|0|0	0	0	0.9552
LEMD2	134093	SNRPC	LEM2_1|LEM2_2|LEM2_3|LEM2_4	0|0|0|1	1	4	0.00|0.00|0.00|0.00	1|0|0|0	0	0	0.9552
LEMD2	134218	PSAP	LEM2_1|LEM2_2|LEM2_3|LEM2_4	5|2|2|0	9	4	0.94|0.81|0.80|0.00	0|0|0|0	0.638	0.938	0.2475
LEMD2	134811	SRM	LEM2_1|LEM2_2|LEM2_3|LEM2_4	8|3|2|3	16	4	0.18|0.02|0.00|0.02	4|3|1|0	0.0575	0.184	0.7035
LEMD2	134973	STMN1	LEM2_1|LEM2_2|LEM2_3|LEM2_4	4|3|3|0	10	4	0.96|0.92|0.91|0.00	0|0|0|0	0.6978	0.959	0.2072
LEMD2	135123	HARS	LEM2_1|LEM2_2|LEM2_3|LEM2_4	0|0|0|1	1	4	0.00|0.00|0.00|0.00	0|0|0|0	0	0	0.9552
LEMD2	135191	WARS	LEM2_1|LEM2_2|LEM2_3|LEM2_4	5|4|4|2	15	4	0.67|0.80|0.85|0.54	2|0|0|0	0.7125	0.849	0.1939
LEMD2	135232	GTF2E2	LEM2_1|LEM2_2|LEM2_3|LEM2_4	0|0|0|0	0	4	0.00|0.00|0.00|0.00	0|0|0|0	0	0	0.9552
LEMD2	135298	JUN	LEM2_1|LEM2_2|LEM2_3|LEM2_4	0|0|0|0	0	4	0.00|0.00|0.00|0.00	0|0|0|0	0	0	0.9552
LEMD2	135538	TCP1	LEM2_1|LEM2_2|LEM2_3|LEM2_4	22|17|13|15	67	4	0.00|0.00|0.00|0.00	16|16|9|8	0	0	0.9552
LEMD2	135674	TGFB1	LEM2_1|LEM2_2|LEM2_3|LEM2_4	1|1|1|0	3	4	0.00|0.00|0.00|0.00	0|0|0|0	0	0	0.9552
LEMD2	135755	ACAT1	LEM2_1|LEM2_2|LEM2_3|LEM2_4	0|0|0|0	0	4	0.00|0.00|0.00|0.00	8|1|1|0	0	0	0.9552
LEMD2	135773	TXN	LEM2_1|LEM2_2|LEM2_3|LEM2_4	0|0|0|0	0	4	0.00|0.00|0.00|0.00	0|0|0|0	0	0	0.9552
LEMD2	135850	TIMP1	LEM2_1|LEM2_2|LEM2_3|LEM2_4	10|7|8|4	29	4	0.16|0.41|0.76|0.01	5|3|2|0	0.3353	0.757	0.4817
LEMD2	136090	TPM2	LEM2_1|LEM2_2|LEM2_3|LEM2_4	0|0|0|0	0	4	0.00|0.00|0.00|0.00	0|0|0|0	0	0	0.9552
LEMD2	136408	PRSS1	LEM2_1|LEM2_2|LEM2_3|LEM2_4	2|1|1|2	6	4	0.00|0.00|0.00|0.00	4|3|3|2	0	0	0.9552
LEMD2	136479	TPT1	LEM2_1|LEM2_2|LEM2_3|LEM2_4	12|15|14|3	44	4	0.44|0.95|0.98|0.00	5|4|2|0	0.5948	0.98	0.2759
LEMD2	136611	TYMS	LEM2_1|LEM2_2|LEM2_3|LEM2_4	11|9|6|6	32	4	0.98|0.97|0.94|0.94	1|1|0|0	0.959	0.981	0.0177
LEMD2	139653	VTN	LEM2_1|LEM2_2|LEM2_3|LEM2_4	2|0|0|0	2	4	0.61|0.00|0.00|0.00	0|0|0|0	0.153	0.612	0.6493
LEMD2	231375	HLA-A	LEM2_1|LEM2_2|LEM2_3|LEM2_4	10|5|5|3	23	4	0.94|0.88|0.91|0.65	2|1|0|0	0.8448	0.939	0.089
LEMD2	231382	HLA-B	LEM2_1|LEM2_2|LEM2_3|LEM2_4	0|0|0|0	0	4	0.00|0.00|0.00|0.00	0|0|0|0	0	0	0.9552
LEMD2	231404	HLA-B	LEM2_1|LEM2_2|LEM2_3|LEM2_4	15|9|6|5	35	4	0.26|0.34|0.14|0.04	5|3|3|0	0.1923	0.34	0.6125
LEMD2	231741	CCND2	LEM2_1|LEM2_2|LEM2_3|LEM2_4	6|6|4|1	17	4	0.19|0.44|0.27|0.00	4|3|0|0	0.2248	0.438	0.5807
LEMD2	232066	MAPK3	LEM2_1|LEM2_2|LEM2_3|LEM2_4	0|1|0|0	1	4	0.00|0.00|0.00|0.00	0|0|0|0	0	0	0.9552
LEMD2	232081	FABP5	LEM2_1|LEM2_2|LEM2_3|LEM2_4	0|0|0|0	0	4	0.00|0.00|0.00|0.00	0|0|0|0	0	0	0.9552
LEMD2	232096	FKBP3	LEM2_1|LEM2_2|LEM2_3|LEM2_4	0|0|0|0	0	4	0.00|0.00|0.00|0.00	0|0|0|0	0	0	0.9552
LEMD2	232126	GNS	LEM2_1|LEM2_2|LEM2_3|LEM2_4	1|0|0|0	1	4	0.00|0.00|0.00|0.00	0|0|0|0	0	0	0.9552
LEMD2	266423	CDK6	LEM2_1|LEM2_2|LEM2_3|LEM2_4	10|10|7|7	34	4	0.98|0.96|0.94|0.94	2|0|0|0	0.9565	0.984	0.0216
LEMD2	266921	RPL12	LEM2_1|LEM2_2|LEM2_3|LEM2_4	5|3|2|3	13	4	0.00|0.00|0.00|0.00	4|4|4|3	0	0	0.9552
LEMD2	267068	TM4SF1	LEM2_1|LEM2_2|LEM2_3|LEM2_4	1|0|0|0	1	4	0.00|0.00|0.00|0.00	0|0|0|0	0	0	0.9552
LEMD2	267131	TIAL1	LEM2_1|LEM2_2|LEM2_3|LEM2_4	0|0|0|0	0	4	0.00|0.00|0.00|0.00	0|0|0|0	0	0	0.9552
LEMD2	267187	U2AF1	LEM2_1|LEM2_2|LEM2_3|LEM2_4	1|1|1|3	6	4	0.00|0.00|0.00|0.05	3|2|1|1	0.0133	0.051	0.7303
LEMD2	267188	U2AF2	LEM2_1|LEM2_2|LEM2_3|LEM2_4	1|0|0|4	5	4	0.01|0.00|0.00|0.64	3|2|0|0	0.16	0.635	0.644
LEMD2	398953	SFN	LEM2_1|LEM2_2|LEM2_3|LEM2_4	4|3|0|0	7	4	0.95|0.91|0.00|0.00	0|0|0|0	0.4645	0.95	0.372
LEMD2	399492	FGB	LEM2_1|LEM2_2|LEM2_3|LEM2_4	4|2|1|0	7	4	0.00|0.00|0.00|0.00	8|5|3|3	0	0	0.9552
LEMD2	399505	FMO1	LEM2_1|LEM2_2|LEM2_3|LEM2_4	0|0|0|0	0	4	0.00|0.00|0.00|0.00	1|0|0|0	0	0	0.9552
LEMD2	399866	FKBP4	LEM2_1|LEM2_2|LEM2_3|LEM2_4	11|3|2|1	17	4	0.44|0.01|0.00|0.00	3|2|2|2	0.1128	0.44	0.6754
LEMD2	400042	STIP1	LEM2_1|LEM2_2|LEM2_3|LEM2_4	18|2|1|1	22	4	0.98|0.07|0.01|0.02	3|1|1|0	0.269	0.979	0.5235
LEMD2	400245	MAT2A	LEM2_1|LEM2_2|LEM2_3|LEM2_4	4|0|0|1	5	4	0.34|0.00|0.00|0.11	1|1|1|0	0.1128	0.343	0.6754
LEMD2	400274	MAP2K1	LEM2_1|LEM2_2|LEM2_3|LEM2_4	2|1|1|0	4	4	0.72|0.60|0.59|0.00	0|0|0|0	0.4765	0.717	0.3617
LEMD2	400668	DBT	LEM2_1|LEM2_2|LEM2_3|LEM2_4	0|0|0|0	0	4	0.00|0.00|0.00|0.00	5|0|0|0	0	0	0.9552
LEMD2	400979	RRM2	LEM2_1|LEM2_2|LEM2_3|LEM2_4	10|12|10|2	34	4	0.95|0.97|0.97|0.39	2|1|0|0	0.8175	0.968	0.1123
LEMD2	401012	POLR2B	LEM2_1|LEM2_2|LEM2_3|LEM2_4	22|21|23|11	77	4	0.70|0.97|1.00|0.75	9|5|0|0	0.852	0.998	0.0763
LEMD2	401329	ATP6V1C1	LEM2_1|LEM2_2|LEM2_3|LEM2_4	1|1|0|0	2	4	0.00|0.00|0.00|0.00	0|0|0|0	0	0	0.9552
LEMD2	417101	HIST1H1C	LEM2_1|LEM2_2|LEM2_3|LEM2_4	8|0|0|17	25	4	0.00|0.00|0.00|0.00	44|33|25|16	0	0	0.9552
LEMD2	417216	KIF5B	LEM2_1|LEM2_2|LEM2_3|LEM2_4	4|0|0|0	4	4	0.57|0.00|0.00|0.00	0|0|0|0	0.1423	0.569	0.6569
LEMD2	417553	PTS	LEM2_1|LEM2_2|LEM2_3|LEM2_4	1|0|0|0	1	4	0.00|0.00|0.00|0.00	0|0|0|0	0	0	0.9552
LEMD2	417677	RPL9	LEM2_1|LEM2_2|LEM2_3|LEM2_4	11|6|7|9	33	4	0.00|0.00|0.00|0.00	9|7|6|4	0.0003	0.001	0.7537
LEMD2	417719	RPS3	LEM2_1|LEM2_2|LEM2_3|LEM2_4	40|23|22|20	105	4	0.00|0.00|0.00|0.00	22|21|20|17	0	0	0.9552
LEMD2	417811	SSBP1	LEM2_1|LEM2_2|LEM2_3|LEM2_4	0|0|0|0	0	4	0.00|0.00|0.00|0.00	2|1|1|0	0	0	0.9552
LEMD2	461592	ATP5MC2	LEM2_1|LEM2_2|LEM2_3|LEM2_4	1|0|1|1	3	4	0.00|0.00|0.00|0.00	0|0|0|0	0	0	0.9552
LEMD2	461604	ADRB3	LEM2_1|LEM2_2|LEM2_3|LEM2_4	0|0|0|0	0	4	0.00|0.00|0.00|0.00	1|1|1|0	0	0	0.9552
LEMD2	461847	CSTF2	LEM2_1|LEM2_2|LEM2_3|LEM2_4	6|4|1|1	12	4	0.92|0.92|0.38|0.39	1|0|0|0	0.6505	0.917	0.2399
LEMD2	461848	CSTF1	LEM2_1|LEM2_2|LEM2_3|LEM2_4	0|0|0|0	0	4	0.00|0.00|0.00|0.00	0|0|0|0	0	0	0.9552
LEMD2	462018	KDELR2	LEM2_1|LEM2_2|LEM2_3|LEM2_4	2|0|0|1	3	4	0.75|0.00|0.00|0.52	0|0|0|0	0.3173	0.754	0.494
LEMD2	464334	DUSP2	LEM2_1|LEM2_2|LEM2_3|LEM2_4	2|2|2|1	7	4	0.26|0.53|0.60|0.28	2|0|0|0	0.4193	0.603	0.4152
LEMD2	464371	PHB	LEM2_1|LEM2_2|LEM2_3|LEM2_4	17|7|5|10	39	4	0.26|0.00|0.00|0.11	6|5|5|5	0.092	0.258	0.6865
LEMD2	464608	RPA3	LEM2_1|LEM2_2|LEM2_3|LEM2_4	3|0|0|1	4	4	0.83|0.00|0.00|0.56	0|0|0|0	0.3488	0.834	0.4732
LEMD2	464628	RPL22	LEM2_1|LEM2_2|LEM2_3|LEM2_4	2|2|1|3	8	4	0.00|0.00|0.00|0.01	3|3|2|2	0.0028	0.01	0.7443
LEMD2	464801	SPR	LEM2_1|LEM2_2|LEM2_3|LEM2_4	3|0|2|0	5	4	0.68|0.00|0.71|0.00	1|0|0|0	0.3453	0.706	0.4748
LEMD2	543720	PPP2R3A	LEM2_1|LEM2_2|LEM2_3|LEM2_4	0|0|2|0	2	4	0.00|0.00|0.55|0.00	0|0|0|0	0.1365	0.546	0.6605
LEMD2	543851	ARL3	LEM2_1|LEM2_2|LEM2_3|LEM2_4	0|0|0|0	0	4	0.00|0.00|0.00|0.00	0|0|0|0	0	0	0.9552
LEMD2	543875	ATP5F1C	LEM2_1|LEM2_2|LEM2_3|LEM2_4	4|5|6|5	20	4	0.00|0.00|0.00|0.00	6|6|5|4	0	0	0.9552
LEMD2	543920	CANX	LEM2_1|LEM2_2|LEM2_3|LEM2_4	59|34|26|15	134	4	0.99|1.00|0.99|0.44	10|8|2|0	0.855	0.999	0.0696
LEMD2	543959	CBS	LEM2_1|LEM2_2|LEM2_3|LEM2_4	5|0|0|0	5	4	0.91|0.00|0.00|0.00	0|0|0|0	0.2278	0.911	0.5755
LEMD2	544076	COPB2	LEM2_1|LEM2_2|LEM2_3|LEM2_4	10|2|1|0	13	4	0.97|0.80|0.43|0.00	0|0|0|0	0.5495	0.974	0.3002
LEMD2	544231	EEF1A2	LEM2_1|LEM2_2|LEM2_3|LEM2_4	42|15|14|16	87	4	0.00|0.00|0.00|0.00	23|18|18|18	0.0003	0.001	0.7537
LEMD2	544254	ESD	LEM2_1|LEM2_2|LEM2_3|LEM2_4	1|0|0|0	1	4	0.00|0.00|0.00|0.00	1|0|0|0	0	0	0.9552
LEMD2	544261	EWSR1	LEM2_1|LEM2_2|LEM2_3|LEM2_4	4|0|0|23	27	4	0.00|0.00|0.00|0.15	21|18|2|1	0.0365	0.146	0.7153
LEMD2	544357	FUS	LEM2_1|LEM2_2|LEM2_3|LEM2_4	4|1|1|13	19	4	0.00|0.00|0.00|0.07	13|8|2|1	0.0175	0.07	0.7265
LEMD2	547751	KRT17	LEM2_1|LEM2_2|LEM2_3|LEM2_4	71|19|18|24	132	4	0.00|0.00|0.00|0.00	51|38|36|24	0	0	0.9552
LEMD2	547915	MAP2K2	LEM2_1|LEM2_2|LEM2_3|LEM2_4	4|2|1|0	7	4	0.93|0.82|0.57|0.00	0|0|0|0	0.5803	0.928	0.283
LEMD2	547930	PSMC2	LEM2_1|LEM2_2|LEM2_3|LEM2_4	14|7|5|2	28	4	0.64|0.61|0.45|0.00	4|2|1|1	0.4258	0.644	0.4096
LEMD2	548403	BCKDHA	LEM2_1|LEM2_2|LEM2_3|LEM2_4	0|0|0|0	0	4	0.00|0.00|0.00|0.00	1|0|0|0	0	0	0.9552
LEMD2	548453	PRDX1	LEM2_1|LEM2_2|LEM2_3|LEM2_4	15|10|10|9	44	4	0.00|0.00|0.00|0.00	10|9|7|7	0	0	0.9552
LEMD2	548573	PPP1CC	LEM2_1|LEM2_2|LEM2_3|LEM2_4	12|10|10|3	35	4	0.24|0.54|0.74|0.01	6|4|0|0	0.38	0.735	0.4497
LEMD2	548638	PPAT	LEM2_1|LEM2_2|LEM2_3|LEM2_4	4|3|5|3	15	4	0.13|0.29|0.82|0.32	4|1|0|0	0.3913	0.817	0.4415
LEMD2	548749	RPL18	LEM2_1|LEM2_2|LEM2_3|LEM2_4	30|24|26|32	112	4	0.00|0.00|0.00|0.00	27|26|25|17	0	0	0.9552
LEMD2	549044	TAP2	LEM2_1|LEM2_2|LEM2_3|LEM2_4	5|3|4|2	14	4	0.26|0.27|0.58|0.12	5|0|0|0	0.3085	0.584	0.4993
LEMD2	585110	ETFB	LEM2_1|LEM2_2|LEM2_3|LEM2_4	0|0|0|2	2	4	0.00|0.00|0.00|0.00	7|6|6|5	0	0	0.9552
LEMD2	585126	FDFT1	LEM2_1|LEM2_2|LEM2_3|LEM2_4	4|1|2|1	8	4	0.75|0.40|0.71|0.44	1|0|0|0	0.5763	0.75	0.2846
LEMD2	585632	COIL	LEM2_1|LEM2_2|LEM2_3|LEM2_4	9|3|1|3	16	4	0.42|0.03|0.00|0.03	3|3|1|1	0.1215	0.421	0.6705
LEMD2	586000	TAGLN2	LEM2_1|LEM2_2|LEM2_3|LEM2_4	15|5|9|0	29	4	0.84|0.42|0.97|0.00	2|1|1|1	0.5565	0.966	0.2942
LEMD2	728777	RFC5	LEM2_1|LEM2_2|LEM2_3|LEM2_4	4|1|1|2	8	4	0.28|0.05|0.05|0.24	1|1|1|1	0.1525	0.275	0.6495
LEMD2	728880	NAA10	LEM2_1|LEM2_2|LEM2_3|LEM2_4	2|2|1|0	5	4	0.80|0.74|0.56|0.00	0|0|0|0	0.5273	0.804	0.3144
LEMD2	728888	ARL1	LEM2_1|LEM2_2|LEM2_3|LEM2_4	5|2|1|1	9	4	0.81|0.58|0.27|0.30	1|1|0|0	0.49	0.814	0.3474
LEMD2	729274	PPID	LEM2_1|LEM2_2|LEM2_3|LEM2_4	1|0|0|0	1	4	0.00|0.00|0.00|0.00	1|0|0|0	0	0	0.9552
LEMD2	729475	FEN1	LEM2_1|LEM2_2|LEM2_3|LEM2_4	10|4|4|2	20	4	0.66|0.41|0.51|0.03	2|2|1|1	0.4023	0.664	0.4322
LEMD2	729553	GABPA	LEM2_1|LEM2_2|LEM2_3|LEM2_4	0|0|0|0	0	4	0.00|0.00|0.00|0.00	0|0|0|0	0	0	0.9552
LEMD2	729816	EIF2S3	LEM2_1|LEM2_2|LEM2_3|LEM2_4	0|0|0|2	2	4	0.00|0.00|0.00|0.74	0|0|0|0	0.184	0.736	0.6216
LEMD2	729856	PPP1R2	LEM2_1|LEM2_2|LEM2_3|LEM2_4	0|0|0|0	0	4	0.00|0.00|0.00|0.00	0|0|0|0	0	0	0.9552
LEMD2	730028	MLH1	LEM2_1|LEM2_2|LEM2_3|LEM2_4	3|0|0|1	4	4	0.74|0.00|0.00|0.46	0|0|0|0	0.3	0.737	0.5045
LEMD2	730038	MNDA	LEM2_1|LEM2_2|LEM2_3|LEM2_4	0|0|1|0	1	4	0.00|0.00|0.00|0.00	0|0|0|0	0	0	0.9552
LEMD2	730052	SLC25A3	LEM2_1|LEM2_2|LEM2_3|LEM2_4	9|4|5|8	26	4	0.00|0.00|0.00|0.09	6|4|3|2	0.0233	0.09	0.723
LEMD2	730163	NNMT	LEM2_1|LEM2_2|LEM2_3|LEM2_4	8|2|2|1	13	4	0.54|0.08|0.10|0.01	2|1|1|1	0.1818	0.538	0.6235
LEMD2	730451	RPL13A	LEM2_1|LEM2_2|LEM2_3|LEM2_4	23|22|21|24	90	4	0.00|0.00|0.00|0.00	32|26|13|13	0	0	0.9552
LEMD2	730538	RPL18A	LEM2_1|LEM2_2|LEM2_3|LEM2_4	81|51|48|23	203	4	0.14|0.00|0.00|0.00	34|29|23|17	0.0362	0.14	0.7154
LEMD2	730565	RPL3	LEM2_1|LEM2_2|LEM2_3|LEM2_4	39|31|26|33	129	4	0.00|0.00|0.00|0.00	32|25|22|22	0	0	0.9552
LEMD2	730640	RPS19	LEM2_1|LEM2_2|LEM2_3|LEM2_4	0|0|0|0	0	4	0.00|0.00|0.00|0.00	2|0|0|0	0	0	0.9552
LEMD2	730773	SRSF1	LEM2_1|LEM2_2|LEM2_3|LEM2_4	0|0|0|2	2	4	0.00|0.00|0.00|0.08	2|1|1|1	0.02	0.08	0.7249
LEMD2	730840	SSRP1	LEM2_1|LEM2_2|LEM2_3|LEM2_4	2|0|0|0	2	4	0.44|0.00|0.00|0.00	0|0|0|0	0.1098	0.439	0.6776
LEMD2	730922	CCT6A	LEM2_1|LEM2_2|LEM2_3|LEM2_4	14|11|9|8	42	4	0.00|0.00|0.00|0.00	8|6|6|4	0.0005	0.002	0.7513
LEMD2	1168283	ACADSB	LEM2_1|LEM2_2|LEM2_3|LEM2_4	0|0|0|0	0	4	0.00|0.00|0.00|0.00	2|0|0|0	0	0	0.9552
LEMD2	1168867	CDK4	LEM2_1|LEM2_2|LEM2_3|LEM2_4	5|6|5|2	18	4	0.60|0.92|0.93|0.43	3|0|0|0	0.721	0.933	0.1849
LEMD2	1169094	CRKL	LEM2_1|LEM2_2|LEM2_3|LEM2_4	2|1|0|0	3	4	0.21|0.23|0.00|0.00	1|0|0|0	0.1108	0.231	0.677
LEMD2	1169204	ECI1	LEM2_1|LEM2_2|LEM2_3|LEM2_4	1|1|1|1	4	4	0.00|0.00|0.00|0.00	1|0|0|0	0	0	0.9552
LEMD2	1169337	SDHA	LEM2_1|LEM2_2|LEM2_3|LEM2_4	1|0|0|0	1	4	0.00|0.00|0.00|0.00	1|1|0|0	0	0	0.9552
LEMD2	1170014	GCA	LEM2_1|LEM2_2|LEM2_3|LEM2_4	1|1|0|0	2	4	0.00|0.00|0.00|0.00	0|0|0|0	0	0	0.9552
LEMD2	1170096	GSTM4	LEM2_1|LEM2_2|LEM2_3|LEM2_4	0|0|0|0	0	4	0.00|0.00|0.00|0.00	0|0|0|0	0	0	0.9552
LEMD2	1170328	HMOX2	LEM2_1|LEM2_2|LEM2_3|LEM2_4	7|3|2|0	12	4	0.98|0.92|0.87|0.00	0|0|0|0	0.6898	0.975	0.2115
LEMD2	1170338	CBX5	LEM2_1|LEM2_2|LEM2_3|LEM2_4	0|0|0|0	0	4	0.00|0.00|0.00|0.00	0|0|0|0	0	0	0.9552
LEMD2	1170586	IQGAP1	LEM2_1|LEM2_2|LEM2_3|LEM2_4	3|0|0|0	3	4	0.51|0.00|0.00|0.00	0|0|0|0	0.1278	0.511	0.666
LEMD2	1170855	MAGEA1	LEM2_1|LEM2_2|LEM2_3|LEM2_4	11|11|7|2	31	4	0.04|0.55|0.09|0.00	5|5|2|2	0.1713	0.552	0.6343
LEMD2	1170860	MAGEA6	LEM2_1|LEM2_2|LEM2_3|LEM2_4	0|0|0|0	0	4	0.00|0.00|0.00|0.00	1|0|0|0	0	0	0.9552
LEMD2	1170955	MIF	LEM2_1|LEM2_2|LEM2_3|LEM2_4	3|0|0|0	3	4	0.78|0.00|0.00|0.00	0|0|0|0	0.1955	0.782	0.6102
LEMD2	1171014	RPS27	LEM2_1|LEM2_2|LEM2_3|LEM2_4	9|7|6|7	29	4	0.00|0.00|0.00|0.00	9|7|5|5	0	0	0.9552
LEMD2	1171032	MSH2	LEM2_1|LEM2_2|LEM2_3|LEM2_4	14|3|2|5	24	4	0.31|0.00|0.00|0.01	5|4|3|3	0.0778	0.306	0.6931
LEMD2	1172027	NAMPT	LEM2_1|LEM2_2|LEM2_3|LEM2_4	1|5|6|2	14	4	0.04|0.91|0.92|0.56	2|0|0|0	0.6078	0.921	0.2673
LEMD2	1172047	PRCP	LEM2_1|LEM2_2|LEM2_3|LEM2_4	2|1|2|0	5	4	0.69|0.52|0.75|0.00	0|0|0|0	0.4893	0.749	0.3493
LEMD2	1172837	RANBP1	LEM2_1|LEM2_2|LEM2_3|LEM2_4	6|3|5|1	15	4	0.90|0.77|0.89|0.27	1|1|0|0	0.705	0.897	0.201
LEMD2	1172846	RBBP4	LEM2_1|LEM2_2|LEM2_3|LEM2_4	0|0|0|0	0	4	0.00|0.00|0.00|0.00	1|0|0|0	0	0	0.9552
LEMD2	1172922	RANGAP1	LEM2_1|LEM2_2|LEM2_3|LEM2_4	15|12|12|3	42	4	1.00|1.00|1.00|0.93	0|0|0|0	0.9828	1	0.0085
LEMD2	1172991	RPL21	LEM2_1|LEM2_2|LEM2_3|LEM2_4	18|15|13|10	56	4	0.01|0.03|0.01|0.00	12|8|6|4	0.0123	0.03	0.7316
LEMD2	1173017	RPL27A	LEM2_1|LEM2_2|LEM2_3|LEM2_4	15|11|12|7	45	4	0.00|0.00|0.00|0.00	10|10|8|7	0	0	0.9552
LEMD2	1173039	RPL35	LEM2_1|LEM2_2|LEM2_3|LEM2_4	1|0|0|12	13	4	0.00|0.00|0.00|0.00	18|12|5|1	0	0	0.9552
LEMD2	1173177	RPS10	LEM2_1|LEM2_2|LEM2_3|LEM2_4	1|2|2|1	6	4	0.00|0.01|0.01|0.00	2|2|2|1	0.006	0.013	0.7383
LEMD2	1174689	TMPO	LEM2_1|LEM2_2|LEM2_3|LEM2_4	30|16|16|4	66	4	0.83|0.84|0.92|0.00	5|5|2|0	0.6495	0.923	0.2417
LEMD2	1174690	TMPO	LEM2_1|LEM2_2|LEM2_3|LEM2_4	53|34|31|14	132	4	0.94|1.00|1.00|0.48	11|8|2|0	0.855	0.999	0.0719
LEMD2	1345590	YWHAB	LEM2_1|LEM2_2|LEM2_3|LEM2_4	7|3|2|0	12	4	0.99|0.96|0.88|0.00	0|0|0|0	0.7085	0.993	0.1987
LEMD2	1345593	YWHAH	LEM2_1|LEM2_2|LEM2_3|LEM2_4	5|0|0|0	5	4	0.94|0.00|0.00|0.00	0|0|0|0	0.2348	0.939	0.5641
LEMD2	1345695	CAPZA2	LEM2_1|LEM2_2|LEM2_3|LEM2_4	3|0|0|0	3	4	0.67|0.00|0.00|0.00	1|0|0|0	0.1675	0.67	0.6375
LEMD2	1345726	CENPA	LEM2_1|LEM2_2|LEM2_3|LEM2_4	0|0|0|5	5	4	0.00|0.00|0.00|0.84	3|1|0|0	0.211	0.844	0.5957
LEMD2	1346188	GCLM	LEM2_1|LEM2_2|LEM2_3|LEM2_4	1|0|1|1	3	4	0.00|0.00|0.00|0.00	0|0|0|0	0	0	0.9552
LEMD2	1346344	KRT6A	LEM2_1|LEM2_2|LEM2_3|LEM2_4	0|0|0|0	0	4	0.00|0.00|0.00|0.00	13|0|0|0	0	0	0.9552
LEMD2	1346355	PFKP	LEM2_1|LEM2_2|LEM2_3|LEM2_4	1|3|0|1	5	4	0.00|0.10|0.00|0.01	2|2|1|1	0.028	0.103	0.72
LEMD2	1346369	CSNK1E	LEM2_1|LEM2_2|LEM2_3|LEM2_4	0|0|0|0	0	4	0.00|0.00|0.00|0.00	0|0|0|0	0	0	0.9552
LEMD2	1346484	ME1	LEM2_1|LEM2_2|LEM2_3|LEM2_4	2|1|3|1	7	4	0.03|0.04|0.50|0.04	3|1|0|0	0.151	0.496	0.6508
LEMD2	1346696	FNTB	LEM2_1|LEM2_2|LEM2_3|LEM2_4	0|3|1|1	5	4	0.00|0.84|0.59|0.55	0|0|0|0	0.4963	0.843	0.3389
LEMD2	1346772	PITPNB	LEM2_1|LEM2_2|LEM2_3|LEM2_4	1|3|2|0	6	4	0.15|0.81|0.70|0.00	1|0|0|0	0.4148	0.81	0.4195
LEMD2	1346792	PRIM1	LEM2_1|LEM2_2|LEM2_3|LEM2_4	5|5|8|1	19	4	0.51|0.89|0.97|0.12	2|1|0|0	0.62	0.968	0.2593
LEMD2	1346881	PTDSS1	LEM2_1|LEM2_2|LEM2_3|LEM2_4	1|1|1|2	5	4	0.42|0.63|0.60|0.75	0|0|0|0	0.5978	0.747	0.2727
LEMD2	1346900	DUSP1	LEM2_1|LEM2_2|LEM2_3|LEM2_4	4|0|0|0	4	4	0.83|0.00|0.00|0.00	0|0|0|0	0.2078	0.831	0.5994
LEMD2	1346922	PVR	LEM2_1|LEM2_2|LEM2_3|LEM2_4	2|1|0|0	3	4	0.62|0.50|0.00|0.00	0|0|0|0	0.2808	0.622	0.5168
LEMD2	1346958	RAB5A	LEM2_1|LEM2_2|LEM2_3|LEM2_4	0|0|0|0	0	4	0.00|0.00|0.00|0.00	1|0|0|0	0	0	0.9552
LEMD2	1350554	NELFE	LEM2_1|LEM2_2|LEM2_3|LEM2_4	0|0|0|0	0	4	0.00|0.00|0.00|0.00	0|0|0|0	0	0	0.9552
LEMD2	1350706	RPL29	LEM2_1|LEM2_2|LEM2_3|LEM2_4	3|1|1|11	16	4	0.00|0.00|0.00|0.00	11|10|7|6	0	0	0.9552
LEMD2	1350762	RPL6	LEM2_1|LEM2_2|LEM2_3|LEM2_4	27|31|26|25	109	4	0.00|0.00|0.00|0.00	29|25|23|21	0	0	0.9552
LEMD2	1351111	SRP9	LEM2_1|LEM2_2|LEM2_3|LEM2_4	1|0|1|1	3	4	0.00|0.00|0.00|0.00	0|0|0|0	0	0	0.9552
LEMD2	1351156	HARS2	LEM2_1|LEM2_2|LEM2_3|LEM2_4	0|0|0|0	0	4	0.00|0.00|0.00|0.00	2|0|0|0	0	0	0.9552
LEMD2	1351170	QARS	LEM2_1|LEM2_2|LEM2_3|LEM2_4	17|8|5|2	32	4	0.86|0.78|0.47|0.01	3|3|1|0	0.5303	0.862	0.3132
LEMD2	1351211	CCT5	LEM2_1|LEM2_2|LEM2_3|LEM2_4	10|5|3|5	23	4	0.59|0.46|0.10|0.56	4|1|1|1	0.4263	0.591	0.4092
LEMD2	1351223	TBP	LEM2_1|LEM2_2|LEM2_3|LEM2_4	0|0|0|0	0	4	0.00|0.00|0.00|0.00	0|0|0|0	0	0	0.9552
LEMD2	1351254	ZFP36L1	LEM2_1|LEM2_2|LEM2_3|LEM2_4	1|0|0|0	1	4	0.00|0.00|0.00|0.00	3|0|0|0	0	0	0.9552
LEMD2	1351970	ARCN1	LEM2_1|LEM2_2|LEM2_3|LEM2_4	5|7|5|1	18	4	0.98|0.98|0.96|0.52	0|0|0|0	0.8593	0.979	0.0647
LEMD2	1352049	ATP5PO	LEM2_1|LEM2_2|LEM2_3|LEM2_4	0|0|0|2	2	4	0.00|0.00|0.00|0.00	6|3|3|2	0	0	0.9552
LEMD2	1352307	POLD2	LEM2_1|LEM2_2|LEM2_3|LEM2_4	7|8|8|3	26	4	0.72|0.96|0.96|0.62	2|1|0|0	0.8155	0.962	0.1147
LEMD2	1352435	EIF4E	LEM2_1|LEM2_2|LEM2_3|LEM2_4	2|1|1|1	5	4	0.52|0.46|0.49|0.47	1|0|0|0	0.4845	0.516	0.3544
LEMD2	1352673	PPP3CA	LEM2_1|LEM2_2|LEM2_3|LEM2_4	1|1|0|0	2	4	0.00|0.00|0.00|0.00	1|0|0|0	0	0	0.9552
LEMD2	1703037	PRKAG1	LEM2_1|LEM2_2|LEM2_3|LEM2_4	3|3|1|2	9	4	0.26|0.62|0.11|0.41	2|1|0|0	0.3487	0.619	0.4734
LEMD2	1703052	RFC4	LEM2_1|LEM2_2|LEM2_3|LEM2_4	12|4|6|0	22	4	0.60|0.25|0.63|0.00	4|2|1|0	0.3688	0.629	0.4569
LEMD2	1703068	ACADVL	LEM2_1|LEM2_2|LEM2_3|LEM2_4	0|0|0|1	1	4	0.00|0.00|0.00|0.00	9|8|5|3	0	0	0.9552
LEMD2	1703326	NUDT2	LEM2_1|LEM2_2|LEM2_3|LEM2_4	1|0|0|0	1	4	0.00|0.00|0.00|0.00	0|0|0|0	0	0	0.9552
LEMD2	1703344	APLP2	LEM2_1|LEM2_2|LEM2_3|LEM2_4	2|0|0|0	2	4	0.42|0.00|0.00|0.00	0|0|0|0	0.104	0.416	0.6813
LEMD2	1703470	ATP1B3	LEM2_1|LEM2_2|LEM2_3|LEM2_4	1|2|2|0	5	4	0.40|0.74|0.69|0.00	0|0|0|0	0.4572	0.743	0.3805
LEMD2	1705486	BLM	LEM2_1|LEM2_2|LEM2_3|LEM2_4	0|0|0|0	0	4	0.00|0.00|0.00|0.00	0|0|0|0	0	0	0.9552
LEMD2	1705499	HLCS	LEM2_1|LEM2_2|LEM2_3|LEM2_4	0|0|0|0	0	4	0.00|0.00|0.00|0.00	1|0|0|0	0	0	0.9552
LEMD2	1705650	CAPZA1	LEM2_1|LEM2_2|LEM2_3|LEM2_4	7|3|3|2	15	4	0.91|0.73|0.81|0.63	2|0|0|0	0.7688	0.91	0.1423
LEMD2	1705651	NCBP2	LEM2_1|LEM2_2|LEM2_3|LEM2_4	1|1|0|0	2	4	0.00|0.00|0.00|0.00	0|0|0|0	0	0	0.9552
LEMD2	1705654	NCBP1	LEM2_1|LEM2_2|LEM2_3|LEM2_4	0|0|0|0	0	4	0.00|0.00|0.00|0.00	0|0|0|0	0	0	0.9552
LEMD2	1705722	CDK7	LEM2_1|LEM2_2|LEM2_3|LEM2_4	1|1|1|0	3	4	0.00|0.00|0.00|0.00	0|0|0|0	0	0	0.9552
LEMD2	1705916	CLTC	LEM2_1|LEM2_2|LEM2_3|LEM2_4	96|17|14|20	147	4	1.00|0.34|0.33|0.83	6|5|5|4	0.625	0.999	0.2554
LEMD2	1706185	SLC7A1	LEM2_1|LEM2_2|LEM2_3|LEM2_4	0|0|0|1	1	4	0.00|0.00|0.00|0.00	0|0|0|0	0	0	0.9552
LEMD2	1706299	DAP3	LEM2_1|LEM2_2|LEM2_3|LEM2_4	2|0|1|1	4	4	0.00|0.00|0.00|0.00	4|4|1|0	0	0	0.9552
LEMD2	1706379	ALDH3A2	LEM2_1|LEM2_2|LEM2_3|LEM2_4	10|8|6|3	27	4	0.41|0.60|0.52|0.01	5|3|1|0	0.387	0.603	0.4447
LEMD2	1706473	DNAJB1	LEM2_1|LEM2_2|LEM2_3|LEM2_4	19|21|22|2	64	4	1.00|1.00|1.00|0.08	1|1|0|0	0.7707	1	0.1413
LEMD2	1706474	DNAJA1	LEM2_1|LEM2_2|LEM2_3|LEM2_4	18|5|5|2	30	4	0.95|0.67|0.76|0.10	2|1|1|1	0.6173	0.948	0.2602
LEMD2	1706518	DRG2	LEM2_1|LEM2_2|LEM2_3|LEM2_4	0|0|0|1	1	4	0.00|0.00|0.00|0.00	0|0|0|0	0	0	0.9552
LEMD2	1706611	TUFM	LEM2_1|LEM2_2|LEM2_3|LEM2_4	33|17|13|32	95	4	0.00|0.00|0.00|0.00	41|34|31|31	0	0	0.9552
LEMD2	1706639	EMD	LEM2_1|LEM2_2|LEM2_3|LEM2_4	32|18|21|15	86	4	0.00|0.00|0.00|0.00	84|28|18|10	0	0	0.9552
LEMD2	1706799	FGA	LEM2_1|LEM2_2|LEM2_3|LEM2_4	1|0|0|0	1	4	0.00|0.00|0.00|0.00	1|0|0|0	0	0	0.9552
LEMD2	1706870	BLVRB	LEM2_1|LEM2_2|LEM2_3|LEM2_4	6|0|0|1	7	4	0.73|0.00|0.00|0.10	1|1|1|0	0.2075	0.727	0.5998
LEMD2	1706884	FPGS	LEM2_1|LEM2_2|LEM2_3|LEM2_4	1|1|0|0	2	4	0.00|0.00|0.00|0.00	0|0|0|0	0	0	0.9552
LEMD2	1707886	GDI1	LEM2_1|LEM2_2|LEM2_3|LEM2_4	9|1|0|0	10	4	0.98|0.45|0.00|0.00	0|0|0|0	0.3583	0.98	0.4646
LEMD2	1707892	ARHGDIA	LEM2_1|LEM2_2|LEM2_3|LEM2_4	1|2|2|0	5	4	0.21|0.69|0.71|0.00	1|0|0|0	0.4013	0.706	0.4331
LEMD2	1708072	GMPS	LEM2_1|LEM2_2|LEM2_3|LEM2_4	9|3|2|1	15	4	0.44|0.06|0.02|0.00	3|3|1|0	0.1303	0.441	0.6639
LEMD2	1708239	HMGCS1	LEM2_1|LEM2_2|LEM2_3|LEM2_4	10|2|3|3	18	4	0.61|0.01|0.11|0.10	2|2|2|1	0.2075	0.614	0.5999
LEMD2	1708393	CLNS1A	LEM2_1|LEM2_2|LEM2_3|LEM2_4	3|1|0|1	5	4	0.41|0.23|0.00|0.26	1|1|0|0	0.224	0.407	0.5816
LEMD2	1708399	IDH3A	LEM2_1|LEM2_2|LEM2_3|LEM2_4	3|0|0|2	5	4	0.00|0.00|0.00|0.00	3|3|3|2	0	0	0.9552
LEMD2	1708480	KPNA2	LEM2_1|LEM2_2|LEM2_3|LEM2_4	32|28|25|0	85	4	0.39|0.91|0.93|0.00	15|7|2|1	0.559	0.93	0.2922
LEMD2	1708543	HINT1	LEM2_1|LEM2_2|LEM2_3|LEM2_4	0|0|0|0	0	4	0.00|0.00|0.00|0.00	1|0|0|0	0	0	0.9552
LEMD2	1708596	AK2	LEM2_1|LEM2_2|LEM2_3|LEM2_4	2|0|0|0	2	4	0.70|0.00|0.00|0.00	0|0|0|0	0.1745	0.698	0.6309
LEMD2	1708967	MDH1	LEM2_1|LEM2_2|LEM2_3|LEM2_4	0|1|1|0	2	4	0.00|0.00|0.00|0.00	0|0|0|0	0	0	0.9552
LEMD2	1708973	MECP2	LEM2_1|LEM2_2|LEM2_3|LEM2_4	0|0|0|0	0	4	0.00|0.00|0.00|0.00	1|0|0|0	0	0	0.9552
LEMD2	1709292	SLC12A2	LEM2_1|LEM2_2|LEM2_3|LEM2_4	0|0|0|0	0	4	0.00|0.00|0.00|0.00	0|0|0|0	0	0	0.9552
LEMD2	1709337	NAP1L1	LEM2_1|LEM2_2|LEM2_3|LEM2_4	10|6|7|3	26	4	0.81|0.83|0.93|0.37	3|2|0|0	0.7345	0.927	0.1796
LEMD2	1709514	SUB1	LEM2_1|LEM2_2|LEM2_3|LEM2_4	1|0|0|0	1	4	0.00|0.00|0.00|0.00	1|1|0|0	0	0	0.9552
LEMD2	1709543	ACP1	LEM2_1|LEM2_2|LEM2_3|LEM2_4	1|1|1|1	4	4	0.00|0.00|0.00|0.00	1|0|0|0	0	0	0.9552
LEMD2	1709658	PLK1	LEM2_1|LEM2_2|LEM2_3|LEM2_4	4|0|0|0	4	4	0.81|0.00|0.00|0.00	0|0|0|0	0.2013	0.805	0.6054
LEMD2	1709742	PPOX	LEM2_1|LEM2_2|LEM2_3|LEM2_4	0|0|0|0	0	4	0.00|0.00|0.00|0.00	2|1|0|0	0	0	0.9552
LEMD2	1709747	PPT1	LEM2_1|LEM2_2|LEM2_3|LEM2_4	2|1|2|0	5	4	0.45|0.45|0.69|0.00	1|0|0|0	0.397	0.693	0.4367
LEMD2	1709762	PSMB2	LEM2_1|LEM2_2|LEM2_3|LEM2_4	9|6|7|3	25	4	0.17|0.32|0.68|0.01	7|2|0|0	0.2955	0.682	0.5083
LEMD2	1709796	PSMD4	LEM2_1|LEM2_2|LEM2_3|LEM2_4	6|6|5|0	17	4	0.69|0.92|0.91|0.00	3|0|0|0	0.6313	0.92	0.2511
LEMD2	1709851	SFPQ	LEM2_1|LEM2_2|LEM2_3|LEM2_4	10|5|2|17	34	4	0.00|0.00|0.00|0.22	12|8|5|3	0.056	0.224	0.7051
LEMD2	1709856	PSEN1	LEM2_1|LEM2_2|LEM2_3|LEM2_4	1|0|0|0	1	4	0.00|0.00|0.00|0.00	0|0|0|0	0	0	0.9552
LEMD2	1709906	PTPRD	LEM2_1|LEM2_2|LEM2_3|LEM2_4	0|0|0|0	0	4	0.00|0.00|0.00|0.00	0|0|0|0	0	0	0.9552
LEMD2	1709947	PC	LEM2_1|LEM2_2|LEM2_3|LEM2_4	80|47|31|25	183	4	0.00|0.00|0.00|0.00	147|145|90|88	0	0	0.9552
LEMD2	1709985	RAD23B	LEM2_1|LEM2_2|LEM2_3|LEM2_4	0|0|0|1	1	4	0.00|0.00|0.00|0.00	0|0|0|0	0	0	0.9552
LEMD2	1709999	RAB7A	LEM2_1|LEM2_2|LEM2_3|LEM2_4	3|2|3|4	12	4	0.08|0.07|0.31|0.50	3|2|0|0	0.242	0.499	0.5528
LEMD2	1710003	RAB9A	LEM2_1|LEM2_2|LEM2_3|LEM2_4	0|1|1|0	2	4	0.00|0.00|0.00|0.00	0|0|0|0	0	0	0.9552
LEMD2	1710016	RAB13	LEM2_1|LEM2_2|LEM2_3|LEM2_4	7|6|5|4	22	4	0.05|0.32|0.21|0.06	3|3|2|1	0.1593	0.315	0.6447
LEMD2	1710628	HNRNPF	LEM2_1|LEM2_2|LEM2_3|LEM2_4	24|12|7|10	53	4	0.20|0.00|0.00|0.00	7|7|7|7	0.0503	0.2	0.7085
LEMD2	1710632	HNRNPH1	LEM2_1|LEM2_2|LEM2_3|LEM2_4	29|19|13|15	76	4	0.28|0.06|0.00|0.00	11|11|10|7	0.083	0.276	0.6912
LEMD2	1710756	RPS2	LEM2_1|LEM2_2|LEM2_3|LEM2_4	25|16|10|24	75	4	0.00|0.00|0.00|0.00	30|27|10|10	0	0	0.9552
LEMD2	1710818	S100A11	LEM2_1|LEM2_2|LEM2_3|LEM2_4	0|0|0|0	0	4	0.00|0.00|0.00|0.00	2|0|0|0	0	0	0.9552
LEMD2	1711550	SSR4	LEM2_1|LEM2_2|LEM2_3|LEM2_4	8|7|9|4	28	4	0.05|0.24|0.75|0.00	5|3|3|1	0.2598	0.747	0.5274
LEMD2	1711552	STAT2	LEM2_1|LEM2_2|LEM2_3|LEM2_4	4|7|5|1	17	4	0.95|0.99|0.97|0.45	0|0|0|0	0.8393	0.985	0.0937
LEMD2	1711663	GTF2A1	LEM2_1|LEM2_2|LEM2_3|LEM2_4	1|1|1|0	3	4	0.00|0.00|0.00|0.00	0|0|0|0	0	0	0.9552
LEMD2	1717848	UBE2D1	LEM2_1|LEM2_2|LEM2_3|LEM2_4	1|0|0|0	1	4	0.00|0.00|0.00|0.00	0|0|0|0	0	0	0.9552
LEMD2	1717869	USP5	LEM2_1|LEM2_2|LEM2_3|LEM2_4	11|3|3|2	19	4	0.85|0.45|0.55|0.34	2|1|0|0	0.5488	0.845	0.3006
LEMD2	1718024	PRDX6	LEM2_1|LEM2_2|LEM2_3|LEM2_4	6|5|6|3	20	4	0.00|0.01|0.03|0.00	5|4|3|2	0.01	0.033	0.7346
LEMD2	1718079	VASP	LEM2_1|LEM2_2|LEM2_3|LEM2_4	2|0|0|0	2	4	0.65|0.00|0.00|0.00	0|0|0|0	0.1633	0.653	0.6411
LEMD2	1723117	KNTC1	LEM2_1|LEM2_2|LEM2_3|LEM2_4	0|0|0|0	0	4	0.00|0.00|0.00|0.00	0|0|0|0	0	0	0.9552
LEMD2	1723119	IST1	LEM2_1|LEM2_2|LEM2_3|LEM2_4	1|0|0|0	1	4	0.00|0.00|0.00|0.00	0|0|0|0	0	0	0.9552
LEMD2	1729806	GTF2A2	LEM2_1|LEM2_2|LEM2_3|LEM2_4	1|1|1|1	4	4	0.00|0.00|0.00|0.00	2|0|0|0	0	0	0.9552
LEMD2	1729927	USP14	LEM2_1|LEM2_2|LEM2_3|LEM2_4	2|3|2|0	7	4	0.76|0.90|0.83|0.00	0|0|0|0	0.6223	0.899	0.2567
LEMD2	1730068	ARAF	LEM2_1|LEM2_2|LEM2_3|LEM2_4	2|0|1|0	3	4	0.59|0.00|0.49|0.00	0|0|0|0	0.2703	0.589	0.5226
LEMD2	1730117	FH	LEM2_1|LEM2_2|LEM2_3|LEM2_4	0|0|0|3	3	4	0.00|0.00|0.00|0.83	0|0|0|0	0.208	0.832	0.599
LEMD2	1730187	GALK1	LEM2_1|LEM2_2|LEM2_3|LEM2_4	1|0|0|0	1	4	0.00|0.00|0.00|0.00	0|0|0|0	0	0	0.9552
LEMD2	2492631	GCDH	LEM2_1|LEM2_2|LEM2_3|LEM2_4	0|0|0|1	1	4	0.00|0.00|0.00|0.00	0|0|0|0	0	0	0.9552
LEMD2	2492759	HSD17B10	LEM2_1|LEM2_2|LEM2_3|LEM2_4	10|0|0|3	13	4	0.00|0.00|0.00|0.00	11|4|3|2	0	0	0.9552
LEMD2	2492935	ARG2	LEM2_1|LEM2_2|LEM2_3|LEM2_4	0|1|1|0	2	4	0.00|0.00|0.00|0.00	1|0|0|0	0	0	0.9552
LEMD2	2492998	OXCT1	LEM2_1|LEM2_2|LEM2_3|LEM2_4	0|0|0|0	0	4	0.00|0.00|0.00|0.00	1|1|0|0	0	0	0.9552
LEMD2	2493460	RCN2	LEM2_1|LEM2_2|LEM2_3|LEM2_4	5|0|1|2	8	4	0.91|0.00|0.40|0.75	1|0|0|0	0.5155	0.907	0.3189
LEMD2	2493462	RCN1	LEM2_1|LEM2_2|LEM2_3|LEM2_4	6|10|8|6	30	4	0.22|0.82|0.79|0.62	4|3|0|0	0.614	0.824	0.2623
LEMD2	2493531	CASP8	LEM2_1|LEM2_2|LEM2_3|LEM2_4	3|2|1|1	7	4	0.70|0.68|0.49|0.51	1|0|0|0	0.5943	0.696	0.2763
LEMD2	2494059	UPP1	LEM2_1|LEM2_2|LEM2_3|LEM2_4	2|0|0|0	2	4	0.24|0.00|0.00|0.00	1|1|0|0	0.0605	0.242	0.7019
LEMD2	2494303	EIF2B1	LEM2_1|LEM2_2|LEM2_3|LEM2_4	1|0|0|0	1	4	0.00|0.00|0.00|0.00	0|0|0|0	0	0	0.9552
LEMD2	2494625	PSMD6	LEM2_1|LEM2_2|LEM2_3|LEM2_4	0|0|0|1	1	4	0.00|0.00|0.00|0.00	0|0|0|0	0	0	0.9552
LEMD2	2494720	IL13RA2	LEM2_1|LEM2_2|LEM2_3|LEM2_4	0|0|0|0	0	4	0.00|0.00|0.00|0.00	0|0|0|0	0	0	0.9552
LEMD2	2494895	EIF3I	LEM2_1|LEM2_2|LEM2_3|LEM2_4	11|8|9|5	33	4	0.19|0.34|0.62|0.08	5|5|0|0	0.3067	0.615	0.5004
LEMD2	2495344	HSPH1	LEM2_1|LEM2_2|LEM2_3|LEM2_4	36|20|15|9	80	4	0.16|0.17|0.01|0.00	13|9|5|5	0.0845	0.171	0.6904
LEMD2	2495712	MLEC	LEM2_1|LEM2_2|LEM2_3|LEM2_4	1|0|0|1	2	4	0.00|0.00|0.00|0.00	0|0|0|0	0	0	0.9552
LEMD2	2495719	WASHC5	LEM2_1|LEM2_2|LEM2_3|LEM2_4	1|6|4|0	11	4	0.06|0.91|0.87|0.00	0|0|0|0	0.461	0.912	0.3758
LEMD2	2495720	TBC1D5	LEM2_1|LEM2_2|LEM2_3|LEM2_4	0|0|0|0	0	4	0.00|0.00|0.00|0.00	0|0|0|0	0	0	0.9552
LEMD2	2495728	RGP1	LEM2_1|LEM2_2|LEM2_3|LEM2_4	0|1|1|0	2	4	0.00|0.00|0.00|0.00	0|0|0|0	0	0	0.9552
LEMD2	2497600	LAMB3	LEM2_1|LEM2_2|LEM2_3|LEM2_4	50|21|21|8	100	4	0.75|0.65|0.73|0.00	9|8|5|0	0.5295	0.745	0.3136
LEMD2	2497677	ZYX	LEM2_1|LEM2_2|LEM2_3|LEM2_4	1|0|1|0	2	4	0.00|0.00|0.00|0.00	0|0|0|0	0	0	0.9552
LEMD2	2497824	MCM6	LEM2_1|LEM2_2|LEM2_3|LEM2_4	11|1|1|6	19	4	0.52|0.00|0.00|0.65	3|2|1|1	0.2933	0.654	0.5096
LEMD2	2498106	AGPS	LEM2_1|LEM2_2|LEM2_3|LEM2_4	8|0|2|4	14	4	0.98|0.00|0.78|0.94	1|0|0|0	0.6738	0.979	0.2225
LEMD2	2498175	CYTH1	LEM2_1|LEM2_2|LEM2_3|LEM2_4	0|0|1|0	1	4	0.00|0.00|0.00|0.00	0|0|0|0	0	0	0.9552
LEMD2	2498357	FSCN1	LEM2_1|LEM2_2|LEM2_3|LEM2_4	19|9|7|11	46	4	0.09|0.00|0.00|0.15	6|5|5|4	0.0613	0.147	0.7012
LEMD2	2498443	HDAC1	LEM2_1|LEM2_2|LEM2_3|LEM2_4	5|1|1|2	9	4	0.44|0.06|0.11|0.34	1|1|1|0	0.2352	0.436	0.5635
LEMD2	2498464	PDAP1	LEM2_1|LEM2_2|LEM2_3|LEM2_4	1|2|2|0	5	4	0.32|0.84|0.80|0.00	0|0|0|0	0.4922	0.841	0.3439
LEMD2	2498672	NAP1L4	LEM2_1|LEM2_2|LEM2_3|LEM2_4	6|0|1|0	7	4	0.91|0.00|0.45|0.00	1|0|0|0	0.3388	0.905	0.4793
LEMD2	2498753	CBFB	LEM2_1|LEM2_2|LEM2_3|LEM2_4	0|0|0|0	0	4	0.00|0.00|0.00|0.00	0|0|0|0	0	0	0.9552
LEMD2	2498882	SF3A1	LEM2_1|LEM2_2|LEM2_3|LEM2_4	0|0|0|0	0	4	0.00|0.00|0.00|0.00	0|0|0|0	0	0	0.9552
LEMD2	2498924	SMN1	LEM2_1|LEM2_2|LEM2_3|LEM2_4	5|0|0|3	8	4	0.97|0.00|0.00|0.88	0|0|0|0	0.4618	0.967	0.3745
LEMD2	2498973	SURF1	LEM2_1|LEM2_2|LEM2_3|LEM2_4	2|1|0|0	3	4	0.01|0.01|0.00|0.00	3|1|1|1	0.003	0.007	0.7439
LEMD2	2499316	NDUFA5	LEM2_1|LEM2_2|LEM2_3|LEM2_4	0|0|0|0	0	4	0.00|0.00|0.00|0.00	1|0|0|0	0	0	0.9552
LEMD2	2499325	NDUFS8	LEM2_1|LEM2_2|LEM2_3|LEM2_4	2|0|0|2	4	4	0.74|0.00|0.00|0.70	0|0|0|0	0.3602	0.738	0.4624
LEMD2	2499333	NDUFA4	LEM2_1|LEM2_2|LEM2_3|LEM2_4	2|2|1|2	7	4	0.02|0.11|0.03|0.15	2|1|1|1	0.0752	0.147	0.6943
LEMD2	2499600	MAPK14	LEM2_1|LEM2_2|LEM2_3|LEM2_4	3|2|0|0	5	4	0.33|0.46|0.00|0.00	1|1|0|0	0.1983	0.459	0.6088
LEMD2	2499839	TRIP12	LEM2_1|LEM2_2|LEM2_3|LEM2_4	2|1|1|1	5	4	0.38|0.27|0.33|0.30	0|0|0|0	0.32	0.379	0.4912
LEMD2	2500345	SNU13	LEM2_1|LEM2_2|LEM2_3|LEM2_4	1|1|0|0	2	4	0.00|0.00|0.00|0.00	0|0|0|0	0	0	0.9552
LEMD2	2500529	DDX39B	LEM2_1|LEM2_2|LEM2_3|LEM2_4	15|8|6|8	37	4	0.03|0.00|0.00|0.00	5|5|5|4	0.0085	0.032	0.7359
LEMD2	2500576	HNRNPH2	LEM2_1|LEM2_2|LEM2_3|LEM2_4	40|29|19|19	107	4	0.63|0.76|0.12|0.09	12|12|11|7	0.4015	0.76	0.4327
LEMD2	2500813	SNW1	LEM2_1|LEM2_2|LEM2_3|LEM2_4	3|1|0|0	4	4	0.85|0.35|0.00|0.00	0|0|0|0	0.2995	0.85	0.5048
LEMD2	2500876	MEF2D	LEM2_1|LEM2_2|LEM2_3|LEM2_4	0|0|0|0	0	4	0.00|0.00|0.00|0.00	0|0|0|0	0	0	0.9552
LEMD2	2501029	LARS2	LEM2_1|LEM2_2|LEM2_3|LEM2_4	0|0|0|0	0	4	0.00|0.00|0.00|0.00	2|0|0|0	0	0	0.9552
LEMD2	2501205	PDIA6	LEM2_1|LEM2_2|LEM2_3|LEM2_4	6|5|2|6	19	4	0.01|0.04|0.00|0.19	4|3|2|2	0.058	0.186	0.7033
LEMD2	2501336	AOC3	LEM2_1|LEM2_2|LEM2_3|LEM2_4	0|0|0|0	0	4	0.00|0.00|0.00|0.00	1|0|0|0	0	0	0.9552
LEMD2	2501458	USP10	LEM2_1|LEM2_2|LEM2_3|LEM2_4	0|0|0|0	0	4	0.00|0.00|0.00|0.00	0|0|0|0	0	0	0.9552
LEMD2	2506126	CHRNA5	LEM2_1|LEM2_2|LEM2_3|LEM2_4	1|0|0|0	1	4	0.00|0.00|0.00|0.00	0|0|0|0	0	0	0.9552
LEMD2	2506298	CLTCL1	LEM2_1|LEM2_2|LEM2_3|LEM2_4	0|0|4|0	4	4	0.00|0.00|0.85|0.00	0|0|0|0	0.2135	0.854	0.5936
LEMD2	2506380	MFGE8	LEM2_1|LEM2_2|LEM2_3|LEM2_4	3|0|0|0	3	4	0.80|0.00|0.00|0.00	0|0|0|0	0.199	0.796	0.6081
LEMD2	2507090	P4HA1	LEM2_1|LEM2_2|LEM2_3|LEM2_4	6|3|4|1	14	4	0.52|0.49|0.76|0.12	2|1|0|0	0.475	0.764	0.3632
LEMD2	2507169	PRDX2	LEM2_1|LEM2_2|LEM2_3|LEM2_4	0|0|0|0	0	4	0.00|0.00|0.00|0.00	3|0|0|0	0	0	0.9552
LEMD2	2507171	PRDX3	LEM2_1|LEM2_2|LEM2_3|LEM2_4	1|0|0|2	3	4	0.00|0.00|0.00|0.01	4|1|1|1	0.003	0.011	0.7432
LEMD2	2507178	PFKFB1	LEM2_1|LEM2_2|LEM2_3|LEM2_4	0|0|1|0	1	4	0.00|0.00|0.00|0.00	1|0|0|0	0	0	0.9552
LEMD2	2507195	MAPK8	LEM2_1|LEM2_2|LEM2_3|LEM2_4	2|1|0|0	3	4	0.61|0.48|0.00|0.00	0|0|0|0	0.2735	0.611	0.5212
LEMD2	2507196	MAPK10	LEM2_1|LEM2_2|LEM2_3|LEM2_4	0|0|0|0	0	4	0.00|0.00|0.00|0.00	0|0|0|0	0	0	0.9552
LEMD2	2507300	RFC2	LEM2_1|LEM2_2|LEM2_3|LEM2_4	4|2|3|3	12	4	0.10|0.04|0.18|0.20	3|1|1|1	0.1305	0.197	0.6637
LEMD2	2507301	RND2	LEM2_1|LEM2_2|LEM2_3|LEM2_4	0|0|0|1	1	4	0.00|0.00|0.00|0.00	0|0|0|0	0	0	0.9552
LEMD2	2507413	STAT1	LEM2_1|LEM2_2|LEM2_3|LEM2_4	13|14|15|9	51	4	0.46|0.80|0.93|0.69	6|4|1|1	0.7178	0.926	0.1895
LEMD2	2507460	P4HB	LEM2_1|LEM2_2|LEM2_3|LEM2_4	1|0|0|0	1	4	0.00|0.00|0.00|0.00	0|0|0|0	0	0	0.9552
LEMD2	2507461	PDIA3	LEM2_1|LEM2_2|LEM2_3|LEM2_4	12|8|9|1	30	4	0.88|0.93|0.98|0.01	3|1|1|0	0.7008	0.98	0.2027
LEMD2	2507505	CDC34	LEM2_1|LEM2_2|LEM2_3|LEM2_4	0|0|0|1	1	4	0.00|0.00|0.00|0.00	1|0|0|0	0	0	0.9552
LEMD2	2507533	UROD	LEM2_1|LEM2_2|LEM2_3|LEM2_4	1|2|2|0	5	4	0.35|0.78|0.76|0.00	0|0|0|0	0.4703	0.775	0.3677
LEMD2	2811003	KPNA4	LEM2_1|LEM2_2|LEM2_3|LEM2_4	1|0|0|0	1	4	0.00|0.00|0.00|0.00	0|0|0|0	0	0	0.9552
LEMD2	2811007	PDXK	LEM2_1|LEM2_2|LEM2_3|LEM2_4	2|1|1|0	4	4	0.42|0.40|0.45|0.00	1|0|0|0	0.316	0.45	0.4949
LEMD2	2811086	EGFR	LEM2_1|LEM2_2|LEM2_3|LEM2_4	2|0|0|0	2	4	0.43|0.00|0.00|0.00	1|0|0|0	0.108	0.432	0.6786
LEMD2	2829431	CNN1	LEM2_1|LEM2_2|LEM2_3|LEM2_4	1|0|0|0	1	4	0.00|0.00|0.00|0.00	0|0|0|0	0	0	0.9552
LEMD2	2829451	RRP1	LEM2_1|LEM2_2|LEM2_3|LEM2_4	0|1|0|0	1	4	0.00|0.00|0.00|0.00	2|1|1|0	0	0	0.9552
LEMD2	2833245	RAB32	LEM2_1|LEM2_2|LEM2_3|LEM2_4	1|2|1|3	7	4	0.06|0.54|0.27|0.78	1|1|0|0	0.4128	0.776	0.422
LEMD2	2833248	TNFAIP1	LEM2_1|LEM2_2|LEM2_3|LEM2_4	2|1|1|0	4	4	0.72|0.53|0.57|0.00	0|0|0|0	0.4543	0.715	0.3835
LEMD2	2833270	NEDD8	LEM2_1|LEM2_2|LEM2_3|LEM2_4	1|1|1|0	3	4	0.00|0.00|0.00|0.00	0|0|0|0	0	0	0.9552
LEMD2	2833280	NDUFA9	LEM2_1|LEM2_2|LEM2_3|LEM2_4	4|1|2|9	16	4	0.32|0.09|0.39|0.97	1|1|1|0	0.4428	0.968	0.397
LEMD2	2842759	LGMN	LEM2_1|LEM2_2|LEM2_3|LEM2_4	1|1|0|0	2	4	0.00|0.00|0.00|0.00	0|0|0|0	0	0	0.9552
LEMD2	2842762	MTR	LEM2_1|LEM2_2|LEM2_3|LEM2_4	1|3|2|0	6	4	0.11|0.67|0.60|0.00	0|0|0|0	0.3445	0.673	0.4755
LEMD2	2851393	POR	LEM2_1|LEM2_2|LEM2_3|LEM2_4	4|3|1|0	8	4	0.54|0.66|0.22|0.00	2|0|0|0	0.3548	0.663	0.4673
LEMD2	3023394	BLMH	LEM2_1|LEM2_2|LEM2_3|LEM2_4	1|1|1|0	3	4	0.00|0.00|0.00|0.00	1|0|0|0	0	0	0.9552
LEMD2	3023518	TBCB	LEM2_1|LEM2_2|LEM2_3|LEM2_4	5|2|2|1	10	4	0.85|0.69|0.69|0.50	1|0|0|0	0.6823	0.849	0.2163
LEMD2	3023601	CYR61	LEM2_1|LEM2_2|LEM2_3|LEM2_4	4|3|3|1	11	4	0.17|0.31|0.37|0.02	3|2|0|0	0.2168	0.368	0.5899
LEMD2	3023628	DDX3X	LEM2_1|LEM2_2|LEM2_3|LEM2_4	38|26|23|22	109	4	0.14|0.04|0.00|0.00	22|13|8|6	0.0475	0.14	0.7098
LEMD2	3023739	EXT2	LEM2_1|LEM2_2|LEM2_3|LEM2_4	0|3|0|0	3	4	0.00|0.70|0.00|0.00	2|0|0|0	0.1743	0.697	0.6313
LEMD2	3024226	ALG3	LEM2_1|LEM2_2|LEM2_3|LEM2_4	0|0|0|1	1	4	0.00|0.00|0.00|0.00	0|0|0|0	0	0	0.9552
LEMD2	3024344	PAFAH1B3	LEM2_1|LEM2_2|LEM2_3|LEM2_4	1|2|2|1	6	4	0.02|0.33|0.44|0.11	1|1|1|0	0.228	0.442	0.5752
LEMD2	3024413	PMM2	LEM2_1|LEM2_2|LEM2_3|LEM2_4	0|0|0|0	0	4	0.00|0.00|0.00|0.00	0|0|0|0	0	0	0.9552
LEMD2	3024422	PMVK	LEM2_1|LEM2_2|LEM2_3|LEM2_4	3|3|2|0	8	4	0.53|0.80|0.67|0.00	1|1|0|0	0.5003	0.802	0.3287
LEMD2	3024525	RAB35	LEM2_1|LEM2_2|LEM2_3|LEM2_4	5|0|0|3	8	4	0.79|0.00|0.00|0.80	2|0|0|0	0.3995	0.804	0.4345
LEMD2	3024550	ARHGAP1	LEM2_1|LEM2_2|LEM2_3|LEM2_4	6|3|2|0	11	4	0.99|0.96|0.90|0.00	0|0|0|0	0.7118	0.987	0.1957
LEMD2	3024690	TAF7	LEM2_1|LEM2_2|LEM2_3|LEM2_4	1|0|0|0	1	4	0.00|0.00|0.00|0.00	0|0|0|0	0	0	0.9552
LEMD2	3024727	PRDX4	LEM2_1|LEM2_2|LEM2_3|LEM2_4	0|0|0|0	0	4	0.00|0.00|0.00|0.00	0|0|0|0	0	0	0.9552
LEMD2	3041717	PYGM	LEM2_1|LEM2_2|LEM2_3|LEM2_4	0|0|0|0	0	4	0.00|0.00|0.00|0.00	2|0|0|0	0	0	0.9552
LEMD2	3041738	CCT7	LEM2_1|LEM2_2|LEM2_3|LEM2_4	9|6|5|5	25	4	0.06|0.03|0.01|0.01	4|4|3|2	0.0275	0.062	0.7202
LEMD2	3121763	ARPC1B	LEM2_1|LEM2_2|LEM2_3|LEM2_4	3|0|0|2	5	4	0.90|0.00|0.00|0.79	0|0|0|0	0.4208	0.895	0.4139
LEMD2	3121764	ARPC2	LEM2_1|LEM2_2|LEM2_3|LEM2_4	1|0|0|0	1	4	0.00|0.00|0.00|0.00	0|0|0|0	0	0	0.9552
LEMD2	3121765	ARPC3	LEM2_1|LEM2_2|LEM2_3|LEM2_4	2|2|1|1	6	4	0.78|0.73|0.63|0.59	0|0|0|0	0.6813	0.775	0.2168
LEMD2	3122050	DPYSL3	LEM2_1|LEM2_2|LEM2_3|LEM2_4	2|1|1|1	5	4	0.79|0.55|0.59|0.60	0|0|0|0	0.6323	0.786	0.2502
LEMD2	3122051	DPYSL2	LEM2_1|LEM2_2|LEM2_3|LEM2_4	2|0|0|1	3	4	0.68|0.00|0.00|0.55	0|0|0|0	0.307	0.681	0.4998
LEMD2	3122258	EIF6	LEM2_1|LEM2_2|LEM2_3|LEM2_4	6|2|2|0	10	4	0.68|0.32|0.43|0.00	1|1|1|0	0.3588	0.683	0.4641
LEMD2	3122342	LASP1	LEM2_1|LEM2_2|LEM2_3|LEM2_4	1|0|0|1	2	4	0.00|0.00|0.00|0.00	0|0|0|0	0	0	0.9552
LEMD2	3122589	PPM1G	LEM2_1|LEM2_2|LEM2_3|LEM2_4	5|0|0|1	6	4	0.43|0.00|0.00|0.09	2|1|0|0	0.1285	0.429	0.6653
LEMD2	3122666	RAE1	LEM2_1|LEM2_2|LEM2_3|LEM2_4	2|2|1|0	5	4	0.76|0.75|0.56|0.00	0|0|0|0	0.5163	0.758	0.3182
LEMD2	3122965	TST	LEM2_1|LEM2_2|LEM2_3|LEM2_4	0|0|0|0	0	4	0.00|0.00|0.00|0.00	3|0|0|0	0	0	0.9552
LEMD2	3123034	HERPUD1	LEM2_1|LEM2_2|LEM2_3|LEM2_4	5|3|2|2	12	4	0.41|0.44|0.25|0.23	2|2|0|0	0.3295	0.439	0.4856
LEMD2	3123050	SNX17	LEM2_1|LEM2_2|LEM2_3|LEM2_4	1|1|2|0	4	4	0.34|0.47|0.74|0.00	0|0|0|0	0.3878	0.741	0.444
LEMD2	3123225	ACO1	LEM2_1|LEM2_2|LEM2_3|LEM2_4	4|0|0|0	4	4	0.76|0.00|0.00|0.00	0|0|0|0	0.191	0.764	0.6136
LEMD2	3123283	TAGLN	LEM2_1|LEM2_2|LEM2_3|LEM2_4	1|0|0|0	1	4	0.00|0.00|0.00|0.00	0|0|0|0	0	0	0.9552
LEMD2	3182976	CTBP2	LEM2_1|LEM2_2|LEM2_3|LEM2_4	2|0|0|1	3	4	0.67|0.00|0.00|0.52	0|0|0|0	0.2977	0.668	0.5066
LEMD2	3183090	P3H4	LEM2_1|LEM2_2|LEM2_3|LEM2_4	2|3|3|2	10	4	0.48|0.77|0.76|0.67	1|0|0|0	0.6665	0.766	0.2304
LEMD2	3183123	PPP6C	LEM2_1|LEM2_2|LEM2_3|LEM2_4	1|2|1|0	4	4	0.43|0.70|0.57|0.00	0|0|0|0	0.425	0.704	0.4105
LEMD2	3183179	TRIM28	LEM2_1|LEM2_2|LEM2_3|LEM2_4	12|0|0|0	12	4	0.99|0.00|0.00|0.00	1|0|0|0	0.2473	0.989	0.5448
LEMD2	3183217	EMC2	LEM2_1|LEM2_2|LEM2_3|LEM2_4	0|1|1|0	2	4	0.00|0.00|0.00|0.00	0|0|0|0	0	0	0.9552
LEMD2	3183518	PTK2	LEM2_1|LEM2_2|LEM2_3|LEM2_4	0|0|0|0	0	4	0.00|0.00|0.00|0.00	0|0|0|0	0	0	0.9552
LEMD2	3183544	PABPC1	LEM2_1|LEM2_2|LEM2_3|LEM2_4	22|9|10|8	49	4	0.00|0.00|0.00|0.00	13|11|10|10	0	0	0.9552
LEMD2	3219817	IL18	LEM2_1|LEM2_2|LEM2_3|LEM2_4	8|7|6|3	24	4	0.00|0.00|0.00|0.00	6|4|4|4	0.001	0.002	0.7488
LEMD2	3219818	TIMM17A	LEM2_1|LEM2_2|LEM2_3|LEM2_4	1|1|1|0	3	4	0.00|0.00|0.00|0.00	1|0|0|0	0	0	0.9552
LEMD2	3287825	DYNC1LI2	LEM2_1|LEM2_2|LEM2_3|LEM2_4	0|0|0|0	0	4	0.00|0.00|0.00|0.00	0|0|0|0	0	0	0.9552
LEMD2	3334209	HAT1	LEM2_1|LEM2_2|LEM2_3|LEM2_4	6|2|2|1	11	4	0.76|0.44|0.54|0.26	1|1|0|0	0.5	0.763	0.3309
LEMD2	3334276	GNL2	LEM2_1|LEM2_2|LEM2_3|LEM2_4	3|5|1|2	11	4	0.06|0.60|0.02|0.09	4|1|0|0	0.191	0.597	0.6138
LEMD2	3913456	DECR1	LEM2_1|LEM2_2|LEM2_3|LEM2_4	0|0|0|0	0	4	0.00|0.00|0.00|0.00	2|1|1|0	0	0	0.9552
LEMD2	3913488	DKC1	LEM2_1|LEM2_2|LEM2_3|LEM2_4	0|0|0|26	26	4	0.00|0.00|0.00|0.33	28|27|0|0	0.0813	0.325	0.692
LEMD2	3913958	KIF3B	LEM2_1|LEM2_2|LEM2_3|LEM2_4	0|0|0|0	0	4	0.00|0.00|0.00|0.00	0|0|0|0	0	0	0.9552
LEMD2	3914196	OCLN	LEM2_1|LEM2_2|LEM2_3|LEM2_4	0|0|0|0	0	4	0.00|0.00|0.00|0.00	1|0|0|0	0	0	0.9552
LEMD2	3914237	TMED2	LEM2_1|LEM2_2|LEM2_3|LEM2_4	6|0|0|0	6	4	0.91|0.00|0.00|0.00	0|0|0|0	0.2285	0.914	0.5741
LEMD2	3914303	PEX3	LEM2_1|LEM2_2|LEM2_3|LEM2_4	1|0|0|1	2	4	0.00|0.00|0.00|0.00	1|0|0|0	0	0	0.9552
LEMD2	3914340	CDIPT	LEM2_1|LEM2_2|LEM2_3|LEM2_4	1|0|0|1	2	4	0.00|0.00|0.00|0.00	0|0|0|0	0	0	0.9552
LEMD2	3914480	KLK6	LEM2_1|LEM2_2|LEM2_3|LEM2_4	3|2|2|1	8	4	0.41|0.53|0.58|0.27	1|1|0|0	0.4493	0.584	0.3883
LEMD2	3914534	RAD51C	LEM2_1|LEM2_2|LEM2_3|LEM2_4	1|2|1|1	5	4	0.06|0.44|0.24|0.24	1|1|0|0	0.2455	0.442	0.546
LEMD2	3914807	POLR1C	LEM2_1|LEM2_2|LEM2_3|LEM2_4	8|7|8|3	26	4	0.13|0.36|0.57|0.00	5|4|0|0	0.265	0.567	0.5252
LEMD2	3915059	NARS	LEM2_1|LEM2_2|LEM2_3|LEM2_4	7|3|2|1	13	4	0.94|0.83|0.74|0.44	1|0|0|0	0.7395	0.942	0.1742
LEMD2	3915601	RFC3	LEM2_1|LEM2_2|LEM2_3|LEM2_4	5|4|2|2	13	4	0.70|0.85|0.57|0.56	1|1|0|0	0.67	0.85	0.2241
LEMD2	3915660	CYP51A1	LEM2_1|LEM2_2|LEM2_3|LEM2_4	16|11|10|4	41	4	0.36|0.47|0.52|0.00	8|4|0|0	0.3363	0.516	0.4814
LEMD2	3915797	PTGS2	LEM2_1|LEM2_2|LEM2_3|LEM2_4	1|0|2|0	3	4	0.22|0.00|0.72|0.00	0|0|0|0	0.2353	0.722	0.5628
LEMD2	3915830	UBXN8	LEM2_1|LEM2_2|LEM2_3|LEM2_4	1|1|0|0	2	4	0.00|0.00|0.00|0.00	0|0|0|0	0	0	0.9552
LEMD2	3915850	POLR2C	LEM2_1|LEM2_2|LEM2_3|LEM2_4	10|10|10|3	33	4	0.28|0.80|0.93|0.03	7|1|0|0	0.5095	0.934	0.322
LEMD2	3915889	YY1	LEM2_1|LEM2_2|LEM2_3|LEM2_4	0|0|0|0	0	4	0.00|0.00|0.00|0.00	0|0|0|0	0	0	0.9552
LEMD2	3915893	TMED10	LEM2_1|LEM2_2|LEM2_3|LEM2_4	7|7|7|3	24	4	0.06|0.45|0.65|0.01	4|3|2|0	0.294	0.654	0.5095
LEMD2	3929377	SRSF9	LEM2_1|LEM2_2|LEM2_3|LEM2_4	1|3|3|5	12	4	0.04|0.66|0.76|0.89	3|0|0|0	0.5893	0.891	0.2783
LEMD2	3929378	SRSF5	LEM2_1|LEM2_2|LEM2_3|LEM2_4	0|0|0|0	0	4	0.00|0.00|0.00|0.00	2|0|0|0	0	0	0.9552
LEMD2	3929380	SRSF7	LEM2_1|LEM2_2|LEM2_3|LEM2_4	3|0|0|13	16	4	0.00|0.00|0.00|0.07	13|13|3|2	0.017	0.068	0.727
LEMD2	4033480	TRA2A	LEM2_1|LEM2_2|LEM2_3|LEM2_4	0|0|0|4	4	4	0.00|0.00|0.00|0.82	0|0|0|0	0.205	0.82	0.6022
LEMD2	4033763	IPO5	LEM2_1|LEM2_2|LEM2_3|LEM2_4	5|0|0|1	6	4	0.83|0.00|0.00|0.38	0|0|0|0	0.303	0.834	0.5022
LEMD2	5902703	GOT1	LEM2_1|LEM2_2|LEM2_3|LEM2_4	16|13|10|5	44	4	0.99|0.98|0.97|0.89	4|0|0|0	0.9568	0.986	0.0198
LEMD2	5902752	AKAP8	LEM2_1|LEM2_2|LEM2_3|LEM2_4	1|0|0|0	1	4	0.00|0.00|0.00|0.00	0|0|0|0	0	0	0.9552
LEMD2	5921197	CALU	LEM2_1|LEM2_2|LEM2_3|LEM2_4	0|2|1|0	3	4	0.00|0.68|0.42|0.00	1|0|0|0	0.2753	0.679	0.52
LEMD2	5921731	CCNB2	LEM2_1|LEM2_2|LEM2_3|LEM2_4	0|4|3|0	7	4	0.00|0.83|0.76|0.00	1|1|0|0	0.3978	0.829	0.4363
LEMD2	6015033	MRPL58	LEM2_1|LEM2_2|LEM2_3|LEM2_4	0|0|0|0	0	4	0.00|0.00|0.00|0.00	1|1|0|0	0	0	0.9552
LEMD2	6015110	ERP29	LEM2_1|LEM2_2|LEM2_3|LEM2_4	0|0|0|0	0	4	0.00|0.00|0.00|0.00	2|0|0|0	0	0	0.9552
LEMD2	6016184	H1FX	LEM2_1|LEM2_2|LEM2_3|LEM2_4	0|0|0|4	4	4	0.00|0.00|0.00|0.00	12|5|2|0	0	0	0.9552
LEMD2	6093462	NUP155	LEM2_1|LEM2_2|LEM2_3|LEM2_4	41|22|17|11	91	4	0.91|0.92|0.89|0.58	11|6|0|0	0.8238	0.92	0.1075
LEMD2	6093464	NDUFC2	LEM2_1|LEM2_2|LEM2_3|LEM2_4	2|3|4|1	10	4	0.04|0.38|0.73|0.05	4|0|0|0	0.298	0.73	0.5063
LEMD2	6093473	NDUFB4	LEM2_1|LEM2_2|LEM2_3|LEM2_4	1|3|3|0	7	4	0.08|0.74|0.83|0.00	1|1|0|0	0.409	0.825	0.4258
LEMD2	6093491	NDUFB10	LEM2_1|LEM2_2|LEM2_3|LEM2_4	3|1|0|0	4	4	0.82|0.57|0.00|0.00	0|0|0|0	0.348	0.819	0.4737
LEMD2	6093506	BNIP2	LEM2_1|LEM2_2|LEM2_3|LEM2_4	0|0|1|0	1	4	0.00|0.00|0.00|0.00	1|0|0|0	0	0	0.9552
LEMD2	6093510	NDUFB5	LEM2_1|LEM2_2|LEM2_3|LEM2_4	0|0|0|0	0	4	0.00|0.00|0.00|0.00	1|0|0|0	0	0	0.9552
LEMD2	6093592	NDUFA10	LEM2_1|LEM2_2|LEM2_3|LEM2_4	2|2|2|3	9	4	0.00|0.00|0.00|0.00	5|2|2|2	0.0003	0.001	0.7537
LEMD2	6093731	PLOD3	LEM2_1|LEM2_2|LEM2_3|LEM2_4	0|1|1|0	2	4	0.00|0.00|0.00|0.00	0|0|0|0	0	0	0.9552
LEMD2	6094347	SRP72	LEM2_1|LEM2_2|LEM2_3|LEM2_4	4|3|1|0	8	4	0.55|0.68|0.24|0.00	1|1|0|0	0.3695	0.684	0.4566
LEMD2	6094436	CCT2	LEM2_1|LEM2_2|LEM2_3|LEM2_4	16|4|3|9	32	4	0.88|0.27|0.11|0.93	2|2|2|1	0.5463	0.932	0.3014
LEMD2	6094447	VCP	LEM2_1|LEM2_2|LEM2_3|LEM2_4	27|7|7|7	48	4	0.65|0.04|0.09|0.08	8|6|1|0	0.2147	0.646	0.5916
LEMD2	6094511	TRADD	LEM2_1|LEM2_2|LEM2_3|LEM2_4	1|1|0|0	2	4	0.00|0.00|0.00|0.00	0|0|0|0	0	0	0.9552
LEMD2	6136060	TSN	LEM2_1|LEM2_2|LEM2_3|LEM2_4	5|3|2|0	10	4	0.85|0.82|0.71|0.00	1|0|0|0	0.5965	0.851	0.2743
LEMD2	6136104	UGT2B17	LEM2_1|LEM2_2|LEM2_3|LEM2_4	0|0|0|0	0	4	0.00|0.00|0.00|0.00	0|0|0|0	0	0	0.9552
LEMD2	6136453	FANCG	LEM2_1|LEM2_2|LEM2_3|LEM2_4	1|0|0|0	1	4	0.00|0.00|0.00|0.00	0|0|0|0	0	0	0.9552
LEMD2	6137311	ZNF207	LEM2_1|LEM2_2|LEM2_3|LEM2_4	1|0|0|0	1	4	0.00|0.00|0.00|0.00	0|0|0|0	0	0	0.9552
LEMD2	6166186	GRB10	LEM2_1|LEM2_2|LEM2_3|LEM2_4	0|1|0|0	1	4	0.00|0.00|0.00|0.00	0|0|0|0	0	0	0.9552
LEMD2	6166568	NDRG1	LEM2_1|LEM2_2|LEM2_3|LEM2_4	3|0|0|0	3	4	0.87|0.00|0.00|0.00	0|0|0|0	0.2163	0.865	0.5902
LEMD2	6166589	NDUFS3	LEM2_1|LEM2_2|LEM2_3|LEM2_4	0|0|0|0	0	4	0.00|0.00|0.00|0.00	2|1|0|0	0	0	0.9552
LEMD2	6166599	MYH9	LEM2_1|LEM2_2|LEM2_3|LEM2_4	89|1|0|11	101	4	0.90|0.00|0.00|0.00	16|8|4|3	0.2248	0.899	0.5807
LEMD2	6166601	TUSC3	LEM2_1|LEM2_2|LEM2_3|LEM2_4	0|1|2|0	3	4	0.00|0.08|0.37|0.00	1|1|1|0	0.1128	0.371	0.6754
LEMD2	6174924	ORC5	LEM2_1|LEM2_2|LEM2_3|LEM2_4	1|3|0|0	4	4	0.13|0.75|0.00|0.00	1|0|0|0	0.221	0.754	0.5852
LEMD2	6174930	PSMD2	LEM2_1|LEM2_2|LEM2_3|LEM2_4	51|52|43|26	172	4	0.32|0.94|0.94|0.50	23|12|4|2	0.676	0.943	0.2199
LEMD2	6175086	UGDH	LEM2_1|LEM2_2|LEM2_3|LEM2_4	3|1|1|1	6	4	0.08|0.03|0.03|0.03	1|1|1|1	0.0408	0.076	0.7129
LEMD2	6225157	CNN3	LEM2_1|LEM2_2|LEM2_3|LEM2_4	4|1|3|1	9	4	0.96|0.58|0.87|0.61	0|0|0|0	0.756	0.958	0.1514
LEMD2	6225527	IDI1	LEM2_1|LEM2_2|LEM2_3|LEM2_4	0|0|1|0	1	4	0.00|0.00|0.00|0.00	0|0|0|0	0	0	0.9552
LEMD2	6225859	PKN2	LEM2_1|LEM2_2|LEM2_3|LEM2_4	0|0|0|0	0	4	0.00|0.00|0.00|0.00	0|0|0|0	0	0	0.9552
LEMD2	6225915	KIF20A	LEM2_1|LEM2_2|LEM2_3|LEM2_4	1|0|0|0	1	4	0.00|0.00|0.00|0.00	0|0|0|0	0	0	0.9552
LEMD2	6226339	GINS1	LEM2_1|LEM2_2|LEM2_3|LEM2_4	1|0|0|0	1	4	0.00|0.00|0.00|0.00	0|0|0|0	0	0	0.9552
LEMD2	6226763	RER1	LEM2_1|LEM2_2|LEM2_3|LEM2_4	0|0|0|1	1	4	0.00|0.00|0.00|0.00	0|0|0|0	0	0	0.9552
LEMD2	6226817	GAPDHS	LEM2_1|LEM2_2|LEM2_3|LEM2_4	0|0|0|0	0	4	0.00|0.00|0.00|0.00	2|0|0|0	0	0	0.9552
LEMD2	6226844	CNN2	LEM2_1|LEM2_2|LEM2_3|LEM2_4	2|1|1|0	4	4	0.81|0.54|0.58|0.00	0|0|0|0	0.484	0.814	0.3556
LEMD2	6226858	EIF2B2	LEM2_1|LEM2_2|LEM2_3|LEM2_4	7|5|2|1	15	4	0.70|0.81|0.26|0.06	3|1|0|0	0.458	0.81	0.3789
LEMD2	6226865	SHMT2	LEM2_1|LEM2_2|LEM2_3|LEM2_4	11|3|1|8	23	4	0.00|0.00|0.00|0.00	8|7|7|6	0	0	0.9552
LEMD2	6226882	ALDH18A1	LEM2_1|LEM2_2|LEM2_3|LEM2_4	16|0|0|10	26	4	0.00|0.00|0.00|0.00	23|16|12|10	0	0	0.9552
LEMD2	6226903	MPST	LEM2_1|LEM2_2|LEM2_3|LEM2_4	4|0|0|1	5	4	0.90|0.00|0.00|0.53	0|0|0|0	0.3568	0.902	0.4653
LEMD2	6647417	ASNA1	LEM2_1|LEM2_2|LEM2_3|LEM2_4	1|1|0|1	3	4	0.00|0.00|0.00|0.00	0|0|0|0	0	0	0.9552
LEMD2	6647481	DYNC1I1	LEM2_1|LEM2_2|LEM2_3|LEM2_4	0|0|0|0	0	4	0.00|0.00|0.00|0.00	1|1|1|0	0	0	0.9552
LEMD2	6647482	COPE	LEM2_1|LEM2_2|LEM2_3|LEM2_4	0|0|0|0	0	4	0.00|0.00|0.00|0.00	0|0|0|0	0	0	0.9552
LEMD2	6647589	PGRMC1	LEM2_1|LEM2_2|LEM2_3|LEM2_4	4|3|2|1	10	4	0.93|0.84|0.81|0.65	0|0|0|0	0.808	0.93	0.1193
LEMD2	6647592	NPM3	LEM2_1|LEM2_2|LEM2_3|LEM2_4	2|1|1|1	5	4	0.27|0.27|0.29|0.27	1|1|0|0	0.2758	0.29	0.5197
LEMD2	6647832	PGRMC2	LEM2_1|LEM2_2|LEM2_3|LEM2_4	23|8|2|3	36	4	1.00|0.96|0.13|0.42	2|2|0|0	0.629	1	0.2537
LEMD2	6648058	MT-CO3	LEM2_1|LEM2_2|LEM2_3|LEM2_4	0|0|0|0	0	4	0.00|0.00|0.00|0.00	0|0|0|0	0	0	0.9552
LEMD2	6648082	PYGL	LEM2_1|LEM2_2|LEM2_3|LEM2_4	4|1|0|1	6	4	0.89|0.46|0.00|0.50	0|0|0|0	0.4598	0.886	0.3776
LEMD2	6648110	SPCS2	LEM2_1|LEM2_2|LEM2_3|LEM2_4	7|5|3|2	17	4	0.33|0.46|0.19|0.03	3|3|0|0	0.253	0.458	0.5321
LEMD2	6685264	CDC45	LEM2_1|LEM2_2|LEM2_3|LEM2_4	5|3|1|4	13	4	0.30|0.36|0.04|0.69	3|1|0|0	0.3458	0.69	0.4747
LEMD2	6685390	DRG1	LEM2_1|LEM2_2|LEM2_3|LEM2_4	3|5|6|4	18	4	0.12|0.83|0.95|0.76	2|1|1|0	0.665	0.945	0.2313
LEMD2	6685511	EIF3F	LEM2_1|LEM2_2|LEM2_3|LEM2_4	10|7|6|6	29	4	0.10|0.18|0.13|0.12	6|3|1|1	0.1335	0.18	0.662
LEMD2	6685512	EIF3H	LEM2_1|LEM2_2|LEM2_3|LEM2_4	4|7|7|2	20	4	0.37|0.95|0.96|0.41	2|1|0|0	0.6738	0.957	0.2225
LEMD2	6685526	EIF3D	LEM2_1|LEM2_2|LEM2_3|LEM2_4	9|4|2|4	19	4	0.80|0.61|0.29|0.71	1|1|1|0	0.6	0.798	0.2702
LEMD2	6685537	EIF3A	LEM2_1|LEM2_2|LEM2_3|LEM2_4	8|1|0|10	19	4	0.05|0.00|0.00|0.76	8|2|1|0	0.2028	0.764	0.6038
LEMD2	6685539	EIF3C	LEM2_1|LEM2_2|LEM2_3|LEM2_4	1|1|0|3	5	4	0.18|0.42|0.00|0.87	0|0|0|0	0.368	0.874	0.4574
LEMD2	6685579	SPTLC1	LEM2_1|LEM2_2|LEM2_3|LEM2_4	3|6|5|2	16	4	0.06|0.85|0.81|0.09	2|2|1|0	0.453	0.847	0.3848
LEMD2	6685628	RNGTT	LEM2_1|LEM2_2|LEM2_3|LEM2_4	1|0|0|0	1	4	0.00|0.00|0.00|0.00	0|0|0|0	0	0	0.9552
LEMD2	6685631	PRAME	LEM2_1|LEM2_2|LEM2_3|LEM2_4	2|2|0|0	4	4	0.68|0.74|0.00|0.00	0|0|0|0	0.3535	0.738	0.4688
LEMD2	6685695	IKBKG	LEM2_1|LEM2_2|LEM2_3|LEM2_4	1|1|1|0	3	4	0.00|0.00|0.00|0.00	0|0|0|0	0	0	0.9552
LEMD2	6685982	SNAP29	LEM2_1|LEM2_2|LEM2_3|LEM2_4	3|1|3|0	7	4	0.90|0.53|0.89|0.00	0|0|0|0	0.5803	0.9	0.283
LEMD2	6686033	TOP3B	LEM2_1|LEM2_2|LEM2_3|LEM2_4	0|0|0|0	0	4	0.00|0.00|0.00|0.00	0|0|0|0	0	0	0.9552
LEMD2	6686183	PTRH2	LEM2_1|LEM2_2|LEM2_3|LEM2_4	1|2|1|0	4	4	0.52|0.69|0.58|0.00	0|0|0|0	0.447	0.692	0.3914
LEMD2	6686275	ACO2	LEM2_1|LEM2_2|LEM2_3|LEM2_4	4|0|0|0	4	4	0.00|0.00|0.00|0.00	13|9|6|5	0	0	0.9552
LEMD2	6686278	ST13	LEM2_1|LEM2_2|LEM2_3|LEM2_4	1|1|0|0	2	4	0.00|0.00|0.00|0.00	0|0|0|0	0	0	0.9552
LEMD2	6686318	ADSL	LEM2_1|LEM2_2|LEM2_3|LEM2_4	8|5|4|2	19	4	0.67|0.73|0.67|0.19	2|1|1|0	0.5665	0.733	0.2902
LEMD2	6707734	TRAF1	LEM2_1|LEM2_2|LEM2_3|LEM2_4	4|1|1|0	6	4	0.87|0.55|0.56|0.00	0|0|0|0	0.494	0.867	0.3419
LEMD2	6707736	PCBP2	LEM2_1|LEM2_2|LEM2_3|LEM2_4	22|15|13|6	56	4	0.25|0.49|0.27|0.00	9|7|4|4	0.2535	0.492	0.5319
LEMD2	6831571	IFIT5	LEM2_1|LEM2_2|LEM2_3|LEM2_4	7|1|1|0	9	4	0.97|0.46|0.53|0.00	0|0|0|0	0.49	0.973	0.3474
LEMD2	6831678	SAP18	LEM2_1|LEM2_2|LEM2_3|LEM2_4	0|0|0|9	9	4	0.00|0.00|0.00|0.98	5|2|0|0	0.2455	0.982	0.546
LEMD2	6831735	AK6	LEM2_1|LEM2_2|LEM2_3|LEM2_4	1|2|0|0	3	4	0.10|0.56|0.00|0.00	1|1|0|0	0.1632	0.555	0.6412
LEMD2	6919862	DDX1	LEM2_1|LEM2_2|LEM2_3|LEM2_4	7|1|0|2	10	4	0.96|0.44|0.00|0.82	0|0|0|0	0.5543	0.955	0.2962
LEMD2	6919871	DVL2	LEM2_1|LEM2_2|LEM2_3|LEM2_4	3|6|6|0	15	4	0.38|0.94|0.92|0.00	2|0|0|0	0.5613	0.94	0.2918
LEMD2	6919875	DVL3	LEM2_1|LEM2_2|LEM2_3|LEM2_4	4|4|3|0	11	4	0.31|0.66|0.59|0.00	3|0|0|0	0.3888	0.655	0.4433
LEMD2	6919940	PEX14	LEM2_1|LEM2_2|LEM2_3|LEM2_4	1|0|0|0	1	4	0.00|0.00|0.00|0.00	0|0|0|0	0	0	0.9552
LEMD2	6919957	RHEB	LEM2_1|LEM2_2|LEM2_3|LEM2_4	1|0|1|1	3	4	0.00|0.00|0.00|0.00	0|0|0|0	0	0	0.9552
LEMD2	7387495	PPP2R5D	LEM2_1|LEM2_2|LEM2_3|LEM2_4	0|0|1|0	1	4	0.00|0.00|0.00|0.00	0|0|0|0	0	0	0.9552
LEMD2	7387498	PPP2R5E	LEM2_1|LEM2_2|LEM2_3|LEM2_4	0|1|1|0	2	4	0.00|0.00|0.00|0.00	0|0|0|0	0	0	0.9552
LEMD2	7387554	BUB3	LEM2_1|LEM2_2|LEM2_3|LEM2_4	10|3|3|6	22	4	0.19|0.01|0.01|0.29	3|3|2|1	0.1255	0.293	0.6674
LEMD2	7387592	KLF6	LEM2_1|LEM2_2|LEM2_3|LEM2_4	0|0|0|0	0	4	0.00|0.00|0.00|0.00	0|0|0|0	0	0	0.9552
LEMD2	7388073	RPL36	LEM2_1|LEM2_2|LEM2_3|LEM2_4	7|0|0|24	31	4	0.00|0.00|0.00|0.00	42|21|3|3	0	0	0.9552
LEMD2	7388490	MEMO1	LEM2_1|LEM2_2|LEM2_3|LEM2_4	6|2|2|3	13	4	0.55|0.19|0.24|0.48	2|1|1|0	0.3638	0.55	0.46
LEMD2	7404340	ATP5MF	LEM2_1|LEM2_2|LEM2_3|LEM2_4	1|2|1|1	5	4	0.48|0.64|0.51|0.51	0|0|0|0	0.5363	0.636	0.3071
LEMD2	7404367	HIST1H2BJ	LEM2_1|LEM2_2|LEM2_3|LEM2_4	7|2|3|7	19	4	0.00|0.00|0.00|0.00	10|10|10|6	0	0	0.9552
LEMD2	7531053	C12orf57	LEM2_1|LEM2_2|LEM2_3|LEM2_4	0|1|1|0	2	4	0.00|0.00|0.00|0.00	0|0|0|0	0	0	0.9552
LEMD2	7531173	PIN1P1	LEM2_1|LEM2_2|LEM2_3|LEM2_4	0|1|2|0	3	4	0.00|0.56|0.59|0.00	0|0|0|0	0.2875	0.59	0.5135
LEMD2	7674164	GATB	LEM2_1|LEM2_2|LEM2_3|LEM2_4	0|0|0|0	0	4	0.00|0.00|0.00|0.00	1|0|0|0	0	0	0.9552
LEMD2	7993930	E2F6	LEM2_1|LEM2_2|LEM2_3|LEM2_4	0|0|0|0	0	4	0.00|0.00|0.00|0.00	0|0|0|0	0	0	0.9552
LEMD2	8039798	NKTR	LEM2_1|LEM2_2|LEM2_3|LEM2_4	0|0|0|0	0	4	0.00|0.00|0.00|0.00	0|0|0|0	0	0	0.9552
LEMD2	8134304	AKAP1	LEM2_1|LEM2_2|LEM2_3|LEM2_4	1|0|0|0	1	4	0.00|0.00|0.00|0.00	0|0|0|0	0	0	0.9552
LEMD2	8134347	BUB1	LEM2_1|LEM2_2|LEM2_3|LEM2_4	2|2|3|0	7	4	0.42|0.76|0.86|0.00	1|0|0|0	0.5088	0.857	0.3227
LEMD2	8134404	HSD17B7	LEM2_1|LEM2_2|LEM2_3|LEM2_4	1|1|2|0	4	4	0.41|0.55|0.70|0.00	0|0|0|0	0.414	0.7	0.4206
LEMD2	8134589	NDUFB9	LEM2_1|LEM2_2|LEM2_3|LEM2_4	0|1|1|1	3	4	0.00|0.00|0.00|0.00	0|0|0|0	0	0	0.9552
LEMD2	8134660	HNRNPA0	LEM2_1|LEM2_2|LEM2_3|LEM2_4	8|2|1|5	16	4	0.00|0.00|0.00|0.00	6|4|4|3	0	0	0.9552
LEMD2	8134672	SRSF11	LEM2_1|LEM2_2|LEM2_3|LEM2_4	0|0|0|6	6	4	0.00|0.00|0.00|0.86	3|2|0|0	0.2143	0.857	0.5926
LEMD2	8134740	TRMU	LEM2_1|LEM2_2|LEM2_3|LEM2_4	0|0|0|0	0	4	0.00|0.00|0.00|0.00	1|0|0|0	0	0	0.9552
LEMD2	8247940	PPA1	LEM2_1|LEM2_2|LEM2_3|LEM2_4	0|0|0|1	1	4	0.00|0.00|0.00|0.00	1|1|1|0	0	0	0.9552
LEMD2	8247960	SMS	LEM2_1|LEM2_2|LEM2_3|LEM2_4	0|0|0|0	0	4	0.00|0.00|0.00|0.00	1|0|0|0	0	0	0.9552
LEMD2	8488997	NSDHL	LEM2_1|LEM2_2|LEM2_3|LEM2_4	5|2|2|2	11	4	0.64|0.43|0.52|0.52	1|1|0|0	0.5255	0.637	0.3147
LEMD2	8488999	ORC2	LEM2_1|LEM2_2|LEM2_3|LEM2_4	0|0|0|0	0	4	0.00|0.00|0.00|0.00	0|0|0|0	0	0	0.9552
LEMD2	8928155	DNAJB4	LEM2_1|LEM2_2|LEM2_3|LEM2_4	0|2|2|0	4	4	0.00|0.75|0.76|0.00	0|0|0|0	0.3775	0.76	0.4513
LEMD2	8928226	NCOA4	LEM2_1|LEM2_2|LEM2_3|LEM2_4	2|1|0|0	3	4	0.49|0.42|0.00|0.00	1|0|0|0	0.2278	0.491	0.576
LEMD2	8928247	PTGES3	LEM2_1|LEM2_2|LEM2_3|LEM2_4	4|2|1|1	8	4	0.53|0.36|0.12|0.11	1|1|1|0	0.2793	0.528	0.518
LEMD2	8928305	TAF15	LEM2_1|LEM2_2|LEM2_3|LEM2_4	0|0|0|3	3	4	0.00|0.00|0.00|0.46	4|0|0|0	0.1153	0.461	0.6735
LEMD2	8928405	TUBE1	LEM2_1|LEM2_2|LEM2_3|LEM2_4	0|1|0|0	1	4	0.00|0.00|0.00|0.00	0|0|0|0	0	0	0.9552
LEMD2	8928445	UXT	LEM2_1|LEM2_2|LEM2_3|LEM2_4	0|1|1|0	2	4	0.00|0.00|0.00|0.00	1|0|0|0	0	0	0.9552
LEMD2	8928535	IRAK1	LEM2_1|LEM2_2|LEM2_3|LEM2_4	4|5|4|0	13	4	0.95|0.96|0.94|0.00	0|0|0|0	0.7105	0.958	0.1969
LEMD2	8928564	EXOSC10	LEM2_1|LEM2_2|LEM2_3|LEM2_4	0|1|0|1	2	4	0.00|0.00|0.00|0.00	0|0|0|0	0	0	0.9552
LEMD2	8928568	TP53BP1	LEM2_1|LEM2_2|LEM2_3|LEM2_4	8|0|0|0	8	4	0.90|0.00|0.00|0.00	0|0|0|0	0.224	0.896	0.5816
LEMD2	9087147	GMDS	LEM2_1|LEM2_2|LEM2_3|LEM2_4	1|0|0|0	1	4	0.00|0.00|0.00|0.00	0|0|0|0	0	0	0.9552
LEMD2	9087205	SSR3	LEM2_1|LEM2_2|LEM2_3|LEM2_4	1|1|1|2	5	4	0.02|0.10|0.12|0.45	2|1|0|0	0.172	0.445	0.6335
LEMD2	9296942	CCNT1	LEM2_1|LEM2_2|LEM2_3|LEM2_4	1|0|0|0	1	4	0.00|0.00|0.00|0.00	0|0|0|0	0	0	0.9552
LEMD2	9297077	TSC1	LEM2_1|LEM2_2|LEM2_3|LEM2_4	0|0|0|0	0	4	0.00|0.00|0.00|0.00	0|0|0|0	0	0	0.9552
LEMD2	9297108	RPN2	LEM2_1|LEM2_2|LEM2_3|LEM2_4	2|0|0|3	5	4	0.27|0.00|0.00|0.73	2|0|0|0	0.2493	0.73	0.5415
LEMD2	9789790	TSG101	LEM2_1|LEM2_2|LEM2_3|LEM2_4	1|0|0|0	1	4	0.00|0.00|0.00|0.00	0|0|0|0	0	0	0.9552
LEMD2	9973073	DUSP12	LEM2_1|LEM2_2|LEM2_3|LEM2_4	1|0|0|0	1	4	0.00|0.00|0.00|0.00	0|0|0|0	0	0	0.9552
LEMD2	9973397	ILK	LEM2_1|LEM2_2|LEM2_3|LEM2_4	2|2|3|3	10	4	0.78|0.87|0.87|0.89	0|0|0|0	0.851	0.887	0.0783
LEMD2	9988062	CCT8	LEM2_1|LEM2_2|LEM2_3|LEM2_4	35|31|25|13	104	4	0.38|0.81|0.81|0.00	12|10|7|6	0.4998	0.813	0.3313
LEMD2	10719946	CPNE3	LEM2_1|LEM2_2|LEM2_3|LEM2_4	1|1|1|1	4	4	0.00|0.00|0.00|0.00	1|0|0|0	0	0	0.9552
LEMD2	10719953	CPNE1	LEM2_1|LEM2_2|LEM2_3|LEM2_4	1|0|0|0	1	4	0.00|0.00|0.00|0.00	0|0|0|0	0	0	0.9552
LEMD2	10719954	CPNE7	LEM2_1|LEM2_2|LEM2_3|LEM2_4	0|0|0|0	0	4	0.00|0.00|0.00|0.00	0|0|0|0	0	0	0.9552
LEMD2	10719979	DDX19B	LEM2_1|LEM2_2|LEM2_3|LEM2_4	3|0|0|1	4	4	0.05|0.00|0.00|0.02	3|2|0|0	0.0173	0.051	0.7267
LEMD2	10720176	PPM1D	LEM2_1|LEM2_2|LEM2_3|LEM2_4	0|1|0|0	1	4	0.00|0.00|0.00|0.00	0|0|0|0	0	0	0.9552
LEMD2	10720185	HYOU1	LEM2_1|LEM2_2|LEM2_3|LEM2_4	8|0|1|2	11	4	0.96|0.00|0.43|0.82	0|0|0|0	0.5513	0.959	0.2982
LEMD2	10720282	SNX4	LEM2_1|LEM2_2|LEM2_3|LEM2_4	1|0|0|0	1	4	0.00|0.00|0.00|0.00	0|0|0|0	0	0	0.9552
LEMD2	10720288	SNX8	LEM2_1|LEM2_2|LEM2_3|LEM2_4	0|0|2|1	3	4	0.00|0.00|0.67|0.46	1|0|0|0	0.2825	0.671	0.5161
LEMD2	10720303	TAB1	LEM2_1|LEM2_2|LEM2_3|LEM2_4	1|0|0|0	1	4	0.00|0.00|0.00|0.00	0|0|0|0	0	0	0.9552
LEMD2	11387251	ZW10	LEM2_1|LEM2_2|LEM2_3|LEM2_4	12|3|4|1	20	4	0.97|0.67|0.82|0.19	1|1|0|0	0.664	0.972	0.2323
LEMD2	12229629	APBB1	LEM2_1|LEM2_2|LEM2_3|LEM2_4	1|1|0|0	2	4	0.00|0.00|0.00|0.00	0|0|0|0	0	0	0.9552
LEMD2	12229698	BAG2	LEM2_1|LEM2_2|LEM2_3|LEM2_4	16|8|7|8	39	4	0.43|0.00|0.00|0.00	10|6|6|0	0.1068	0.425	0.6791
LEMD2	12229716	MIS18A	LEM2_1|LEM2_2|LEM2_3|LEM2_4	0|1|0|0	1	4	0.00|0.00|0.00|0.00	0|0|0|0	0	0	0.9552
LEMD2	12229745	CIAO1	LEM2_1|LEM2_2|LEM2_3|LEM2_4	1|1|1|1	4	4	0.00|0.00|0.00|0.00	1|1|0|0	0	0	0.9552
LEMD2	12229771	COPG1	LEM2_1|LEM2_2|LEM2_3|LEM2_4	15|11|9|1	36	4	0.64|0.86|0.84|0.00	6|2|1|0	0.5865	0.864	0.2803
LEMD2	12229783	EVC	LEM2_1|LEM2_2|LEM2_3|LEM2_4	0|0|0|0	0	4	0.00|0.00|0.00|0.00	0|0|0|0	0	0	0.9552
LEMD2	12229837	CNIH4	LEM2_1|LEM2_2|LEM2_3|LEM2_4	0|0|1|1	2	4	0.00|0.00|0.00|0.00	0|0|0|0	0	0	0.9552
LEMD2	12229875	PABPC4	LEM2_1|LEM2_2|LEM2_3|LEM2_4	17|7|5|6	35	4	0.00|0.00|0.00|0.00	10|10|7|6	0	0	0.9552
LEMD2	12229940	RABL2B	LEM2_1|LEM2_2|LEM2_3|LEM2_4	1|1|1|0	3	4	0.00|0.00|0.00|0.00	0|0|0|0	0	0	0.9552
LEMD2	12230239	PRKD3	LEM2_1|LEM2_2|LEM2_3|LEM2_4	0|1|0|0	1	4	0.00|0.00|0.00|0.00	0|0|0|0	0	0	0.9552
LEMD2	12230256	MAD2L1	LEM2_1|LEM2_2|LEM2_3|LEM2_4	0|2|2|0	4	4	0.00|0.02|0.03|0.00	3|2|1|0	0.0125	0.029	0.7312
LEMD2	12230339	NUP107	LEM2_1|LEM2_2|LEM2_3|LEM2_4	18|8|8|4	38	4	0.81|0.67|0.82|0.12	5|3|0|0	0.6055	0.816	0.2689
LEMD2	12230353	NME7	LEM2_1|LEM2_2|LEM2_3|LEM2_4	9|7|7|2	25	4	0.23|0.41|0.47|0.00	4|3|2|0	0.2773	0.474	0.519
LEMD2	12230369	TOMM40	LEM2_1|LEM2_2|LEM2_3|LEM2_4	2|0|1|2	5	4	0.74|0.00|0.62|0.76	0|0|0|0	0.5305	0.758	0.3129
LEMD2	12230429	PCBP4	LEM2_1|LEM2_2|LEM2_3|LEM2_4	2|0|0|0	2	4	0.59|0.00|0.00|0.00	0|0|0|0	0.1475	0.59	0.6538
LEMD2	12230528	RAB18	LEM2_1|LEM2_2|LEM2_3|LEM2_4	3|1|1|4	9	4	0.18|0.03|0.04|0.69	2|1|1|0	0.2358	0.685	0.5618
LEMD2	12230547	HNRNPR	LEM2_1|LEM2_2|LEM2_3|LEM2_4	18|3|3|69	93	4	0.00|0.00|0.00|0.00	98|87|11|2	0	0	0.9552
LEMD2	12230759	ATP6AP1	LEM2_1|LEM2_2|LEM2_3|LEM2_4	2|2|2|0	6	4	0.25|0.48|0.56|0.00	1|1|0|0	0.3228	0.564	0.4895
LEMD2	12230773	WDR3	LEM2_1|LEM2_2|LEM2_3|LEM2_4	2|0|0|0	2	4	0.30|0.00|0.00|0.00	0|0|0|0	0.0738	0.295	0.6952
LEMD2	12230985	ARG1	LEM2_1|LEM2_2|LEM2_3|LEM2_4	0|0|0|0	0	4	0.00|0.00|0.00|0.00	1|1|0|0	0	0	0.9552
LEMD2	12231019	DNMT1	LEM2_1|LEM2_2|LEM2_3|LEM2_4	1|0|0|0	1	4	0.00|0.00|0.00|0.00	0|0|0|0	0	0	0.9552
LEMD2	12231020	NMT1	LEM2_1|LEM2_2|LEM2_3|LEM2_4	1|5|2|0	8	4	0.28|0.91|0.78|0.00	0|0|0|0	0.4902	0.906	0.3461
LEMD2	12231037	NCSTN	LEM2_1|LEM2_2|LEM2_3|LEM2_4	2|2|2|1	7	4	0.11|0.26|0.34|0.10	2|1|0|0	0.2008	0.34	0.606
LEMD2	12585259	ITM2C	LEM2_1|LEM2_2|LEM2_3|LEM2_4	0|0|0|0	0	4	0.00|0.00|0.00|0.00	0|0|0|0	0	0	0.9552
LEMD2	12585260	H2AFY2	LEM2_1|LEM2_2|LEM2_3|LEM2_4	0|0|0|0	0	4	0.00|0.00|0.00|0.00	6|3|0|0	0	0	0.9552
LEMD2	12585288	PAK4	LEM2_1|LEM2_2|LEM2_3|LEM2_4	0|0|0|0	0	4	0.00|0.00|0.00|0.00	0|0|0|0	0	0	0.9552
LEMD2	12585534	TMED5	LEM2_1|LEM2_2|LEM2_3|LEM2_4	2|1|1|0	4	4	0.74|0.57|0.58|0.00	0|0|0|0	0.472	0.741	0.3657
LEMD2	12585536	SF3B6	LEM2_1|LEM2_2|LEM2_3|LEM2_4	2|2|2|2	8	4	0.53|0.69|0.69|0.68	1|0|0|0	0.645	0.69	0.2431
LEMD2	12643271	ATP6V1B2	LEM2_1|LEM2_2|LEM2_3|LEM2_4	1|0|1|0	2	4	0.00|0.00|0.00|0.00	0|0|0|0	0	0	0.9552
LEMD2	12643299	AP1G2	LEM2_1|LEM2_2|LEM2_3|LEM2_4	2|4|3|0	9	4	0.63|0.93|0.89|0.00	0|0|0|0	0.6125	0.93	0.2631
LEMD2	12643302	PGM3	LEM2_1|LEM2_2|LEM2_3|LEM2_4	3|0|0|1	4	4	0.79|0.00|0.00|0.51	0|0|0|0	0.3248	0.789	0.4878
LEMD2	12643306	ABCF2	LEM2_1|LEM2_2|LEM2_3|LEM2_4	15|7|6|4	32	4	0.42|0.24|0.14|0.01	5|4|2|1	0.201	0.423	0.606
LEMD2	12643319	OFD1	LEM2_1|LEM2_2|LEM2_3|LEM2_4	0|0|0|0	0	4	0.00|0.00|0.00|0.00	0|0|0|0	0	0	0.9552
LEMD2	12643324	CTSZ	LEM2_1|LEM2_2|LEM2_3|LEM2_4	1|0|0|0	1	4	0.00|0.00|0.00|0.00	0|0|0|0	0	0	0.9552
LEMD2	12643334	GLS	LEM2_1|LEM2_2|LEM2_3|LEM2_4	1|0|0|1	2	4	0.00|0.00|0.00|0.00	9|5|5|4	0	0	0.9552
LEMD2	12643338	GSTK1	LEM2_1|LEM2_2|LEM2_3|LEM2_4	0|0|0|0	0	4	0.00|0.00|0.00|0.00	2|0|0|0	0	0	0.9552
LEMD2	12643341	HIST1H2AC	LEM2_1|LEM2_2|LEM2_3|LEM2_4	0|0|0|2	2	4	0.00|0.00|0.00|0.00	4|4|3|2	0	0	0.9552
LEMD2	12643344	SLC39A7	LEM2_1|LEM2_2|LEM2_3|LEM2_4	2|2|1|1	6	4	0.25|0.48|0.23|0.23	1|1|0|0	0.2995	0.482	0.5048
LEMD2	12643354	SLC25A17	LEM2_1|LEM2_2|LEM2_3|LEM2_4	0|0|0|1	1	4	0.00|0.00|0.00|0.00	0|0|0|0	0	0	0.9552
LEMD2	12643361	TAPBP	LEM2_1|LEM2_2|LEM2_3|LEM2_4	2|2|2|2	8	4	0.50|0.66|0.69|0.67	1|0|0|0	0.631	0.687	0.2515
LEMD2	12643387	XIAP	LEM2_1|LEM2_2|LEM2_3|LEM2_4	0|0|0|0	0	4	0.00|0.00|0.00|0.00	0|0|0|0	0	0	0.9552
LEMD2	12643390	CLIC1	LEM2_1|LEM2_2|LEM2_3|LEM2_4	4|2|2|3	11	4	0.31|0.19|0.25|0.52	1|1|1|1	0.3153	0.515	0.4957
LEMD2	12643409	MATR3	LEM2_1|LEM2_2|LEM2_3|LEM2_4	31|7|1|6	45	4	0.86|0.23|0.00|0.11	4|3|3|2	0.298	0.86	0.5064
LEMD2	12643412	SLC7A5	LEM2_1|LEM2_2|LEM2_3|LEM2_4	1|0|0|1	2	4	0.00|0.00|0.00|0.00	1|0|0|0	0	0	0.9552
LEMD2	12643424	ALDH6A1	LEM2_1|LEM2_2|LEM2_3|LEM2_4	0|0|0|0	0	4	0.00|0.00|0.00|0.00	7|1|1|0	0	0	0.9552
LEMD2	12643529	STK25	LEM2_1|LEM2_2|LEM2_3|LEM2_4	0|1|0|0	1	4	0.00|0.00|0.00|0.00	0|0|0|0	0	0	0.9552
LEMD2	12643540	PSMA7	LEM2_1|LEM2_2|LEM2_3|LEM2_4	9|8|7|4	28	4	0.64|0.88|0.91|0.61	4|1|0|0	0.759	0.908	0.1494
LEMD2	12643557	MAP3K7	LEM2_1|LEM2_2|LEM2_3|LEM2_4	0|0|0|0	0	4	0.00|0.00|0.00|0.00	0|0|0|0	0	0	0.9552
LEMD2	12643620	SNX3	LEM2_1|LEM2_2|LEM2_3|LEM2_4	7|5|5|2	19	4	0.35|0.59|0.74|0.10	3|2|0|0	0.443	0.737	0.3961
LEMD2	12643624	TIMM17B	LEM2_1|LEM2_2|LEM2_3|LEM2_4	1|0|0|0	1	4	0.00|0.00|0.00|0.00	0|0|0|0	0	0	0.9552
LEMD2	12643636	WDR1	LEM2_1|LEM2_2|LEM2_3|LEM2_4	6|0|0|1	7	4	0.85|0.00|0.00|0.45	1|0|0|0	0.3265	0.854	0.4869
LEMD2	12643665	BAG3	LEM2_1|LEM2_2|LEM2_3|LEM2_4	27|13|13|1	54	4	0.99|0.98|1.00|0.00	3|3|1|0	0.7428	0.995	0.1674
LEMD2	12643718	GOLGA4	LEM2_1|LEM2_2|LEM2_3|LEM2_4	0|0|0|0	0	4	0.00|0.00|0.00|0.00	0|0|0|0	0	0	0.9552
LEMD2	12643730	DDB1	LEM2_1|LEM2_2|LEM2_3|LEM2_4	6|6|3|1	16	4	0.96|0.97|0.95|0.43	0|0|0|0	0.8283	0.97	0.1036
LEMD2	12643789	NECTIN2	LEM2_1|LEM2_2|LEM2_3|LEM2_4	0|0|0|0	0	4	0.00|0.00|0.00|0.00	0|0|0|0	0	0	0.9552
LEMD2	12643797	SH3GL1	LEM2_1|LEM2_2|LEM2_3|LEM2_4	4|4|3|0	11	4	0.96|0.94|0.92|0.00	0|0|0|0	0.707	0.964	0.1993
LEMD2	12643813	WDR6	LEM2_1|LEM2_2|LEM2_3|LEM2_4	2|2|1|1	6	4	0.48|0.73|0.42|0.41	1|0|0|0	0.5093	0.726	0.3223
LEMD2	12643814	PLCB1	LEM2_1|LEM2_2|LEM2_3|LEM2_4	1|0|1|0	2	4	0.00|0.00|0.00|0.00	0|0|0|0	0	0	0.9552
LEMD2	12643879	FTSJ1	LEM2_1|LEM2_2|LEM2_3|LEM2_4	0|1|0|0	1	4	0.00|0.00|0.00|0.00	0|0|0|0	0	0	0.9552
LEMD2	12643884	APOBEC3B	LEM2_1|LEM2_2|LEM2_3|LEM2_4	4|1|0|1	6	4	0.92|0.56|0.00|0.57	0|0|0|0	0.513	0.924	0.3204
LEMD2	12643886	DDX20	LEM2_1|LEM2_2|LEM2_3|LEM2_4	10|5|5|1	21	4	0.56|0.51|0.65|0.02	2|1|1|1	0.4347	0.648	0.405
LEMD2	12643887	PFDN2	LEM2_1|LEM2_2|LEM2_3|LEM2_4	1|2|1|1	5	4	0.53|0.71|0.59|0.61	0|0|0|0	0.6115	0.712	0.264
LEMD2	12643889	MAD2L2	LEM2_1|LEM2_2|LEM2_3|LEM2_4	0|0|0|0	0	4	0.00|0.00|0.00|0.00	1|0|0|0	0	0	0.9552
LEMD2	12643898	CORO1C	LEM2_1|LEM2_2|LEM2_3|LEM2_4	8|5|3|1	17	4	1.00|0.99|0.98|0.35	0|0|0|0	0.8273	0.996	0.1049
LEMD2	12643900	KMT2B	LEM2_1|LEM2_2|LEM2_3|LEM2_4	0|0|0|1	1	4	0.00|0.00|0.00|0.00	0|0|0|0	0	0	0.9552
LEMD2	12643945	VDAC3	LEM2_1|LEM2_2|LEM2_3|LEM2_4	3|3|3|3	12	4	0.00|0.00|0.01|0.00	4|3|1|1	0.0025	0.005	0.7447
LEMD2	12643946	FARSA	LEM2_1|LEM2_2|LEM2_3|LEM2_4	3|2|3|0	8	4	0.27|0.35|0.65|0.00	3|0|0|0	0.3165	0.648	0.4946
LEMD2	12643947	NCKAP1	LEM2_1|LEM2_2|LEM2_3|LEM2_4	4|0|1|0	5	4	0.71|0.00|0.32|0.00	0|0|0|0	0.257	0.712	0.5293
LEMD2	12643951	STRAP	LEM2_1|LEM2_2|LEM2_3|LEM2_4	12|11|4|4	31	4	0.95|1.00|0.76|0.76	4|0|0|0	0.8643	0.997	0.0593
LEMD2	12643953	TBL2	LEM2_1|LEM2_2|LEM2_3|LEM2_4	7|3|2|1	13	4	0.86|0.71|0.54|0.24	2|0|0|0	0.5863	0.86	0.2807
LEMD2	12643956	SNX9	LEM2_1|LEM2_2|LEM2_3|LEM2_4	1|1|1|1	4	4	0.00|0.00|0.00|0.00	0|0|0|0	0	0	0.9552
LEMD2	12643958	AUP1	LEM2_1|LEM2_2|LEM2_3|LEM2_4	13|13|9|5	40	4	0.71|0.98|0.89|0.59	4|1|1|1	0.793	0.978	0.1312
LEMD2	12643993	CSDE1	LEM2_1|LEM2_2|LEM2_3|LEM2_4	24|19|14|1	58	4	0.35|0.55|0.47|0.00	6|5|4|3	0.3405	0.547	0.4785
LEMD2	12644008	CMPK1	LEM2_1|LEM2_2|LEM2_3|LEM2_4	3|0|0|0	3	4	0.82|0.00|0.00|0.00	0|0|0|0	0.2058	0.823	0.6013
LEMD2	12644052	SURF4	LEM2_1|LEM2_2|LEM2_3|LEM2_4	5|4|3|6	18	4	0.99|0.98|0.96|0.96	0|0|0|0	0.9725	0.989	0.0139
LEMD2	12644154	EIF2S2	LEM2_1|LEM2_2|LEM2_3|LEM2_4	0|0|1|0	1	4	0.00|0.00|0.00|0.00	0|0|0|0	0	0	0.9552
LEMD2	12644177	VARS	LEM2_1|LEM2_2|LEM2_3|LEM2_4	9|2|1|12	24	4	0.10|0.00|0.00|0.93	3|3|2|1	0.2583	0.93	0.5287
LEMD2	12644198	CDC27	LEM2_1|LEM2_2|LEM2_3|LEM2_4	2|1|0|0	3	4	0.42|0.32|0.00|0.00	0|0|0|0	0.1848	0.416	0.6203
LEMD2	12644239	LONP1	LEM2_1|LEM2_2|LEM2_3|LEM2_4	0|0|0|1	1	4	0.00|0.00|0.00|0.00	6|4|2|1	0	0	0.9552
LEMD2	12644268	TSFM	LEM2_1|LEM2_2|LEM2_3|LEM2_4	1|0|0|1	2	4	0.00|0.00|0.00|0.00	3|2|1|1	0	0	0.9552
LEMD2	12644375	AMPD2	LEM2_1|LEM2_2|LEM2_3|LEM2_4	1|0|0|0	1	4	0.00|0.00|0.00|0.00	0|0|0|0	0	0	0.9552
LEMD2	12644405	AIMP2	LEM2_1|LEM2_2|LEM2_3|LEM2_4	7|5|5|2	19	4	0.70|0.80|0.87|0.21	2|2|0|0	0.6443	0.866	0.2444
LEMD2	12644413	ZMYM3	LEM2_1|LEM2_2|LEM2_3|LEM2_4	0|0|0|0	0	4	0.00|0.00|0.00|0.00	0|0|0|0	0	0	0.9552
LEMD2	13123943	ACTN4	LEM2_1|LEM2_2|LEM2_3|LEM2_4	0|0|0|0	0	4	0.00|0.00|0.00|0.00	0|0|0|0	0	0	0.9552
LEMD2	13123952	AP3M1	LEM2_1|LEM2_2|LEM2_3|LEM2_4	4|2|1|0	7	4	0.93|0.83|0.54|0.00	0|0|0|0	0.5738	0.931	0.2854
LEMD2	13124003	AHSA1	LEM2_1|LEM2_2|LEM2_3|LEM2_4	9|2|2|3	16	4	0.30|0.01|0.00|0.03	3|3|1|1	0.0865	0.303	0.6895
LEMD2	13124042	CYTH3	LEM2_1|LEM2_2|LEM2_3|LEM2_4	0|0|1|0	1	4	0.00|0.00|0.00|0.00	0|0|0|0	0	0	0.9552
LEMD2	13124046	GSDME	LEM2_1|LEM2_2|LEM2_3|LEM2_4	1|1|1|0	3	4	0.00|0.00|0.00|0.00	0|0|0|0	0	0	0.9552
LEMD2	13124055	KCNK5	LEM2_1|LEM2_2|LEM2_3|LEM2_4	0|0|0|0	0	4	0.00|0.00|0.00|0.00	0|0|0|0	0	0	0.9552
LEMD2	13124058	GSDMD	LEM2_1|LEM2_2|LEM2_3|LEM2_4	7|8|10|4	29	4	0.33|0.83|0.95|0.33	5|2|0|0	0.6088	0.945	0.2661
LEMD2	13124090	COPG2	LEM2_1|LEM2_2|LEM2_3|LEM2_4	17|10|3|2	32	4	1.00|1.00|0.47|0.17	2|1|0|0	0.6595	0.998	0.2368
LEMD2	13124095	SLC25A13	LEM2_1|LEM2_2|LEM2_3|LEM2_4	5|2|3|5	15	4	0.00|0.00|0.00|0.01	5|4|3|2	0.0015	0.006	0.747
LEMD2	13124096	TPX2	LEM2_1|LEM2_2|LEM2_3|LEM2_4	8|3|4|0	15	4	0.99|0.92|0.99|0.00	0|0|0|0	0.7253	0.99	0.1836
LEMD2	13124123	TSTA3	LEM2_1|LEM2_2|LEM2_3|LEM2_4	6|2|2|3	13	4	0.09|0.00|0.01|0.02	3|3|1|1	0.0275	0.085	0.7202
LEMD2	13124249	FBXO7	LEM2_1|LEM2_2|LEM2_3|LEM2_4	2|2|2|1	7	4	0.77|0.83|0.78|0.61	0|0|0|0	0.7485	0.831	0.1572
LEMD2	13124260	GBF1	LEM2_1|LEM2_2|LEM2_3|LEM2_4	3|0|0|0	3	4	0.49|0.00|0.00|0.00	0|0|0|0	0.122	0.488	0.6703
LEMD2	13124271	BTRC	LEM2_1|LEM2_2|LEM2_3|LEM2_4	1|0|0|0	1	4	0.00|0.00|0.00|0.00	0|0|0|0	0	0	0.9552
LEMD2	13124319	KIF5C	LEM2_1|LEM2_2|LEM2_3|LEM2_4	2|0|0|0	2	4	0.50|0.00|0.00|0.00	0|0|0|0	0.1253	0.501	0.6677
LEMD2	13124345	MTX2	LEM2_1|LEM2_2|LEM2_3|LEM2_4	1|0|0|0	1	4	0.00|0.00|0.00|0.00	0|0|0|0	0	0	0.9552
LEMD2	13124489	HNRNPD	LEM2_1|LEM2_2|LEM2_3|LEM2_4	3|3|4|2	12	4	0.00|0.00|0.00|0.00	4|3|3|2	0.0003	0.001	0.7537
LEMD2	13124514	RPP30	LEM2_1|LEM2_2|LEM2_3|LEM2_4	0|0|0|0	0	4	0.00|0.00|0.00|0.00	0|0|0|0	0	0	0.9552
LEMD2	13124619	VPS28	LEM2_1|LEM2_2|LEM2_3|LEM2_4	1|0|0|0	1	4	0.00|0.00|0.00|0.00	0|0|0|0	0	0	0.9552
LEMD2	13124664	ZNF281	LEM2_1|LEM2_2|LEM2_3|LEM2_4	0|0|0|0	0	4	0.00|0.00|0.00|0.00	0|0|0|0	0	0	0.9552
LEMD2	13124667	DHX15	LEM2_1|LEM2_2|LEM2_3|LEM2_4	21|1|0|2	24	4	0.99|0.00|0.00|0.02	2|1|1|1	0.2542	0.994	0.5312
LEMD2	13124696	CAPZB	LEM2_1|LEM2_2|LEM2_3|LEM2_4	2|0|0|0	2	4	0.47|0.00|0.00|0.00	1|0|0|0	0.1185	0.474	0.672
LEMD2	13431366	CLP1	LEM2_1|LEM2_2|LEM2_3|LEM2_4	1|1|1|1	4	4	0.00|0.00|0.00|0.00	1|0|0|0	0	0	0.9552
LEMD2	13431517	FIBP	LEM2_1|LEM2_2|LEM2_3|LEM2_4	0|5|2|1	8	4	0.00|0.92|0.69|0.37	1|0|0|0	0.492	0.918	0.3445
LEMD2	13431554	GPHN	LEM2_1|LEM2_2|LEM2_3|LEM2_4	2|0|0|0	2	4	0.49|0.00|0.00|0.00	0|0|0|0	0.1225	0.49	0.6697
LEMD2	13431563	HIP1R	LEM2_1|LEM2_2|LEM2_3|LEM2_4	0|0|0|0	0	4	0.00|0.00|0.00|0.00	0|0|0|0	0	0	0.9552
LEMD2	13431576	HSPB8	LEM2_1|LEM2_2|LEM2_3|LEM2_4	5|3|2|0	10	4	0.92|0.83|0.75|0.00	1|0|0|0	0.6263	0.924	0.255
LEMD2	13431939	TACC3	LEM2_1|LEM2_2|LEM2_3|LEM2_4	1|0|0|0	1	4	0.00|0.00|0.00|0.00	0|0|0|0	0	0	0.9552
LEMD2	13432102	ASNS	LEM2_1|LEM2_2|LEM2_3|LEM2_4	34|18|19|7	78	4	0.35|0.30|0.64|0.00	12|9|8|0	0.3223	0.636	0.4897
LEMD2	13432140	FGFR4	LEM2_1|LEM2_2|LEM2_3|LEM2_4	0|0|0|1	1	4	0.00|0.00|0.00|0.00	0|0|0|0	0	0	0.9552
LEMD2	13626550	PROCR	LEM2_1|LEM2_2|LEM2_3|LEM2_4	1|0|0|0	1	4	0.00|0.00|0.00|0.00	0|0|0|0	0	0	0.9552
LEMD2	13629600	LEMD3	LEM2_1|LEM2_2|LEM2_3|LEM2_4	23|9|9|3	44	4	0.00|0.00|0.00|0.00	546|89|10|1	0	0	0.9552
LEMD2	13631947	NUCKS1	LEM2_1|LEM2_2|LEM2_3|LEM2_4	1|0|0|0	1	4	0.00|0.00|0.00|0.00	0|0|0|0	0	0	0.9552
LEMD2	13632176	NUBP2	LEM2_1|LEM2_2|LEM2_3|LEM2_4	3|0|0|2	5	4	0.86|0.00|0.00|0.75	0|0|0|0	0.4005	0.855	0.4333
LEMD2	13632817	PA2G4	LEM2_1|LEM2_2|LEM2_3|LEM2_4	8|3|2|0	13	4	0.58|0.16|0.05|0.00	5|1|0|0	0.1975	0.582	0.609
LEMD2	13633364	RAB29	LEM2_1|LEM2_2|LEM2_3|LEM2_4	0|2|1|1	4	4	0.00|0.72|0.56|0.55	0|0|0|0	0.4572	0.72	0.3805
LEMD2	13633613	RAB21	LEM2_1|LEM2_2|LEM2_3|LEM2_4	0|0|0|0	0	4	0.00|0.00|0.00|0.00	0|0|0|0	0	0	0.9552
LEMD2	13633882	SESN2	LEM2_1|LEM2_2|LEM2_3|LEM2_4	9|6|5|0	20	4	0.84|0.91|0.89|0.00	2|2|0|0	0.6595	0.911	0.2368
LEMD2	13633893	MRPS22	LEM2_1|LEM2_2|LEM2_3|LEM2_4	0|0|0|0	0	4	0.00|0.00|0.00|0.00	6|3|3|1	0	0	0.9552
LEMD2	13633894	MRPS25	LEM2_1|LEM2_2|LEM2_3|LEM2_4	0|0|0|0	0	4	0.00|0.00|0.00|0.00	1|0|0|0	0	0	0.9552
LEMD2	13633907	MRPS15	LEM2_1|LEM2_2|LEM2_3|LEM2_4	0|0|0|0	0	4	0.00|0.00|0.00|0.00	1|0|0|0	0	0	0.9552
LEMD2	13633951	MRPS17	LEM2_1|LEM2_2|LEM2_3|LEM2_4	0|0|0|0	0	4	0.00|0.00|0.00|0.00	1|1|0|0	0	0	0.9552
LEMD2	13633952	MRPS16	LEM2_1|LEM2_2|LEM2_3|LEM2_4	0|0|0|1	1	4	0.00|0.00|0.00|0.00	1|1|1|0	0	0	0.9552
LEMD2	13635663	SNRNP70	LEM2_1|LEM2_2|LEM2_3|LEM2_4	2|0|0|16	18	4	0.00|0.00|0.00|0.47	14|10|2|0	0.1173	0.469	0.6727
LEMD2	13637727	DENR	LEM2_1|LEM2_2|LEM2_3|LEM2_4	0|0|1|0	1	4	0.00|0.00|0.00|0.00	0|0|0|0	0	0	0.9552
LEMD2	13637934	CAV1	LEM2_1|LEM2_2|LEM2_3|LEM2_4	0|0|0|5	5	4	0.00|0.00|0.00|0.02	7|6|0|0	0.0045	0.018	0.741
LEMD2	13638228	GDI2	LEM2_1|LEM2_2|LEM2_3|LEM2_4	4|1|0|0	5	4	0.90|0.59|0.00|0.00	0|0|0|0	0.3715	0.9	0.455
LEMD2	13638434	RAB8B	LEM2_1|LEM2_2|LEM2_3|LEM2_4	0|0|0|3	3	4	0.00|0.00|0.00|0.74	0|0|0|0	0.1848	0.739	0.6203
LEMD2	13638438	YARS	LEM2_1|LEM2_2|LEM2_3|LEM2_4	7|1|1|2	11	4	0.05|0.00|0.00|0.00	5|3|2|1	0.0135	0.054	0.7301
LEMD2	13878553	KLC2	LEM2_1|LEM2_2|LEM2_3|LEM2_4	1|0|0|0	1	4	0.00|0.00|0.00|0.00	0|0|0|0	0	0	0.9552
LEMD2	13878748	EXOSC2	LEM2_1|LEM2_2|LEM2_3|LEM2_4	0|0|0|0	0	4	0.00|0.00|0.00|0.00	0|0|0|0	0	0	0.9552
LEMD2	13878805	TM9SF2	LEM2_1|LEM2_2|LEM2_3|LEM2_4	0|0|0|0	0	4	0.00|0.00|0.00|0.00	1|0|0|0	0	0	0.9552
LEMD2	13878808	TM9SF3	LEM2_1|LEM2_2|LEM2_3|LEM2_4	1|1|0|1	3	4	0.00|0.00|0.00|0.00	1|0|0|0	0	0	0.9552
LEMD2	13878818	TOR1B	LEM2_1|LEM2_2|LEM2_3|LEM2_4	1|2|1|0	4	4	0.19|0.64|0.47|0.00	1|0|0|0	0.3238	0.636	0.4891
LEMD2	13959554	MRPS21	LEM2_1|LEM2_2|LEM2_3|LEM2_4	2|3|2|1	8	4	0.62|0.74|0.70|0.55	1|0|0|0	0.6495	0.736	0.2417
LEMD2	13959709	TOP2A	LEM2_1|LEM2_2|LEM2_3|LEM2_4	6|2|0|3	11	4	0.65|0.30|0.00|0.66	2|1|0|0	0.4038	0.663	0.4306
LEMD2	14194461	AKAP9	LEM2_1|LEM2_2|LEM2_3|LEM2_4	0|0|0|0	0	4	0.00|0.00|0.00|0.00	0|0|0|0	0	0	0.9552
LEMD2	14194724	ETNK1	LEM2_1|LEM2_2|LEM2_3|LEM2_4	1|4|2|0	7	4	0.07|0.80|0.54|0.00	1|1|0|0	0.3508	0.799	0.4713
LEMD2	14195672	NFIC	LEM2_1|LEM2_2|LEM2_3|LEM2_4	0|0|0|0	0	4	0.00|0.00|0.00|0.00	0|0|0|0	0	0	0.9552
LEMD2	14195675	NUMB	LEM2_1|LEM2_2|LEM2_3|LEM2_4	0|0|0|0	0	4	0.00|0.00|0.00|0.00	0|0|0|0	0	0	0.9552
LEMD2	14285410	EXOSC1	LEM2_1|LEM2_2|LEM2_3|LEM2_4	1|1|1|0	3	4	0.00|0.00|0.00|0.00	0|0|0|0	0	0	0.9552
LEMD2	14285497	IKBKB	LEM2_1|LEM2_2|LEM2_3|LEM2_4	0|0|1|0	1	4	0.00|0.00|0.00|0.00	0|0|0|0	0	0	0.9552
LEMD2	14285501	IGBP1	LEM2_1|LEM2_2|LEM2_3|LEM2_4	1|0|0|0	1	4	0.00|0.00|0.00|0.00	0|0|0|0	0	0	0.9552
LEMD2	14285643	TOMM70	LEM2_1|LEM2_2|LEM2_3|LEM2_4	1|0|0|0	1	4	0.00|0.00|0.00|0.00	0|0|0|0	0	0	0.9552
LEMD2	14285756	EXOSC4	LEM2_1|LEM2_2|LEM2_3|LEM2_4	3|1|0|1	5	4	0.63|0.46|0.00|0.50	1|0|0|0	0.398	0.629	0.436
LEMD2	14285757	EXOSC5	LEM2_1|LEM2_2|LEM2_3|LEM2_4	1|1|0|1	3	4	0.00|0.00|0.00|0.00	0|0|0|0	0	0	0.9552
LEMD2	14285758	EXOSC3	LEM2_1|LEM2_2|LEM2_3|LEM2_4	2|0|0|0	2	4	0.75|0.00|0.00|0.00	0|0|0|0	0.1873	0.749	0.6183
LEMD2	14286145	MAGEA12	LEM2_1|LEM2_2|LEM2_3|LEM2_4	1|1|0|0	2	4	0.00|0.00|0.00|0.00	0|0|0|0	0	0	0.9552
LEMD2	14424221	RAB11FIP3	LEM2_1|LEM2_2|LEM2_3|LEM2_4	0|0|1|0	1	4	0.00|0.00|0.00|0.00	0|0|0|0	0	0	0.9552
LEMD2	14548013	SAR1A	LEM2_1|LEM2_2|LEM2_3|LEM2_4	7|2|4|4	17	4	0.07|0.00|0.06|0.08	3|2|2|2	0.0532	0.078	0.7069
LEMD2	14548064	GGA3	LEM2_1|LEM2_2|LEM2_3|LEM2_4	0|0|0|0	0	4	0.00|0.00|0.00|0.00	0|0|0|0	0	0	0.9552
LEMD2	14548077	ICMT	LEM2_1|LEM2_2|LEM2_3|LEM2_4	1|0|0|0	1	4	0.00|0.00|0.00|0.00	0|0|0|0	0	0	0.9552
LEMD2	14549159	FBL	LEM2_1|LEM2_2|LEM2_3|LEM2_4	24|6|6|52	88	4	0.00|0.00|0.00|0.16	29|23|14|7	0.0408	0.163	0.7129
LEMD2	14916543	CTNND1	LEM2_1|LEM2_2|LEM2_3|LEM2_4	15|12|13|3	43	4	0.88|0.99|0.99|0.24	3|2|0|0	0.7745	0.991	0.1402
LEMD2	14916572	G3BP1	LEM2_1|LEM2_2|LEM2_3|LEM2_4	3|3|3|0	9	4	0.65|0.79|0.79|0.00	1|0|0|0	0.5578	0.792	0.293
LEMD2	14916956	CLPX	LEM2_1|LEM2_2|LEM2_3|LEM2_4	1|0|0|4	5	4	0.00|0.00|0.00|0.00	9|5|5|4	0	0	0.9552
LEMD2	14916999	HSPA5	LEM2_1|LEM2_2|LEM2_3|LEM2_4	301|88|76|78	543	4	0.50|0.27|0.28|0.28	38|37|27|14	0.3338	0.502	0.4833
LEMD2	15213949	CNOT8	LEM2_1|LEM2_2|LEM2_3|LEM2_4	0|0|0|0	0	4	0.00|0.00|0.00|0.00	0|0|0|0	0	0	0.9552
LEMD2	17366642	DOK1	LEM2_1|LEM2_2|LEM2_3|LEM2_4	0|1|0|0	1	4	0.00|0.00|0.00|0.00	0|0|0|0	0	0	0.9552
LEMD2	17367145	DNPEP	LEM2_1|LEM2_2|LEM2_3|LEM2_4	0|1|0|0	1	4	0.00|0.00|0.00|0.00	0|0|0|0	0	0	0.9552
LEMD2	17368102	ECD	LEM2_1|LEM2_2|LEM2_3|LEM2_4	3|6|3|1	13	4	0.20|0.84|0.52|0.10	2|1|0|0	0.4145	0.835	0.4197
LEMD2	17368482	MLF2	LEM2_1|LEM2_2|LEM2_3|LEM2_4	26|14|10|6	56	4	0.76|0.76|0.41|0.00	10|6|1|1	0.4848	0.763	0.3541
LEMD2	17368612	NEU1	LEM2_1|LEM2_2|LEM2_3|LEM2_4	2|0|1|0	3	4	0.64|0.00|0.52|0.00	0|0|0|0	0.2887	0.637	0.5127
LEMD2	17368701	SEC11C	LEM2_1|LEM2_2|LEM2_3|LEM2_4	0|1|0|0	1	4	0.00|0.00|0.00|0.00	0|0|0|0	0	0	0.9552
LEMD2	17368711	GTPBP4	LEM2_1|LEM2_2|LEM2_3|LEM2_4	8|0|0|17	25	4	0.00|0.00|0.00|0.00	19|18|6|2	0	0	0.9552
LEMD2	17368715	WDR11	LEM2_1|LEM2_2|LEM2_3|LEM2_4	0|0|0|0	0	4	0.00|0.00|0.00|0.00	0|0|0|0	0	0	0.9552
LEMD2	17368942	SPTBN4	LEM2_1|LEM2_2|LEM2_3|LEM2_4	0|0|1|0	1	4	0.00|0.00|0.00|0.00	1|1|0|0	0	0	0.9552
LEMD2	17369290	RTN4	LEM2_1|LEM2_2|LEM2_3|LEM2_4	9|7|5|1	22	4	0.81|0.94|0.89|0.04	2|1|0|0	0.6685	0.943	0.2276
LEMD2	17369338	STIM2	LEM2_1|LEM2_2|LEM2_3|LEM2_4	1|0|0|0	1	4	0.00|0.00|0.00|0.00	0|0|0|0	0	0	0.9552
LEMD2	17369347	STX18	LEM2_1|LEM2_2|LEM2_3|LEM2_4	0|3|0|0	3	4	0.00|0.87|0.00|0.00	0|0|0|0	0.2168	0.867	0.5899
LEMD2	17369686	XPO7	LEM2_1|LEM2_2|LEM2_3|LEM2_4	1|0|0|0	1	4	0.00|0.00|0.00|0.00	0|0|0|0	0	0	0.9552
LEMD2	17372671	ATXN10	LEM2_1|LEM2_2|LEM2_3|LEM2_4	0|0|1|0	1	4	0.00|0.00|0.00|0.00	0|0|0|0	0	0	0.9552
LEMD2	17372894	CRTAP	LEM2_1|LEM2_2|LEM2_3|LEM2_4	4|4|2|1	11	4	0.81|0.86|0.73|0.46	1|0|0|0	0.7158	0.857	0.1914
LEMD2	17374605	CELF1	LEM2_1|LEM2_2|LEM2_3|LEM2_4	1|0|0|0	1	4	0.00|0.00|0.00|0.00	1|0|0|0	0	0	0.9552
LEMD2	17374795	EBP	LEM2_1|LEM2_2|LEM2_3|LEM2_4	0|0|1|1	2	4	0.00|0.00|0.00|0.00	0|0|0|0	0	0	0.9552
LEMD2	17375490	DCTN1	LEM2_1|LEM2_2|LEM2_3|LEM2_4	4|0|0|0	4	4	0.76|0.00|0.00|0.00	0|0|0|0	0.1895	0.758	0.6159
LEMD2	17375506	POLD3	LEM2_1|LEM2_2|LEM2_3|LEM2_4	0|0|1|0	1	4	0.00|0.00|0.00|0.00	0|0|0|0	0	0	0.9552
LEMD2	17375873	GIPC1	LEM2_1|LEM2_2|LEM2_3|LEM2_4	4|1|1|1	7	4	0.91|0.60|0.59|0.61	0|0|0|0	0.6765	0.91	0.2194
LEMD2	17380133	NIPSNAP2	LEM2_1|LEM2_2|LEM2_3|LEM2_4	0|0|0|0	0	4	0.00|0.00|0.00|0.00	2|1|1|1	0	0	0.9552
LEMD2	17380136	MAGEB1	LEM2_1|LEM2_2|LEM2_3|LEM2_4	0|0|0|0	0	4	0.00|0.00|0.00|0.00	0|0|0|0	0	0	0.9552
LEMD2	17380137	MRE11	LEM2_1|LEM2_2|LEM2_3|LEM2_4	24|9|5|1	39	4	0.87|0.71|0.20|0.00	7|2|1|0	0.4473	0.873	0.3909
LEMD2	17380142	NDN	LEM2_1|LEM2_2|LEM2_3|LEM2_4	0|0|0|0	0	4	0.00|0.00|0.00|0.00	0|0|0|0	0	0	0.9552
LEMD2	17380144	NIPSNAP1	LEM2_1|LEM2_2|LEM2_3|LEM2_4	0|0|0|0	0	4	0.00|0.00|0.00|0.00	2|0|0|0	0	0	0.9552
LEMD2	17380153	MAGED2	LEM2_1|LEM2_2|LEM2_3|LEM2_4	16|7|7|4	34	4	0.53|0.31|0.44|0.01	4|4|2|1	0.3213	0.53	0.4905
LEMD2	17380155	NOP58	LEM2_1|LEM2_2|LEM2_3|LEM2_4	13|6|6|14	39	4	0.00|0.00|0.00|0.01	15|6|5|4	0.0023	0.009	0.745
LEMD2	17380230	PARP2	LEM2_1|LEM2_2|LEM2_3|LEM2_4	0|0|0|0	0	4	0.00|0.00|0.00|0.00	0|0|0|0	0	0	0.9552
LEMD2	17380263	PSMB7	LEM2_1|LEM2_2|LEM2_3|LEM2_4	0|1|1|0	2	4	0.00|0.00|0.00|0.00	0|0|0|0	0	0	0.9552
LEMD2	17380291	UPF1	LEM2_1|LEM2_2|LEM2_3|LEM2_4	1|0|0|0	1	4	0.00|0.00|0.00|0.00	0|0|0|0	0	0	0.9552
LEMD2	17380310	SF3A3	LEM2_1|LEM2_2|LEM2_3|LEM2_4	3|1|1|0	5	4	0.70|0.40|0.46|0.00	1|0|0|0	0.3908	0.699	0.4426
LEMD2	17380326	GTF2H2	LEM2_1|LEM2_2|LEM2_3|LEM2_4	3|3|4|0	10	4	0.23|0.57|0.86|0.00	2|1|0|0	0.415	0.863	0.4191
LEMD2	17380328	GTF2H4	LEM2_1|LEM2_2|LEM2_3|LEM2_4	2|0|1|0	3	4	0.24|0.00|0.26|0.00	2|0|0|0	0.1238	0.255	0.6687
LEMD2	17380344	TRIM26	LEM2_1|LEM2_2|LEM2_3|LEM2_4	0|1|0|0	1	4	0.00|0.00|0.00|0.00	0|0|0|0	0	0	0.9552
LEMD2	17380347	WRAP73	LEM2_1|LEM2_2|LEM2_3|LEM2_4	0|1|0|0	1	4	0.00|0.00|0.00|0.00	0|0|0|0	0	0	0.9552
LEMD2	17380569	SNX1	LEM2_1|LEM2_2|LEM2_3|LEM2_4	4|1|0|0	5	4	0.91|0.42|0.00|0.00	0|0|0|0	0.3328	0.911	0.4842
LEMD2	17432978	EPB41L2	LEM2_1|LEM2_2|LEM2_3|LEM2_4	1|0|0|0	1	4	0.00|0.00|0.00|0.00	0|0|0|0	0	0	0.9552
LEMD2	17433099	EPB41L3	LEM2_1|LEM2_2|LEM2_3|LEM2_4	11|3|3|1	18	4	0.99|0.76|0.87|0.06	1|0|0|0	0.6705	0.992	0.2236
LEMD2	17433285	APOL2	LEM2_1|LEM2_2|LEM2_3|LEM2_4	2|1|1|0	4	4	0.22|0.20|0.24|0.00	1|1|0|0	0.1643	0.238	0.6402
LEMD2	17865718	HSP90AB1	LEM2_1|LEM2_2|LEM2_3|LEM2_4	111|47|36|36	230	4	0.15|0.00|0.00|0.00	34|34|30|28	0.037	0.148	0.7151
LEMD2	18201964	TIMM23	LEM2_1|LEM2_2|LEM2_3|LEM2_4	1|1|1|1	4	4	0.00|0.00|0.00|0.00	1|0|0|0	0	0	0.9552
LEMD2	18202039	TXNL1	LEM2_1|LEM2_2|LEM2_3|LEM2_4	14|9|12|1	36	4	0.57|0.73|0.99|0.00	4|2|1|0	0.573	0.991	0.2858
LEMD2	18202040	EMC8	LEM2_1|LEM2_2|LEM2_3|LEM2_4	0|0|0|0	0	4	0.00|0.00|0.00|0.00	0|0|0|0	0	0	0.9552
LEMD2	18202150	DNAJB5	LEM2_1|LEM2_2|LEM2_3|LEM2_4	3|2|0|0	5	4	0.83|0.75|0.00|0.00	0|0|0|0	0.395	0.827	0.4382
LEMD2	18202479	HIST1H1A	LEM2_1|LEM2_2|LEM2_3|LEM2_4	8|1|1|23	33	4	0.00|0.00|0.00|0.00	59|40|29|18	0	0	0.9552
LEMD2	18202492	NPRL3	LEM2_1|LEM2_2|LEM2_3|LEM2_4	1|1|0|0	2	4	0.00|0.00|0.00|0.00	0|0|0|0	0	0	0.9552
LEMD2	18202493	FLII	LEM2_1|LEM2_2|LEM2_3|LEM2_4	4|7|5|3	19	4	0.06|0.62|0.50|0.13	3|3|0|0	0.3285	0.624	0.4859
LEMD2	18202501	EFTUD2	LEM2_1|LEM2_2|LEM2_3|LEM2_4	19|7|3|3	32	4	1.00|0.94|0.53|0.52	2|1|0|0	0.747	0.998	0.1608
LEMD2	18202671	MYD88	LEM2_1|LEM2_2|LEM2_3|LEM2_4	1|0|0|0	1	4	0.00|0.00|0.00|0.00	0|0|0|0	0	0	0.9552
LEMD2	18202731	GRWD1	LEM2_1|LEM2_2|LEM2_3|LEM2_4	3|2|1|0	6	4	0.87|0.80|0.64|0.00	0|0|0|0	0.5778	0.872	0.2842
LEMD2	18202738	AP1M1	LEM2_1|LEM2_2|LEM2_3|LEM2_4	0|0|0|0	0	4	0.00|0.00|0.00|0.00	0|0|0|0	0	0	0.9552
LEMD2	18202929	DDX24	LEM2_1|LEM2_2|LEM2_3|LEM2_4	1|0|0|0	1	4	0.00|0.00|0.00|0.00	0|0|0|0	0	0	0.9552
LEMD2	18202935	EHD4	LEM2_1|LEM2_2|LEM2_3|LEM2_4	3|3|3|4	13	4	0.10|0.36|0.45|0.68	2|1|1|0	0.398	0.68	0.436
LEMD2	18202945	EHD1	LEM2_1|LEM2_2|LEM2_3|LEM2_4	3|0|0|0	3	4	0.80|0.00|0.00|0.00	0|0|0|0	0.201	0.804	0.6059
LEMD2	18203317	EIF2B3	LEM2_1|LEM2_2|LEM2_3|LEM2_4	2|6|4|1	13	4	0.02|0.90|0.78|0.04	2|2|0|0	0.4348	0.901	0.4048
LEMD2	18203497	DNAJB11	LEM2_1|LEM2_2|LEM2_3|LEM2_4	0|2|1|0	3	4	0.00|0.75|0.54|0.00	0|0|0|0	0.3218	0.75	0.4903
LEMD2	18203500	SEC63	LEM2_1|LEM2_2|LEM2_3|LEM2_4	2|2|1|0	5	4	0.59|0.72|0.47|0.00	0|0|0|0	0.4445	0.72	0.3945
LEMD2	18203503	CPSF3	LEM2_1|LEM2_2|LEM2_3|LEM2_4	2|4|4|1	11	4	0.76|0.93|0.91|0.56	0|0|0|0	0.7908	0.934	0.1341
LEMD2	18276665	EIF4H	LEM2_1|LEM2_2|LEM2_3|LEM2_4	0|1|0|0	1	4	0.00|0.00|0.00|0.00	0|0|0|0	0	0	0.9552
LEMD2	19855067	DNAJB6	LEM2_1|LEM2_2|LEM2_3|LEM2_4	3|2|0|3	8	4	0.04|0.04|0.00|0.23	4|2|0|0	0.0778	0.229	0.6931
LEMD2	19855073	HSPB1	LEM2_1|LEM2_2|LEM2_3|LEM2_4	38|37|38|20	133	4	0.00|0.00|0.00|0.00	28|23|13|9	0.0005	0.002	0.7513
LEMD2	19857543	MCM3	LEM2_1|LEM2_2|LEM2_3|LEM2_4	9|0|0|4	13	4	0.24|0.00|0.00|0.07	4|2|2|1	0.0752	0.235	0.6943
LEMD2	19858646	MCM5	LEM2_1|LEM2_2|LEM2_3|LEM2_4	11|1|2|5	19	4	0.14|0.00|0.00|0.00	6|4|2|2	0.0348	0.137	0.7165
LEMD2	19860217	SARS	LEM2_1|LEM2_2|LEM2_3|LEM2_4	5|4|3|1	13	4	0.66|0.82|0.74|0.22	1|1|0|0	0.6083	0.815	0.2669
LEMD2	19860281	STK19	LEM2_1|LEM2_2|LEM2_3|LEM2_4	1|1|0|0	2	4	0.00|0.00|0.00|0.00	0|0|0|0	0	0	0.9552
LEMD2	19863381	KIF22	LEM2_1|LEM2_2|LEM2_3|LEM2_4	1|0|0|0	1	4	0.00|0.00|0.00|0.00	0|0|0|0	0	0	0.9552
LEMD2	19864659	ATP2A3	LEM2_1|LEM2_2|LEM2_3|LEM2_4	0|0|0|1	1	4	0.00|0.00|0.00|0.00	0|0|0|0	0	0	0.9552
LEMD2	20137255	AP3D1	LEM2_1|LEM2_2|LEM2_3|LEM2_4	1|0|0|0	1	4	0.00|0.00|0.00|0.00	0|0|0|0	0	0	0.9552
LEMD2	20137431	ATF6B	LEM2_1|LEM2_2|LEM2_3|LEM2_4	0|0|1|0	1	4	0.00|0.00|0.00|0.00	1|0|0|0	0	0	0.9552
LEMD2	20137455	BTBD2	LEM2_1|LEM2_2|LEM2_3|LEM2_4	0|0|0|1	1	4	0.00|0.00|0.00|0.00	0|0|0|0	0	0	0.9552
LEMD2	20137457	SRRT	LEM2_1|LEM2_2|LEM2_3|LEM2_4	1|0|0|0	1	4	0.00|0.00|0.00|0.00	0|0|0|0	0	0	0.9552
LEMD2	20137527	AAAS	LEM2_1|LEM2_2|LEM2_3|LEM2_4	12|8|7|6	33	4	0.64|0.75|0.75|0.61	5|3|0|0	0.6873	0.753	0.2125
LEMD2	20137529	PRMT7	LEM2_1|LEM2_2|LEM2_3|LEM2_4	0|1|1|0	2	4	0.00|0.00|0.00|0.00	0|0|0|0	0	0	0.9552
LEMD2	20137621	UBR5	LEM2_1|LEM2_2|LEM2_3|LEM2_4	0|0|0|0	0	4	0.00|0.00|0.00|0.00	0|0|0|0	0	0	0.9552
LEMD2	20137671	SLC25A10	LEM2_1|LEM2_2|LEM2_3|LEM2_4	4|6|5|4	19	4	0.00|0.01|0.01|0.00	5|5|2|2	0.004	0.011	0.7419
LEMD2	20137697	DPM1	LEM2_1|LEM2_2|LEM2_3|LEM2_4	3|3|3|2	11	4	0.09|0.27|0.34|0.11	2|2|1|0	0.201	0.339	0.6059
LEMD2	20137705	DUSP11	LEM2_1|LEM2_2|LEM2_3|LEM2_4	0|1|0|0	1	4	0.00|0.00|0.00|0.00	0|0|0|0	0	0	0.9552
LEMD2	20137931	ELOVL1	LEM2_1|LEM2_2|LEM2_3|LEM2_4	3|2|1|0	6	4	0.38|0.52|0.27|0.00	1|1|0|0	0.29	0.52	0.5117
LEMD2	20138066	DHCR7	LEM2_1|LEM2_2|LEM2_3|LEM2_4	4|2|2|4	12	4	0.02|0.00|0.00|0.20	4|2|1|1	0.057	0.2	0.704
LEMD2	20138067	LIMA1	LEM2_1|LEM2_2|LEM2_3|LEM2_4	1|1|0|0	2	4	0.00|0.00|0.00|0.00	0|0|0|0	0	0	0.9552
LEMD2	20138589	MAPRE1	LEM2_1|LEM2_2|LEM2_3|LEM2_4	1|0|0|0	1	4	0.00|0.00|0.00|0.00	0|0|0|0	0	0	0.9552
LEMD2	20138710	KIFC1	LEM2_1|LEM2_2|LEM2_3|LEM2_4	1|0|0|0	1	4	0.00|0.00|0.00|0.00	0|0|0|0	0	0	0.9552
LEMD2	20138731	MCCC2	LEM2_1|LEM2_2|LEM2_3|LEM2_4	1|5|1|0	7	4	0.00|0.00|0.00|0.00	25|24|6|1	0	0	0.9552
LEMD2	20138878	OIP5	LEM2_1|LEM2_2|LEM2_3|LEM2_4	0|0|0|0	0	4	0.00|0.00|0.00|0.00	0|0|0|0	0	0	0.9552
LEMD2	20138899	MOCS2	LEM2_1|LEM2_2|LEM2_3|LEM2_4	0|1|0|0	1	4	0.00|0.00|0.00|0.00	0|0|0|0	0	0	0.9552
LEMD2	20138951	PKP1	LEM2_1|LEM2_2|LEM2_3|LEM2_4	0|0|0|0	0	4	0.00|0.00|0.00|0.00	2|0|0|0	0	0	0.9552
LEMD2	20138952	TNIP1	LEM2_1|LEM2_2|LEM2_3|LEM2_4	0|0|0|0	0	4	0.00|0.00|0.00|0.00	0|0|0|0	0	0	0.9552
LEMD2	20139075	OSBPL9	LEM2_1|LEM2_2|LEM2_3|LEM2_4	2|0|0|0	2	4	0.51|0.00|0.00|0.00	0|0|0|0	0.1268	0.507	0.6665
LEMD2	20139127	OSBPL11	LEM2_1|LEM2_2|LEM2_3|LEM2_4	2|0|0|0	2	4	0.50|0.00|0.00|0.00	0|0|0|0	0.1238	0.495	0.6687
LEMD2	20139128	OSBPL10	LEM2_1|LEM2_2|LEM2_3|LEM2_4	0|0|0|0	0	4	0.00|0.00|0.00|0.00	0|0|0|0	0	0	0.9552
LEMD2	20139130	NLN	LEM2_1|LEM2_2|LEM2_3|LEM2_4	1|0|0|0	1	4	0.00|0.00|0.00|0.00	1|0|0|0	0	0	0.9552
LEMD2	20139173	OSBPL5	LEM2_1|LEM2_2|LEM2_3|LEM2_4	0|1|1|0	2	4	0.00|0.00|0.00|0.00	0|0|0|0	0	0	0.9552
LEMD2	20139174	OSBPL2	LEM2_1|LEM2_2|LEM2_3|LEM2_4	2|0|0|0	2	4	0.62|0.00|0.00|0.00	0|0|0|0	0.1553	0.621	0.6476
LEMD2	20139238	DDX56	LEM2_1|LEM2_2|LEM2_3|LEM2_4	1|1|0|4	6	4	0.00|0.00|0.00|0.02	7|3|1|0	0.0038	0.015	0.7423
LEMD2	20139242	NDUFA13	LEM2_1|LEM2_2|LEM2_3|LEM2_4	0|2|1|1	4	4	0.00|0.36|0.11|0.13	2|1|0|0	0.1513	0.363	0.6504
LEMD2	20139282	NXF1	LEM2_1|LEM2_2|LEM2_3|LEM2_4	7|0|0|0	7	4	0.96|0.00|0.00|0.00	0|0|0|0	0.239	0.956	0.5572
LEMD2	20139301	PKP3	LEM2_1|LEM2_2|LEM2_3|LEM2_4	0|0|1|0	1	4	0.00|0.00|0.00|0.00	0|0|0|0	0	0	0.9552
LEMD2	20139303	SLC25A15	LEM2_1|LEM2_2|LEM2_3|LEM2_4	0|0|0|1	1	4	0.00|0.00|0.00|0.00	0|0|0|0	0	0	0.9552
LEMD2	20139691	MRPL34	LEM2_1|LEM2_2|LEM2_3|LEM2_4	0|0|0|1	1	4	0.00|0.00|0.00|0.00	2|0|0|0	0	0	0.9552
LEMD2	20139693	RAB34	LEM2_1|LEM2_2|LEM2_3|LEM2_4	7|1|1|5	14	4	0.90|0.25|0.29|0.85	1|1|0|0	0.5713	0.9	0.2882
LEMD2	20139806	MRPL27	LEM2_1|LEM2_2|LEM2_3|LEM2_4	0|0|0|2	2	4	0.00|0.00|0.00|0.19	1|1|1|1	0.0465	0.186	0.7102
LEMD2	20140139	EFHD2	LEM2_1|LEM2_2|LEM2_3|LEM2_4	7|7|5|0	19	4	0.98|0.97|0.97|0.00	0|0|0|0	0.7305	0.98	0.1809
LEMD2	20140145	SERPINB12	LEM2_1|LEM2_2|LEM2_3|LEM2_4	0|0|0|0	0	4	0.00|0.00|0.00|0.00	0|0|0|0	0	0	0.9552
LEMD2	20140222	EFHD1	LEM2_1|LEM2_2|LEM2_3|LEM2_4	0|0|0|0	0	4	0.00|0.00|0.00|0.00	0|0|0|0	0	0	0.9552
LEMD2	20140247	SLC25A18	LEM2_1|LEM2_2|LEM2_3|LEM2_4	0|0|0|0	0	4	0.00|0.00|0.00|0.00	2|0|0|0	0	0	0.9552
LEMD2	20140250	SFXN1	LEM2_1|LEM2_2|LEM2_3|LEM2_4	0|2|2|6	10	4	0.00|0.00|0.00|0.07	5|3|2|2	0.0165	0.066	0.7276
LEMD2	20140349	SNX24	LEM2_1|LEM2_2|LEM2_3|LEM2_4	1|1|0|0	2	4	0.00|0.00|0.00|0.00	0|0|0|0	0	0	0.9552
LEMD2	20140568	TARDBP	LEM2_1|LEM2_2|LEM2_3|LEM2_4	15|6|4|7	32	4	0.06|0.00|0.00|0.01	5|5|4|3	0.017	0.06	0.727
LEMD2	20140700	USP28	LEM2_1|LEM2_2|LEM2_3|LEM2_4	0|0|0|0	0	4	0.00|0.00|0.00|0.00	0|0|0|0	0	0	0.9552
LEMD2	20140757	SF3B5	LEM2_1|LEM2_2|LEM2_3|LEM2_4	0|0|0|0	0	4	0.00|0.00|0.00|0.00	0|0|0|0	0	0	0.9552
LEMD2	20140802	WDR12	LEM2_1|LEM2_2|LEM2_3|LEM2_4	0|0|0|1	1	4	0.00|0.00|0.00|0.00	0|0|0|0	0	0	0.9552
LEMD2	20140803	TOLLIP	LEM2_1|LEM2_2|LEM2_3|LEM2_4	1|1|1|0	3	4	0.00|0.00|0.00|0.00	0|0|0|0	0	0	0.9552
LEMD2	20141036	TRABD	LEM2_1|LEM2_2|LEM2_3|LEM2_4	0|0|0|3	3	4	0.00|0.00|0.00|0.83	0|0|0|0	0.2065	0.826	0.6009
LEMD2	20141192	BRD4	LEM2_1|LEM2_2|LEM2_3|LEM2_4	1|0|0|0	1	4	0.00|0.00|0.00|0.00	0|0|0|0	0	0	0.9552
LEMD2	20141230	ARRB2	LEM2_1|LEM2_2|LEM2_3|LEM2_4	1|0|0|0	1	4	0.00|0.00|0.00|0.00	0|0|0|0	0	0	0.9552
LEMD2	20141241	SERPINH1	LEM2_1|LEM2_2|LEM2_3|LEM2_4	37|16|14|13	80	4	0.81|0.60|0.62|0.42	10|8|2|1	0.6148	0.813	0.2619
LEMD2	20141265	ADRM1	LEM2_1|LEM2_2|LEM2_3|LEM2_4	5|2|1|0	8	4	0.65|0.45|0.27|0.00	1|1|0|0	0.342	0.645	0.4774
LEMD2	20141285	CLIC4	LEM2_1|LEM2_2|LEM2_3|LEM2_4	3|1|1|1	6	4	0.68|0.41|0.47|0.47	1|0|0|0	0.5068	0.675	0.3235
LEMD2	20141302	DCD	LEM2_1|LEM2_2|LEM2_3|LEM2_4	0|0|0|0	0	4	0.00|0.00|0.00|0.00	3|3|2|2	0	0	0.9552
LEMD2	20141308	HAX1	LEM2_1|LEM2_2|LEM2_3|LEM2_4	0|1|3|2	6	4	0.00|0.06|0.57|0.26	3|1|0|0	0.223	0.57	0.5826
LEMD2	20141357	EEF1D	LEM2_1|LEM2_2|LEM2_3|LEM2_4	9|8|3|2	22	4	0.29|0.61|0.06|0.01	3|3|1|0	0.2428	0.614	0.5514
LEMD2	20141376	HADHA	LEM2_1|LEM2_2|LEM2_3|LEM2_4	11|0|0|8	19	4	0.00|0.00|0.00|0.00	20|16|16|11	0	0	0.9552
LEMD2	20141421	DHCR24	LEM2_1|LEM2_2|LEM2_3|LEM2_4	5|1|2|2	10	4	0.22|0.01|0.09|0.10	3|2|0|0	0.1035	0.215	0.6816
LEMD2	20141468	LBR	LEM2_1|LEM2_2|LEM2_3|LEM2_4	19|17|12|3	51	4	0.14|0.44|0.30|0.00	5|5|5|3	0.2195	0.438	0.5875
LEMD2	20141471	KPNA3	LEM2_1|LEM2_2|LEM2_3|LEM2_4	1|0|0|0	1	4	0.00|0.00|0.00|0.00	0|0|0|0	0	0	0.9552
LEMD2	20141507	HOXB9	LEM2_1|LEM2_2|LEM2_3|LEM2_4	0|0|0|0	0	4	0.00|0.00|0.00|0.00	1|1|0|0	0	0	0.9552
LEMD2	20141568	IDH2	LEM2_1|LEM2_2|LEM2_3|LEM2_4	0|0|0|0	0	4	0.00|0.00|0.00|0.00	3|0|0|0	0	0	0.9552
LEMD2	20141580	SLC25A11	LEM2_1|LEM2_2|LEM2_3|LEM2_4	0|0|0|3	3	4	0.00|0.00|0.00|0.85	1|0|0|0	0.2135	0.854	0.5936
LEMD2	20141607	KIF2C	LEM2_1|LEM2_2|LEM2_3|LEM2_4	9|6|5|0	20	4	0.99|0.99|0.99|0.00	1|0|0|0	0.7405	0.989	0.1698
LEMD2	20141641	CARS	LEM2_1|LEM2_2|LEM2_3|LEM2_4	1|1|0|0	2	4	0.00|0.00|0.00|0.00	0|0|0|0	0	0	0.9552
LEMD2	20141642	PDLIM4	LEM2_1|LEM2_2|LEM2_3|LEM2_4	11|12|10|0	33	4	0.96|1.00|1.00|0.00	2|1|0|0	0.739	1	0.1756
LEMD2	20141702	AHCY	LEM2_1|LEM2_2|LEM2_3|LEM2_4	27|10|8|13	58	4	0.30|0.00|0.00|0.01	8|7|7|7	0.0783	0.3	0.6928
LEMD2	20141793	SF3A2	LEM2_1|LEM2_2|LEM2_3|LEM2_4	1|0|0|0	1	4	0.00|0.00|0.00|0.00	0|0|0|0	0	0	0.9552
LEMD2	20141794	SEC23B	LEM2_1|LEM2_2|LEM2_3|LEM2_4	4|4|2|2	12	4	0.75|0.89|0.74|0.73	1|0|0|0	0.7745	0.885	0.1402
LEMD2	20141815	PSAT1	LEM2_1|LEM2_2|LEM2_3|LEM2_4	1|1|2|1	5	4	0.18|0.38|0.70|0.42	1|0|0|0	0.419	0.697	0.416
LEMD2	20141877	TGM2	LEM2_1|LEM2_2|LEM2_3|LEM2_4	20|3|1|2	26	4	0.00|0.00|0.00|0.00	15|7|4|4	0.0008	0.003	0.7501
LEMD2	20141931	SLC25A1	LEM2_1|LEM2_2|LEM2_3|LEM2_4	2|4|4|2	12	4	0.00|0.01|0.01|0.00	3|3|2|2	0.0045	0.013	0.741
LEMD2	20141946	TOP2B	LEM2_1|LEM2_2|LEM2_3|LEM2_4	0|0|0|3	3	4	0.00|0.00|0.00|0.72	0|0|0|0	0.181	0.724	0.6244
LEMD2	20177833	TRAPPC3	LEM2_1|LEM2_2|LEM2_3|LEM2_4	1|3|3|1	8	4	0.01|0.42|0.47|0.03	2|2|0|0	0.231	0.465	0.5698
LEMD2	20177848	TRAPPC1	LEM2_1|LEM2_2|LEM2_3|LEM2_4	0|1|1|0	2	4	0.00|0.00|0.00|0.00	1|1|0|0	0	0	0.9552
LEMD2	20177874	PPIL1	LEM2_1|LEM2_2|LEM2_3|LEM2_4	1|0|0|0	1	4	0.00|0.00|0.00|0.00	0|0|0|0	0	0	0.9552
LEMD2	20177939	TECR	LEM2_1|LEM2_2|LEM2_3|LEM2_4	6|4|4|6	20	4	0.63|0.70|0.78|0.93	2|1|1|0	0.76	0.93	0.1484
LEMD2	20178113	S100A16	LEM2_1|LEM2_2|LEM2_3|LEM2_4	0|1|0|0	1	4	0.00|0.00|0.00|0.00	0|0|0|0	0	0	0.9552
LEMD2	20178121	TRAPPC4	LEM2_1|LEM2_2|LEM2_3|LEM2_4	1|0|1|0	2	4	0.00|0.00|0.00|0.00	2|0|0|0	0	0	0.9552
LEMD2	20178296	PKM	LEM2_1|LEM2_2|LEM2_3|LEM2_4	51|27|19|27	124	4	0.22|0.00|0.00|0.00	27|17|17|14	0.055	0.22	0.7058
LEMD2	20178311	RPS9	LEM2_1|LEM2_2|LEM2_3|LEM2_4	33|26|28|20	107	4	0.00|0.00|0.00|0.00	27|26|19|18	0	0	0.9552
LEMD2	20178314	NDUFS2	LEM2_1|LEM2_2|LEM2_3|LEM2_4	0|0|0|0	0	4	0.00|0.00|0.00|0.00	3|1|0|0	0	0	0.9552
LEMD2	20178315	PAPSS2	LEM2_1|LEM2_2|LEM2_3|LEM2_4	1|0|0|1	2	4	0.00|0.00|0.00|0.00	0|0|0|0	0	0	0.9552
LEMD2	20178316	CTSA	LEM2_1|LEM2_2|LEM2_3|LEM2_4	0|1|0|0	1	4	0.00|0.00|0.00|0.00	0|0|0|0	0	0	0.9552
LEMD2	20178317	PYGB	LEM2_1|LEM2_2|LEM2_3|LEM2_4	2|0|0|0	2	4	0.40|0.00|0.00|0.00	0|0|0|0	0.099	0.396	0.6837
LEMD2	20178322	PFN2	LEM2_1|LEM2_2|LEM2_3|LEM2_4	1|1|1|1	4	4	0.00|0.00|0.00|0.00	1|1|1|1	0	0	0.9552
LEMD2	20178325	POLR2H	LEM2_1|LEM2_2|LEM2_3|LEM2_4	5|4|3|3	15	4	0.20|0.40|0.29|0.28	3|1|1|0	0.2893	0.396	0.5121
LEMD2	20178330	DARS	LEM2_1|LEM2_2|LEM2_3|LEM2_4	25|5|5|6	41	4	0.29|0.00|0.00|0.00	7|6|4|2	0.073	0.292	0.6958
LEMD2	20178331	RARS	LEM2_1|LEM2_2|LEM2_3|LEM2_4	15|4|3|3	25	4	0.40|0.00|0.00|0.00	5|4|2|2	0.1	0.4	0.6835
LEMD2	20178332	MARS	LEM2_1|LEM2_2|LEM2_3|LEM2_4	20|18|17|6	61	4	0.56|0.80|0.87|0.02	9|6|0|0	0.5623	0.87	0.2914
LEMD2	20454862	CIAO2B	LEM2_1|LEM2_2|LEM2_3|LEM2_4	1|2|2|0	5	4	0.01|0.17|0.22|0.00	2|2|0|0	0.0993	0.216	0.6837
LEMD2	20454906	FAF1	LEM2_1|LEM2_2|LEM2_3|LEM2_4	0|0|1|0	1	4	0.00|0.00|0.00|0.00	1|0|0|0	0	0	0.9552
LEMD2	20455169	P4HA2	LEM2_1|LEM2_2|LEM2_3|LEM2_4	11|7|6|2	26	4	0.61|0.70|0.68|0.01	4|4|0|0	0.4978	0.697	0.3359
LEMD2	20455192	NUDT5	LEM2_1|LEM2_2|LEM2_3|LEM2_4	0|0|0|0	0	4	0.00|0.00|0.00|0.00	0|0|0|0	0	0	0.9552
LEMD2	20455193	NUP50	LEM2_1|LEM2_2|LEM2_3|LEM2_4	3|0|0|0	3	4	0.88|0.00|0.00|0.00	0|0|0|0	0.2203	0.881	0.5865
LEMD2	20455322	TUBA1C	LEM2_1|LEM2_2|LEM2_3|LEM2_4	151|51|41|56	299	4	0.02|0.00|0.00|0.00	47|39|31|30	0.005	0.02	0.74
LEMD2	20455356	UCK2	LEM2_1|LEM2_2|LEM2_3|LEM2_4	4|2|2|0	8	4	0.64|0.57|0.61|0.00	1|1|0|0	0.456	0.644	0.3818
LEMD2	20455359	CIAO2A	LEM2_1|LEM2_2|LEM2_3|LEM2_4	0|0|0|1	1	4	0.00|0.00|0.00|0.00	0|0|0|0	0	0	0.9552
LEMD2	20455474	ATP5PB	LEM2_1|LEM2_2|LEM2_3|LEM2_4	3|5|4|1	13	4	0.00|0.00|0.00|0.00	5|3|3|2	0.0008	0.003	0.7501
LEMD2	20455488	SDHB	LEM2_1|LEM2_2|LEM2_3|LEM2_4	1|0|0|0	1	4	0.00|0.00|0.00|0.00	1|0|0|0	0	0	0.9552
LEMD2	20455501	NDUFV1	LEM2_1|LEM2_2|LEM2_3|LEM2_4	0|0|0|2	2	4	0.00|0.00|0.00|0.49	1|1|0|0	0.1235	0.494	0.6693
LEMD2	20455502	GSK3B	LEM2_1|LEM2_2|LEM2_3|LEM2_4	1|0|0|1	2	4	0.00|0.00|0.00|0.00	0|0|0|0	0	0	0.9552
LEMD2	20455516	SRPRA	LEM2_1|LEM2_2|LEM2_3|LEM2_4	9|10|7|3	29	4	0.57|0.98|0.92|0.25	2|1|1|1	0.68	0.978	0.2173
LEMD2	20455518	TUBG1	LEM2_1|LEM2_2|LEM2_3|LEM2_4	6|3|2|1	12	4	0.47|0.41|0.24|0.05	1|1|1|1	0.292	0.473	0.5101
LEMD2	20455526	TUBB3	LEM2_1|LEM2_2|LEM2_3|LEM2_4	66|51|42|29	188	4	0.00|0.00|0.00|0.00	54|52|26|26	0	0	0.9552
LEMD2	20455527	TTLL12	LEM2_1|LEM2_2|LEM2_3|LEM2_4	3|2|2|1	8	4	0.39|0.46|0.54|0.22	1|1|0|0	0.4023	0.539	0.4322
LEMD2	20455530	ZNF22	LEM2_1|LEM2_2|LEM2_3|LEM2_4	3|4|3|0	10	4	0.64|0.81|0.78|0.00	1|0|0|0	0.5577	0.813	0.2934
LEMD2	20514971	PRPF4	LEM2_1|LEM2_2|LEM2_3|LEM2_4	0|0|0|1	1	4	0.00|0.00|0.00|0.00	0|0|0|0	0	0	0.9552
LEMD2	20532004	ASB3	LEM2_1|LEM2_2|LEM2_3|LEM2_4	0|1|1|0	2	4	0.00|0.00|0.00|0.00	0|0|0|0	0	0	0.9552
LEMD2	20532022	CLDND1	LEM2_1|LEM2_2|LEM2_3|LEM2_4	1|1|1|0	3	4	0.00|0.00|0.00|0.00	0|0|0|0	0	0	0.9552
LEMD2	20532090	TMEM9	LEM2_1|LEM2_2|LEM2_3|LEM2_4	0|0|0|0	0	4	0.00|0.00|0.00|0.00	0|0|0|0	0	0	0.9552
LEMD2	20532172	EMG1	LEM2_1|LEM2_2|LEM2_3|LEM2_4	1|0|1|0	2	4	0.00|0.00|0.00|0.00	0|0|0|0	0	0	0.9552
LEMD2	20532216	PLEK2	LEM2_1|LEM2_2|LEM2_3|LEM2_4	5|6|8|1	20	4	0.41|0.88|0.94|0.05	2|2|0|0	0.5717	0.944	0.2871
LEMD2	20532378	AXIN1	LEM2_1|LEM2_2|LEM2_3|LEM2_4	0|0|0|0	0	4	0.00|0.00|0.00|0.00	0|0|0|0	0	0	0.9552
LEMD2	20532383	BRCC3	LEM2_1|LEM2_2|LEM2_3|LEM2_4	0|0|0|0	0	4	0.00|0.00|0.00|0.00	0|0|0|0	0	0	0.9552
LEMD2	20532385	NR0B1	LEM2_1|LEM2_2|LEM2_3|LEM2_4	0|0|1|0	1	4	0.00|0.00|0.00|0.00	0|0|0|0	0	0	0.9552
LEMD2	20532388	DDX18	LEM2_1|LEM2_2|LEM2_3|LEM2_4	5|1|2|11	19	4	0.00|0.00|0.00|0.77	6|2|2|1	0.1935	0.77	0.6117
LEMD2	20532400	EIF4A3	LEM2_1|LEM2_2|LEM2_3|LEM2_4	13|6|6|8	33	4	0.01|0.00|0.00|0.00	9|4|4|4	0.0018	0.006	0.7464
LEMD2	20532405	PSMD3	LEM2_1|LEM2_2|LEM2_3|LEM2_4	15|18|12|12	57	4	0.00|0.45|0.00|0.00	11|7|6|4	0.112	0.446	0.6759
LEMD2	20532406	PSMC3	LEM2_1|LEM2_2|LEM2_3|LEM2_4	13|10|7|3	33	4	0.99|0.97|0.97|0.59	1|1|1|0	0.8808	0.985	0.0475
LEMD2	20532407	PSMB6	LEM2_1|LEM2_2|LEM2_3|LEM2_4	1|1|3|1	6	4	0.05|0.12|0.71|0.12	2|1|0|0	0.2493	0.711	0.5415
LEMD2	20532409	PSMC4	LEM2_1|LEM2_2|LEM2_3|LEM2_4	17|12|10|6	45	4	0.21|0.39|0.37|0.02	7|3|2|1	0.246	0.392	0.5455
LEMD2	20532411	PSMB3	LEM2_1|LEM2_2|LEM2_3|LEM2_4	8|10|6|4	28	4	0.23|0.93|0.62|0.22	4|3|0|0	0.5033	0.931	0.3261
LEMD2	20532417	TLE3	LEM2_1|LEM2_2|LEM2_3|LEM2_4	1|0|0|0	1	4	0.00|0.00|0.00|0.00	0|0|0|0	0	0	0.9552
LEMD2	20534680	GOLT1B	LEM2_1|LEM2_2|LEM2_3|LEM2_4	1|0|0|0	1	4	0.00|0.00|0.00|0.00	0|0|0|0	0	0	0.9552
LEMD2	20978521	LMCD1	LEM2_1|LEM2_2|LEM2_3|LEM2_4	0|0|0|0	0	4	0.00|0.00|0.00|0.00	0|0|0|0	0	0	0.9552
LEMD2	20978543	PSMD11	LEM2_1|LEM2_2|LEM2_3|LEM2_4	0|1|1|0	2	4	0.00|0.00|0.00|0.00	0|0|0|0	0	0	0.9552
LEMD2	20978544	PSMD12	LEM2_1|LEM2_2|LEM2_3|LEM2_4	11|7|5|6	29	4	0.97|0.96|0.92|0.96	2|1|0|0	0.9528	0.97	0.0235
LEMD2	20981679	PGD	LEM2_1|LEM2_2|LEM2_3|LEM2_4	4|0|0|1	5	4	0.87|0.00|0.00|0.53	0|0|0|0	0.3495	0.873	0.4724
LEMD2	20981691	ELAVL1	LEM2_1|LEM2_2|LEM2_3|LEM2_4	8|4|4|3	19	4	0.38|0.24|0.31|0.09	4|1|1|1	0.2535	0.38	0.5319
LEMD2	20981696	MCM7	LEM2_1|LEM2_2|LEM2_3|LEM2_4	30|23|20|20	93	4	0.18|0.53|0.58|0.56	12|8|4|3	0.4645	0.582	0.372
LEMD2	20981701	KPNB1	LEM2_1|LEM2_2|LEM2_3|LEM2_4	30|30|26|7	93	4	0.22|0.73|0.78|0.00	11|7|4|2	0.433	0.78	0.4061
LEMD2	20981704	RNASEH2A	LEM2_1|LEM2_2|LEM2_3|LEM2_4	1|2|1|0	4	4	0.38|0.75|0.52|0.00	0|0|0|0	0.4153	0.754	0.4189
LEMD2	20981706	CTPS1	LEM2_1|LEM2_2|LEM2_3|LEM2_4	20|8|8|6	42	4	0.02|0.00|0.00|0.00	11|6|5|4	0.004	0.016	0.7419
LEMD2	20981708	NPTX2	LEM2_1|LEM2_2|LEM2_3|LEM2_4	1|1|1|0	3	4	0.00|0.00|0.00|0.00	0|0|0|0	0	0	0.9552
LEMD2	20981709	MRPL12	LEM2_1|LEM2_2|LEM2_3|LEM2_4	0|0|0|0	0	4	0.00|0.00|0.00|0.00	1|0|0|0	0	0	0.9552
LEMD2	20981726	SRSF4	LEM2_1|LEM2_2|LEM2_3|LEM2_4	2|0|2|1	5	4	0.15|0.00|0.43|0.15	3|0|0|0	0.1833	0.429	0.6228
LEMD2	20981728	SRSF6	LEM2_1|LEM2_2|LEM2_3|LEM2_4	2|1|2|4	9	4	0.00|0.00|0.00|0.00	4|4|4|2	0	0	0.9552
LEMD2	20981729	TRIP6	LEM2_1|LEM2_2|LEM2_3|LEM2_4	1|0|0|0	1	4	0.00|0.00|0.00|0.00	0|0|0|0	0	0	0.9552
LEMD2	21263420	ARFGAP3	LEM2_1|LEM2_2|LEM2_3|LEM2_4	2|2|1|0	5	4	0.70|0.82|0.60|0.00	0|0|0|0	0.5283	0.815	0.314
LEMD2	21263447	SDF4	LEM2_1|LEM2_2|LEM2_3|LEM2_4	2|4|3|0	9	4	0.76|0.91|0.85|0.00	0|0|0|0	0.6298	0.907	0.2529
LEMD2	21263481	CORO1B	LEM2_1|LEM2_2|LEM2_3|LEM2_4	13|10|10|0	33	4	0.52|0.71|0.80|0.00	5|3|1|0	0.5082	0.802	0.3231
LEMD2	21263985	MRPS11	LEM2_1|LEM2_2|LEM2_3|LEM2_4	0|0|0|0	0	4	0.00|0.00|0.00|0.00	2|0|0|0	0	0	0.9552
LEMD2	21264056	PPAN	LEM2_1|LEM2_2|LEM2_3|LEM2_4	0|0|0|5	5	4	0.00|0.00|0.00|0.74	4|2|0|0	0.1838	0.735	0.622
LEMD2	21264108	LMAN2	LEM2_1|LEM2_2|LEM2_3|LEM2_4	6|3|1|0	10	4	0.83|0.73|0.26|0.00	2|0|0|0	0.455	0.825	0.3828
LEMD2	21264428	HSPA9	LEM2_1|LEM2_2|LEM2_3|LEM2_4	27|9|6|17	59	4	0.00|0.00|0.00|0.00	38|36|31|24	0	0	0.9552
LEMD2	21264485	PGK2	LEM2_1|LEM2_2|LEM2_3|LEM2_4	2|0|0|0	2	4	0.65|0.00|0.00|0.00	0|0|0|0	0.1618	0.647	0.6427
LEMD2	21264498	ADSS	LEM2_1|LEM2_2|LEM2_3|LEM2_4	1|0|0|0	1	4	0.00|0.00|0.00|0.00	0|0|0|0	0	0	0.9552
LEMD2	21264510	PHGDH	LEM2_1|LEM2_2|LEM2_3|LEM2_4	13|11|9|6	39	4	0.00|0.04|0.00|0.00	6|6|5|4	0.01	0.035	0.7346
LEMD2	21362575	TUBGCP3	LEM2_1|LEM2_2|LEM2_3|LEM2_4	1|1|1|1	4	4	0.00|0.00|0.00|0.00	1|0|0|0	0	0	0.9552
LEMD2	21431730	SCD	LEM2_1|LEM2_2|LEM2_3|LEM2_4	3|1|1|1	6	4	0.39|0.22|0.27|0.23	1|1|0|0	0.2763	0.385	0.5194
LEMD2	21431782	HIPK2	LEM2_1|LEM2_2|LEM2_3|LEM2_4	0|0|0|0	0	4	0.00|0.00|0.00|0.00	0|0|0|0	0	0	0.9552
LEMD2	21431847	RRS1	LEM2_1|LEM2_2|LEM2_3|LEM2_4	8|0|0|23	31	4	0.00|0.00|0.00|0.02	26|19|3|2	0.006	0.024	0.7387
LEMD2	21450889	TUBGCP2	LEM2_1|LEM2_2|LEM2_3|LEM2_4	0|1|0|0	1	4	0.00|0.00|0.00|0.00	0|0|0|0	0	0	0.9552
LEMD2	21542000	CDC37	LEM2_1|LEM2_2|LEM2_3|LEM2_4	3|1|1|0	5	4	0.88|0.58|0.61|0.00	0|0|0|0	0.5168	0.884	0.317
LEMD2	21542165	PES1	LEM2_1|LEM2_2|LEM2_3|LEM2_4	15|2|2|11	30	4	0.04|0.00|0.00|0.22	8|7|2|1	0.065	0.216	0.6992
LEMD2	21542389	SLC1A5	LEM2_1|LEM2_2|LEM2_3|LEM2_4	7|4|2|1	14	4	0.84|0.79|0.52|0.25	2|0|0|0	0.5983	0.836	0.2718
LEMD2	21542417	MVP	LEM2_1|LEM2_2|LEM2_3|LEM2_4	0|1|1|0	2	4	0.00|0.00|0.00|0.00	0|0|0|0	0	0	0.9552
LEMD2	21542418	NFKB1	LEM2_1|LEM2_2|LEM2_3|LEM2_4	3|0|0|0	3	4	0.61|0.00|0.00|0.00	0|0|0|0	0.153	0.612	0.6493
LEMD2	21759353	PIGS	LEM2_1|LEM2_2|LEM2_3|LEM2_4	1|0|0|0	1	4	0.00|0.00|0.00|0.00	0|0|0|0	0	0	0.9552
LEMD2	21759409	EXOSC8	LEM2_1|LEM2_2|LEM2_3|LEM2_4	0|0|0|0	0	4	0.00|0.00|0.00|0.00	0|0|0|0	0	0	0.9552
LEMD2	21903373	CHRNB1	LEM2_1|LEM2_2|LEM2_3|LEM2_4	0|0|0|1	1	4	0.00|0.00|0.00|0.00	1|0|0|0	0	0	0.9552
LEMD2	21903432	IDH1	LEM2_1|LEM2_2|LEM2_3|LEM2_4	0|0|0|0	0	4	0.00|0.00|0.00|0.00	0|0|0|0	0	0	0.9552
LEMD2	21903462	RPL13	LEM2_1|LEM2_2|LEM2_3|LEM2_4	20|13|11|39	83	4	0.00|0.00|0.00|0.00	63|60|16|12	0	0	0.9552
LEMD2	21903479	VCL	LEM2_1|LEM2_2|LEM2_3|LEM2_4	0|0|0|0	0	4	0.00|0.00|0.00|0.00	0|0|0|0	0	0	0.9552
LEMD2	21903482	UQCRC2	LEM2_1|LEM2_2|LEM2_3|LEM2_4	6|7|5|8	26	4	0.00|0.07|0.00|0.19	5|3|3|2	0.066	0.193	0.699
LEMD2	22001630	PIGK	LEM2_1|LEM2_2|LEM2_3|LEM2_4	2|2|2|2	8	4	0.46|0.67|0.68|0.70	1|0|0|0	0.6295	0.701	0.2533
LEMD2	22001931	MRPL11	LEM2_1|LEM2_2|LEM2_3|LEM2_4	0|0|0|0	0	4	0.00|0.00|0.00|0.00	3|2|1|0	0	0	0.9552
LEMD2	22001973	MRPS28	LEM2_1|LEM2_2|LEM2_3|LEM2_4	0|0|0|1	1	4	0.00|0.00|0.00|0.00	1|0|0|0	0	0	0.9552
LEMD2	22002027	TEX264	LEM2_1|LEM2_2|LEM2_3|LEM2_4	1|7|5|0	13	4	0.01|0.93|0.88|0.00	2|2|0|0	0.4555	0.928	0.3825
LEMD2	22002061	RPL35A	LEM2_1|LEM2_2|LEM2_3|LEM2_4	11|15|19|8	53	4	0.00|0.00|0.00|0.00	12|12|10|9	0	0	0.9552
LEMD2	22002063	RPL4	LEM2_1|LEM2_2|LEM2_3|LEM2_4	52|51|44|76	223	4	0.00|0.00|0.00|0.00	93|66|28|22	0	0	0.9552
LEMD2	22002064	RPS5	LEM2_1|LEM2_2|LEM2_3|LEM2_4	7|5|4|4	20	4	0.01|0.01|0.00|0.01	4|4|3|2	0.0058	0.012	0.7393
LEMD2	22002069	RPL28	LEM2_1|LEM2_2|LEM2_3|LEM2_4	20|31|29|11	91	4	0.00|0.00|0.00|0.00	18|16|14|14	0.0003	0.001	0.7537
LEMD2	22002070	RPL34	LEM2_1|LEM2_2|LEM2_3|LEM2_4	15|15|12|8	50	4	0.00|0.00|0.00|0.00	14|13|11|8	0	0	0.9552
LEMD2	22095430	EIF4ENIF1	LEM2_1|LEM2_2|LEM2_3|LEM2_4	0|0|0|0	0	4	0.00|0.00|0.00|0.00	0|0|0|0	0	0	0.9552
LEMD2	22095730	TUBGCP4	LEM2_1|LEM2_2|LEM2_3|LEM2_4	1|0|0|0	1	4	0.00|0.00|0.00|0.00	0|0|0|0	0	0	0.9552
LEMD2	22095990	PICK1	LEM2_1|LEM2_2|LEM2_3|LEM2_4	0|0|1|0	1	4	0.00|0.00|0.00|0.00	0|0|0|0	0	0	0.9552
LEMD2	22096213	TUFT1	LEM2_1|LEM2_2|LEM2_3|LEM2_4	0|0|1|0	1	4	0.00|0.00|0.00|0.00	0|0|0|0	0	0	0.9552
LEMD2	22096235	TFIP11	LEM2_1|LEM2_2|LEM2_3|LEM2_4	14|4|4|1	23	4	1.00|0.95|0.97|0.25	1|0|0|0	0.7923	0.999	0.1331
LEMD2	22096354	PRICKLE3	LEM2_1|LEM2_2|LEM2_3|LEM2_4	0|0|0|0	0	4	0.00|0.00|0.00|0.00	1|0|0|0	0	0	0.9552
LEMD2	22096378	ATP6V1A	LEM2_1|LEM2_2|LEM2_3|LEM2_4	1|0|0|0	1	4	0.00|0.00|0.00|0.00	0|0|0|0	0	0	0.9552
LEMD2	22256934	NEK1	LEM2_1|LEM2_2|LEM2_3|LEM2_4	0|0|0|0	0	4	0.00|0.00|0.00|0.00	0|0|0|0	0	0	0.9552
LEMD2	22256943	NAP1L2	LEM2_1|LEM2_2|LEM2_3|LEM2_4	1|0|0|0	1	4	0.00|0.00|0.00|0.00	0|0|0|0	0	0	0.9552
LEMD2	22257023	MRPL13	LEM2_1|LEM2_2|LEM2_3|LEM2_4	3|3|2|3	11	4	0.35|0.62|0.44|0.69	2|1|0|0	0.5228	0.688	0.3159
LEMD2	22261801	LMAN1	LEM2_1|LEM2_2|LEM2_3|LEM2_4	32|16|15|10	73	4	0.61|0.55|0.70|0.19	8|8|1|0	0.5115	0.701	0.3216
LEMD2	22653670	BAZ1B	LEM2_1|LEM2_2|LEM2_3|LEM2_4	2|0|0|0	2	4	0.10|0.00|0.00|0.00	0|0|0|0	0.0245	0.098	0.7222
LEMD2	22653695	COG1	LEM2_1|LEM2_2|LEM2_3|LEM2_4	0|0|1|2	3	4	0.00|0.00|0.32|0.69	0|0|0|0	0.2515	0.686	0.5333
LEMD2	22654242	GOSR2	LEM2_1|LEM2_2|LEM2_3|LEM2_4	2|1|1|0	4	4	0.73|0.54|0.52|0.00	0|0|0|0	0.449	0.73	0.3887
LEMD2	23396463	ACTL6A	LEM2_1|LEM2_2|LEM2_3|LEM2_4	2|1|1|1	5	4	0.09|0.08|0.11|0.12	2|1|0|0	0.1002	0.123	0.6833
LEMD2	23396498	CNDP2	LEM2_1|LEM2_2|LEM2_3|LEM2_4	1|0|0|0	1	4	0.00|0.00|0.00|0.00	0|0|0|0	0	0	0.9552
LEMD2	23396594	FKBP10	LEM2_1|LEM2_2|LEM2_3|LEM2_4	3|3|2|0	8	4	0.85|0.91|0.81|0.00	0|0|0|0	0.6425	0.907	0.2457
LEMD2	23396628	EIF3K	LEM2_1|LEM2_2|LEM2_3|LEM2_4	2|2|3|1	8	4	0.07|0.21|0.53|0.05	2|2|0|0	0.2143	0.531	0.5926
LEMD2	23396631	EIF3L	LEM2_1|LEM2_2|LEM2_3|LEM2_4	24|23|20|16	83	4	0.07|0.71|0.74|0.33	12|9|3|2	0.4618	0.743	0.3745
LEMD2	23396633	KIF14	LEM2_1|LEM2_2|LEM2_3|LEM2_4	0|0|0|0	0	4	0.00|0.00|0.00|0.00	0|0|0|0	0	0	0.9552
LEMD2	23396787	POFUT1	LEM2_1|LEM2_2|LEM2_3|LEM2_4	8|8|8|4	28	4	0.67|0.92|0.96|0.64	3|2|0|0	0.799	0.96	0.1271
LEMD2	23396834	RAB1B	LEM2_1|LEM2_2|LEM2_3|LEM2_4	16|4|3|5	28	4	0.57|0.00|0.00|0.01	4|4|3|3	0.1428	0.566	0.6568
LEMD2	23396835	RPL26L1	LEM2_1|LEM2_2|LEM2_3|LEM2_4	0|3|5|8	16	4	0.00|0.00|0.00|0.00	18|8|5|4	0	0	0.9552
LEMD2	23396884	TMOD3	LEM2_1|LEM2_2|LEM2_3|LEM2_4	0|0|0|0	0	4	0.00|0.00|0.00|0.00	0|0|0|0	0	0	0.9552
LEMD2	23396927	VPS16	LEM2_1|LEM2_2|LEM2_3|LEM2_4	2|3|3|1	9	4	0.45|0.81|0.80|0.48	1|0|0|0	0.6335	0.814	0.2498
LEMD2	23396937	VPS45	LEM2_1|LEM2_2|LEM2_3|LEM2_4	1|0|0|0	1	4	0.00|0.00|0.00|0.00	0|0|0|0	0	0	0.9552
LEMD2	23396938	VPS18	LEM2_1|LEM2_2|LEM2_3|LEM2_4	2|2|1|1	6	4	0.66|0.75|0.52|0.51	0|0|0|0	0.6115	0.752	0.264
LEMD2	23503035	TXNDC9	LEM2_1|LEM2_2|LEM2_3|LEM2_4	1|1|1|1	4	4	0.00|0.00|0.00|0.00	1|1|0|0	0	0	0.9552
LEMD2	23503048	CPSF1	LEM2_1|LEM2_2|LEM2_3|LEM2_4	1|0|0|0	1	4	0.00|0.00|0.00|0.00	0|0|0|0	0	0	0.9552
LEMD2	23503054	FKBP2	LEM2_1|LEM2_2|LEM2_3|LEM2_4	1|0|1|0	2	4	0.00|0.00|0.00|0.00	1|0|0|0	0	0	0.9552
LEMD2	23503056	TMEM33	LEM2_1|LEM2_2|LEM2_3|LEM2_4	4|3|2|6	15	4	0.01|0.01|0.00|0.44	2|2|2|2	0.115	0.44	0.6736
LEMD2	23503058	DYNC1I2	LEM2_1|LEM2_2|LEM2_3|LEM2_4	0|1|0|0	1	4	0.00|0.00|0.00|0.00	0|0|0|0	0	0	0.9552
LEMD2	23503064	EIF3G	LEM2_1|LEM2_2|LEM2_3|LEM2_4	1|0|0|0	1	4	0.00|0.00|0.00|0.00	0|0|0|0	0	0	0.9552
LEMD2	23503065	EIF3J	LEM2_1|LEM2_2|LEM2_3|LEM2_4	0|0|0|0	0	4	0.00|0.00|0.00|0.00	0|0|0|0	0	0	0.9552
LEMD2	23503074	TK1	LEM2_1|LEM2_2|LEM2_3|LEM2_4	3|1|1|0	5	4	0.88|0.53|0.55|0.00	0|0|0|0	0.4908	0.876	0.3455
LEMD2	23503075	KRT16	LEM2_1|LEM2_2|LEM2_3|LEM2_4	18|5|4|24	51	4	0.00|0.00|0.00|0.00	88|78|64|28	0	0	0.9552
LEMD2	23503077	NASP	LEM2_1|LEM2_2|LEM2_3|LEM2_4	12|6|3|1	22	4	0.95|0.89|0.55|0.04	1|1|1|0	0.607	0.945	0.2681
LEMD2	23503078	LMNB2	LEM2_1|LEM2_2|LEM2_3|LEM2_4	0|0|0|0	0	4	0.00|0.00|0.00|0.00	3|0|0|0	0	0	0.9552
LEMD2	23503093	RBMX	LEM2_1|LEM2_2|LEM2_3|LEM2_4	13|0|0|51	64	4	0.00|0.00|0.00|0.00	78|65|33|10	0	0	0.9552
LEMD2	23503095	HNRNPH3	LEM2_1|LEM2_2|LEM2_3|LEM2_4	16|12|11|7	46	4	0.01|0.00|0.00|0.00	10|7|6|6	0.0028	0.011	0.7443
LEMD2	23813917	PPIL2	LEM2_1|LEM2_2|LEM2_3|LEM2_4	0|0|0|0	0	4	0.00|0.00|0.00|0.00	0|0|0|0	0	0	0.9552
LEMD2	23821759	TTI1	LEM2_1|LEM2_2|LEM2_3|LEM2_4	2|1|0|0	3	4	0.35|0.21|0.00|0.00	0|0|0|0	0.1408	0.349	0.6581
LEMD2	23821932	PKD1L1	LEM2_1|LEM2_2|LEM2_3|LEM2_4	0|0|0|0	0	4	0.00|0.00|0.00|0.00	0|0|0|0	0	0	0.9552
LEMD2	23822112	RRBP1	LEM2_1|LEM2_2|LEM2_3|LEM2_4	27|19|6|0	52	4	1.00|1.00|0.83|0.00	3|0|0|0	0.7065	1	0.1998
LEMD2	23822158	SNTB2	LEM2_1|LEM2_2|LEM2_3|LEM2_4	0|0|0|0	0	4	0.00|0.00|0.00|0.00	0|0|0|0	0	0	0.9552
LEMD2	23822219	SARS2	LEM2_1|LEM2_2|LEM2_3|LEM2_4	0|0|0|0	0	4	0.00|0.00|0.00|0.00	4|3|1|0	0	0	0.9552
LEMD2	23830892	BLVRA	LEM2_1|LEM2_2|LEM2_3|LEM2_4	0|0|0|0	0	4	0.00|0.00|0.00|0.00	1|0|0|0	0	0	0.9552
LEMD2	23830903	BOP1	LEM2_1|LEM2_2|LEM2_3|LEM2_4	14|6|5|7	32	4	0.72|0.49|0.38|0.77	3|2|2|1	0.587	0.77	0.2799
LEMD2	23831082	BUD31	LEM2_1|LEM2_2|LEM2_3|LEM2_4	1|1|1|0	3	4	0.00|0.00|0.00|0.00	0|0|0|0	0	0	0.9552
LEMD2	23831360	ATIC	LEM2_1|LEM2_2|LEM2_3|LEM2_4	10|4|2|1	17	4	0.63|0.33|0.03|0.00	3|2|1|0	0.248	0.629	0.5435
LEMD2	23831505	BUD23	LEM2_1|LEM2_2|LEM2_3|LEM2_4	3|1|1|1	6	4	0.49|0.27|0.33|0.33	2|0|0|0	0.3543	0.486	0.4678
LEMD2	24211474	APMAP	LEM2_1|LEM2_2|LEM2_3|LEM2_4	10|4|4|0	18	4	0.97|0.82|0.87|0.00	2|0|0|0	0.6635	0.97	0.2327
LEMD2	24211603	AAR2	LEM2_1|LEM2_2|LEM2_3|LEM2_4	0|0|0|0	0	4	0.00|0.00|0.00|0.00	0|0|0|0	0	0	0.9552
LEMD2	24212017	MDN1	LEM2_1|LEM2_2|LEM2_3|LEM2_4	2|0|0|0	2	4	0.01|0.00|0.00|0.00	0|0|0|0	0.0018	0.007	0.7464
LEMD2	24212065	TOMM34	LEM2_1|LEM2_2|LEM2_3|LEM2_4	0|1|1|0	2	4	0.00|0.00|0.00|0.00	0|0|0|0	0	0	0.9552
LEMD2	24212074	TOMM22	LEM2_1|LEM2_2|LEM2_3|LEM2_4	0|0|0|1	1	4	0.00|0.00|0.00|0.00	0|0|0|0	0	0	0.9552
LEMD2	24212088	PRPF6	LEM2_1|LEM2_2|LEM2_3|LEM2_4	5|0|1|5	11	4	0.88|0.00|0.30|0.96	1|0|0|0	0.5323	0.958	0.3102
LEMD2	24212201	MRPS18A	LEM2_1|LEM2_2|LEM2_3|LEM2_4	0|0|0|3	3	4	0.00|0.00|0.00|0.81	2|0|0|0	0.2013	0.805	0.6054
LEMD2	24212203	MRPS18B	LEM2_1|LEM2_2|LEM2_3|LEM2_4	1|0|0|1	2	4	0.00|0.00|0.00|0.00	1|0|0|0	0	0	0.9552
LEMD2	24212347	MRPS5	LEM2_1|LEM2_2|LEM2_3|LEM2_4	4|0|0|8	12	4	0.01|0.00|0.00|0.59	3|2|2|2	0.1493	0.59	0.6521
LEMD2	24212369	MRPS34	LEM2_1|LEM2_2|LEM2_3|LEM2_4	0|0|0|1	1	4	0.00|0.00|0.00|0.00	1|1|0|0	0	0	0.9552
LEMD2	24212389	MRPS2	LEM2_1|LEM2_2|LEM2_3|LEM2_4	2|0|0|2	4	4	0.00|0.00|0.00|0.00	6|3|2|1	0	0	0.9552
LEMD2	24418479	KCNG1	LEM2_1|LEM2_2|LEM2_3|LEM2_4	1|0|0|0	1	4	0.00|0.00|0.00|0.00	0|0|0|0	0	0	0.9552
LEMD2	24418492	PRPSAP2	LEM2_1|LEM2_2|LEM2_3|LEM2_4	0|1|1|0	2	4	0.00|0.00|0.00|0.00	0|0|0|0	0	0	0.9552
LEMD2	24418495	PRPSAP1	LEM2_1|LEM2_2|LEM2_3|LEM2_4	0|1|1|1	3	4	0.00|0.00|0.00|0.00	0|0|0|0	0	0	0.9552
LEMD2	24418661	EXOC5	LEM2_1|LEM2_2|LEM2_3|LEM2_4	0|0|1|0	1	4	0.00|0.00|0.00|0.00	0|0|0|0	0	0	0.9552
LEMD2	24418674	EXOC4	LEM2_1|LEM2_2|LEM2_3|LEM2_4	0|0|0|0	0	4	0.00|0.00|0.00|0.00	0|0|0|0	0	0	0.9552
LEMD2	24418677	EXOC1	LEM2_1|LEM2_2|LEM2_3|LEM2_4	0|1|1|0	2	4	0.00|0.00|0.00|0.00	0|0|0|0	0	0	0.9552
LEMD2	24418865	UBA1	LEM2_1|LEM2_2|LEM2_3|LEM2_4	5|2|1|2	10	4	0.11|0.03|0.01|0.03	5|1|0|0	0.0438	0.108	0.7112
LEMD2	24636245	ADNP	LEM2_1|LEM2_2|LEM2_3|LEM2_4	2|0|0|0	2	4	0.38|0.00|0.00|0.00	0|0|0|0	0.0948	0.379	0.6857
LEMD2	24636284	KCNK13	LEM2_1|LEM2_2|LEM2_3|LEM2_4	0|0|0|0	0	4	0.00|0.00|0.00|0.00	0|0|0|0	0	0	0.9552
LEMD2	24636296	CHMP4B	LEM2_1|LEM2_2|LEM2_3|LEM2_4	1|2|1|4	8	4	0.06|0.52|0.32|0.81	1|1|0|0	0.4288	0.814	0.4074
LEMD2	24638035	MCRS1	LEM2_1|LEM2_2|LEM2_3|LEM2_4	1|0|0|0	1	4	0.00|0.00|0.00|0.00	1|0|0|0	0	0	0.9552
LEMD2	24638063	MOV10	LEM2_1|LEM2_2|LEM2_3|LEM2_4	0|1|0|0	1	4	0.00|0.00|0.00|0.00	0|0|0|0	0	0	0.9552
LEMD2	24638065	NAGK	LEM2_1|LEM2_2|LEM2_3|LEM2_4	4|1|2|0	7	4	0.56|0.20|0.59|0.00	2|0|0|0	0.3388	0.588	0.4793
LEMD2	24638339	VAPB	LEM2_1|LEM2_2|LEM2_3|LEM2_4	13|9|9|0	31	4	1.00|1.00|1.00|0.00	1|0|0|0	0.7498	1	0.1563
LEMD2	24638466	MAP2K3	LEM2_1|LEM2_2|LEM2_3|LEM2_4	7|4|4|1	16	4	0.31|0.23|0.28|0.00	2|2|2|1	0.2042	0.31	0.6027
LEMD2	25008563	HM13	LEM2_1|LEM2_2|LEM2_3|LEM2_4	7|2|3|0	12	4	0.89|0.48|0.76|0.00	2|0|0|0	0.5312	0.89	0.3121
LEMD2	25008854	NUP88	LEM2_1|LEM2_2|LEM2_3|LEM2_4	7|4|5|0	16	4	0.45|0.50|0.74|0.00	2|2|0|0	0.4233	0.742	0.4116
LEMD2	25014073	TIMM44	LEM2_1|LEM2_2|LEM2_3|LEM2_4	1|0|0|4	5	4	0.00|0.00|0.00|0.03	6|2|1|1	0.0068	0.027	0.7378
LEMD2	25091097	RAD21	LEM2_1|LEM2_2|LEM2_3|LEM2_4	0|0|0|0	0	4	0.00|0.00|0.00|0.00	0|0|0|0	0	0	0.9552
LEMD2	25091115	RALY	LEM2_1|LEM2_2|LEM2_3|LEM2_4	4|2|1|6	13	4	0.00|0.00|0.00|0.29	3|2|2|2	0.0723	0.285	0.6964
LEMD2	25091210	SETDB1	LEM2_1|LEM2_2|LEM2_3|LEM2_4	0|0|0|0	0	4	0.00|0.00|0.00|0.00	0|0|0|0	0	0	0.9552
LEMD2	25091290	SUV39H1	LEM2_1|LEM2_2|LEM2_3|LEM2_4	1|0|0|0	1	4	0.00|0.00|0.00|0.00	0|0|0|0	0	0	0.9552
LEMD2	25091396	TOM1	LEM2_1|LEM2_2|LEM2_3|LEM2_4	2|0|0|0	2	4	0.53|0.00|0.00|0.00	0|0|0|0	0.1323	0.529	0.6624
LEMD2	25091548	XAB2	LEM2_1|LEM2_2|LEM2_3|LEM2_4	4|3|2|1	10	4	0.93|0.94|0.86|0.48	0|0|0|0	0.8008	0.941	0.1239
LEMD2	25091755	ZNF319	LEM2_1|LEM2_2|LEM2_3|LEM2_4	0|0|0|0	0	4	0.00|0.00|0.00|0.00	0|0|0|0	0	0	0.9552
LEMD2	25108876	BDH1	LEM2_1|LEM2_2|LEM2_3|LEM2_4	0|0|0|0	0	4	0.00|0.00|0.00|0.00	1|0|0|0	0	0	0.9552
LEMD2	25452904	FAM83D	LEM2_1|LEM2_2|LEM2_3|LEM2_4	3|1|2|0	6	4	0.20|0.10|0.30|0.00	2|1|0|0	0.1488	0.303	0.6528
LEMD2	25452905	ESF1	LEM2_1|LEM2_2|LEM2_3|LEM2_4	1|0|0|0	1	4	0.00|0.00|0.00|0.00	0|0|0|0	0	0	0.9552
LEMD2	25453105	CISD1	LEM2_1|LEM2_2|LEM2_3|LEM2_4	0|0|0|0	0	4	0.00|0.00|0.00|0.00	0|0|0|0	0	0	0.9552
LEMD2	25453223	ZMYND8	LEM2_1|LEM2_2|LEM2_3|LEM2_4	0|0|0|0	0	4	0.00|0.00|0.00|0.00	0|0|0|0	0	0	0.9552
LEMD2	25453240	OLA1	LEM2_1|LEM2_2|LEM2_3|LEM2_4	2|0|0|1	3	4	0.74|0.00|0.00|0.54	0|0|0|0	0.321	0.74	0.4908
LEMD2	25453321	VPS35	LEM2_1|LEM2_2|LEM2_3|LEM2_4	3|2|2|0	7	4	0.80|0.79|0.81|0.00	0|0|0|0	0.598	0.806	0.2722
LEMD2	25453325	VPS29	LEM2_1|LEM2_2|LEM2_3|LEM2_4	0|0|0|0	0	4	0.00|0.00|0.00|0.00	0|0|0|0	0	0	0.9552
LEMD2	25453454	VPS26A	LEM2_1|LEM2_2|LEM2_3|LEM2_4	2|0|0|0	2	4	0.69|0.00|0.00|0.00	0|0|0|0	0.1718	0.687	0.6338
LEMD2	26006831	TMED3	LEM2_1|LEM2_2|LEM2_3|LEM2_4	0|1|0|0	1	4	0.00|0.00|0.00|0.00	0|0|0|0	0	0	0.9552
LEMD2	26006959	DHX16	LEM2_1|LEM2_2|LEM2_3|LEM2_4	0|0|0|0	0	4	0.00|0.00|0.00|0.00	0|0|0|0	0	0	0.9552
LEMD2	26006960	FLOT1	LEM2_1|LEM2_2|LEM2_3|LEM2_4	3|0|0|2	5	4	0.81|0.00|0.00|0.76	0|0|0|0	0.3918	0.805	0.4411
LEMD2	26007019	AGFG1	LEM2_1|LEM2_2|LEM2_3|LEM2_4	0|0|0|0	0	4	0.00|0.00|0.00|0.00	0|0|0|0	0	0	0.9552
LEMD2	27151474	BMS1	LEM2_1|LEM2_2|LEM2_3|LEM2_4	2|0|0|17	19	4	0.00|0.00|0.00|0.63	13|10|0|0	0.158	0.632	0.6457
LEMD2	27151492	DIMT1	LEM2_1|LEM2_2|LEM2_3|LEM2_4	2|2|2|4	10	4	0.00|0.01|0.01|0.28	3|2|1|1	0.074	0.277	0.6951
LEMD2	27151507	GNB1L	LEM2_1|LEM2_2|LEM2_3|LEM2_4	2|1|1|0	4	4	0.72|0.59|0.59|0.00	0|0|0|0	0.4758	0.724	0.3626
LEMD2	27151659	PIGH	LEM2_1|LEM2_2|LEM2_3|LEM2_4	0|0|0|1	1	4	0.00|0.00|0.00|0.00	2|0|0|0	0	0	0.9552
LEMD2	27151690	SLC12A6	LEM2_1|LEM2_2|LEM2_3|LEM2_4	0|0|0|0	0	4	0.00|0.00|0.00|0.00	1|0|0|0	0	0	0.9552
LEMD2	27151691	SLC12A4	LEM2_1|LEM2_2|LEM2_3|LEM2_4	0|0|0|0	0	4	0.00|0.00|0.00|0.00	1|0|0|0	0	0	0.9552
LEMD2	27734232	ZNHIT2	LEM2_1|LEM2_2|LEM2_3|LEM2_4	1|2|2|0	5	4	0.37|0.75|0.72|0.00	0|0|0|0	0.4605	0.754	0.3761
LEMD2	27735163	CTH	LEM2_1|LEM2_2|LEM2_3|LEM2_4	0|1|2|0	3	4	0.00|0.48|0.80|0.00	0|0|0|0	0.319	0.798	0.4922
LEMD2	27735198	GLIPR1	LEM2_1|LEM2_2|LEM2_3|LEM2_4	0|0|0|0	0	4	0.00|0.00|0.00|0.00	0|0|0|0	0	0	0.9552
LEMD2	27735202	EIF5	LEM2_1|LEM2_2|LEM2_3|LEM2_4	6|7|6|0	19	4	0.48|0.98|0.98|0.00	2|0|0|0	0.6105	0.982	0.2652
LEMD2	27805424	BET1	LEM2_1|LEM2_2|LEM2_3|LEM2_4	1|2|2|0	5	4	0.52|0.67|0.64|0.00	0|0|0|0	0.456	0.667	0.3818
LEMD2	27805462	DNAJA4	LEM2_1|LEM2_2|LEM2_3|LEM2_4	0|1|0|0	1	4	0.00|0.00|0.00|0.00	1|0|0|0	0	0	0.9552
LEMD2	27805464	DNAJC1	LEM2_1|LEM2_2|LEM2_3|LEM2_4	0|0|0|0	0	4	0.00|0.00|0.00|0.00	0|0|0|0	0	0	0.9552
LEMD2	27805492	JPH1	LEM2_1|LEM2_2|LEM2_3|LEM2_4	0|0|0|0	0	4	0.00|0.00|0.00|0.00	0|0|0|0	0	0	0.9552
LEMD2	27805713	RPS4Y2	LEM2_1|LEM2_2|LEM2_3|LEM2_4	0|0|0|0	0	4	0.00|0.00|0.00|0.00	0|0|0|0	0	0	0.9552
LEMD2	27923731	ARFGAP1	LEM2_1|LEM2_2|LEM2_3|LEM2_4	8|4|6|0	18	4	0.70|0.56|0.89|0.00	3|2|0|0	0.5398	0.894	0.3064
LEMD2	27923813	NPHP4	LEM2_1|LEM2_2|LEM2_3|LEM2_4	1|0|0|1	2	4	0.00|0.00|0.00|0.00	2|1|1|0	0	0	0.9552
LEMD2	27923819	NUP43	LEM2_1|LEM2_2|LEM2_3|LEM2_4	3|1|1|1	6	4	0.86|0.58|0.61|0.63	0|0|0|0	0.6688	0.86	0.2266
LEMD2	27923820	NUP37	LEM2_1|LEM2_2|LEM2_3|LEM2_4	10|8|5|2	25	4	0.97|0.95|0.93|0.50	1|1|0|0	0.8373	0.973	0.0952
LEMD2	27923855	AURKA	LEM2_1|LEM2_2|LEM2_3|LEM2_4	2|4|1|0	7	4	0.76|0.87|0.60|0.00	0|0|0|0	0.5555	0.87	0.2954
LEMD2	27923980	CSNK1D	LEM2_1|LEM2_2|LEM2_3|LEM2_4	0|0|0|0	0	4	0.00|0.00|0.00|0.00	0|0|0|0	0	0	0.9552
LEMD2	28201830	TRIB3	LEM2_1|LEM2_2|LEM2_3|LEM2_4	1|1|3|1	6	4	0.44|0.57|0.79|0.63	0|0|0|0	0.6058	0.789	0.2685
LEMD2	28201880	RBM39	LEM2_1|LEM2_2|LEM2_3|LEM2_4	6|2|2|9	19	4	0.00|0.00|0.00|0.00	16|11|3|3	0	0	0.9552
LEMD2	28201890	RUVBL2	LEM2_1|LEM2_2|LEM2_3|LEM2_4	4|6|6|1	17	4	0.42|0.88|0.88|0.21	1|1|0|0	0.5973	0.883	0.2735
LEMD2	28201891	RUVBL1	LEM2_1|LEM2_2|LEM2_3|LEM2_4	10|5|1|0	16	4	0.83|0.79|0.05|0.00	1|1|1|1	0.4188	0.833	0.4166
LEMD2	28202261	PDCD2	LEM2_1|LEM2_2|LEM2_3|LEM2_4	0|1|1|0	2	4	0.00|0.00|0.00|0.00	0|0|0|0	0	0	0.9552
LEMD2	28212210	FITM2	LEM2_1|LEM2_2|LEM2_3|LEM2_4	0|0|0|1	1	4	0.00|0.00|0.00|0.00	0|0|0|0	0	0	0.9552
LEMD2	28380041	YTHDF1	LEM2_1|LEM2_2|LEM2_3|LEM2_4	5|3|2|0	10	4	0.85|0.81|0.70|0.00	1|0|0|0	0.59	0.849	0.2779
LEMD2	28380824	SBDS	LEM2_1|LEM2_2|LEM2_3|LEM2_4	6|7|7|1	21	4	0.45|0.82|0.91|0.02	3|2|0|0	0.5518	0.913	0.2974
LEMD2	28381347	ACOT7	LEM2_1|LEM2_2|LEM2_3|LEM2_4	2|0|0|2	4	4	0.63|0.00|0.00|0.81	0|0|0|0	0.3578	0.805	0.4648
LEMD2	28381357	EIF2B4	LEM2_1|LEM2_2|LEM2_3|LEM2_4	1|0|0|0	1	4	0.00|0.00|0.00|0.00	1|0|0|0	0	0	0.9552
LEMD2	28381406	USP15	LEM2_1|LEM2_2|LEM2_3|LEM2_4	0|1|1|0	2	4	0.00|0.00|0.00|0.00	0|0|0|0	0	0	0.9552
LEMD2	28558057	WDHD1	LEM2_1|LEM2_2|LEM2_3|LEM2_4	0|0|0|0	0	4	0.00|0.00|0.00|0.00	0|0|0|0	0	0	0.9552
LEMD2	29336622	SMC1A	LEM2_1|LEM2_2|LEM2_3|LEM2_4	1|1|0|0	2	4	0.00|0.00|0.00|0.00	0|0|0|0	0	0	0.9552
LEMD2	29336947	PIGU	LEM2_1|LEM2_2|LEM2_3|LEM2_4	1|0|0|2	3	4	0.29|0.00|0.00|0.75	0|0|0|0	0.26	0.749	0.5271
LEMD2	29337005	SMC3	LEM2_1|LEM2_2|LEM2_3|LEM2_4	0|0|0|0	0	4	0.00|0.00|0.00|0.00	0|0|0|0	0	0	0.9552
LEMD2	29337133	TDRD3	LEM2_1|LEM2_2|LEM2_3|LEM2_4	0|0|0|0	0	4	0.00|0.00|0.00|0.00	0|0|0|0	0	0	0.9552
LEMD2	29337242	SUN2	LEM2_1|LEM2_2|LEM2_3|LEM2_4	2|0|0|1	3	4	0.51|0.00|0.00|0.40	0|0|0|0	0.2273	0.508	0.5765
LEMD2	29427585	MAP4K4	LEM2_1|LEM2_2|LEM2_3|LEM2_4	0|0|0|0	0	4	0.00|0.00|0.00|0.00	0|0|0|0	0	0	0.9552
LEMD2	29427676	IMMT	LEM2_1|LEM2_2|LEM2_3|LEM2_4	1|0|0|0	1	4	0.00|0.00|0.00|0.00	1|1|0|0	0	0	0.9552
LEMD2	29427817	MAP4K3	LEM2_1|LEM2_2|LEM2_3|LEM2_4	0|0|0|0	0	4	0.00|0.00|0.00|0.00	0|0|0|0	0	0	0.9552
LEMD2	29427946	DDX27	LEM2_1|LEM2_2|LEM2_3|LEM2_4	0|0|0|6	6	4	0.00|0.00|0.00|0.00	13|6|0|0	0.0003	0.001	0.7537
LEMD2	29429159	POLR3D	LEM2_1|LEM2_2|LEM2_3|LEM2_4	0|0|1|0	1	4	0.00|0.00|0.00|0.00	0|0|0|0	0	0	0.9552
LEMD2	29611869	MRPL45	LEM2_1|LEM2_2|LEM2_3|LEM2_4	0|0|0|1	1	4	0.00|0.00|0.00|0.00	3|2|2|1	0	0	0.9552
LEMD2	29611911	UTP11	LEM2_1|LEM2_2|LEM2_3|LEM2_4	0|0|0|0	0	4	0.00|0.00|0.00|0.00	5|0|0|0	0	0	0.9552
LEMD2	29839560	TXNDC5	LEM2_1|LEM2_2|LEM2_3|LEM2_4	1|0|0|0	1	4	0.00|0.00|0.00|0.00	0|0|0|0	0	0	0.9552
LEMD2	29840782	MED6	LEM2_1|LEM2_2|LEM2_3|LEM2_4	1|0|0|0	1	4	0.00|0.00|0.00|0.00	0|0|0|0	0	0	0.9552
LEMD2	29840793	MTA2	LEM2_1|LEM2_2|LEM2_3|LEM2_4	5|0|0|4	9	4	0.02|0.00|0.00|0.11	5|4|0|0	0.033	0.109	0.7175
LEMD2	29840798	MTA3	LEM2_1|LEM2_2|LEM2_3|LEM2_4	2|0|0|0	2	4	0.51|0.00|0.00|0.00	0|0|0|0	0.1265	0.506	0.6667
LEMD2	29840818	TNIK	LEM2_1|LEM2_2|LEM2_3|LEM2_4	0|0|0|0	0	4	0.00|0.00|0.00|0.00	0|0|0|0	0	0	0.9552
LEMD2	29840825	RBFOX2	LEM2_1|LEM2_2|LEM2_3|LEM2_4	0|0|0|0	0	4	0.00|0.00|0.00|0.00	0|0|0|0	0	0	0.9552
LEMD2	29840827	PMPCB	LEM2_1|LEM2_2|LEM2_3|LEM2_4	0|0|0|1	1	4	0.00|0.00|0.00|0.00	2|1|1|0	0	0	0.9552
LEMD2	29840846	PMPCA	LEM2_1|LEM2_2|LEM2_3|LEM2_4	0|0|0|0	0	4	0.00|0.00|0.00|0.00	1|1|0|0	0	0	0.9552
LEMD2	30172941	NCAPG	LEM2_1|LEM2_2|LEM2_3|LEM2_4	10|5|2|1	18	4	0.80|0.75|0.33|0.09	2|1|0|0	0.4888	0.795	0.3505
LEMD2	30172980	CD2AP	LEM2_1|LEM2_2|LEM2_3|LEM2_4	20|9|6|0	35	4	1.00|1.00|0.98|0.00	2|0|0|0	0.7435	1	0.1658
LEMD2	30173120	ITPA	LEM2_1|LEM2_2|LEM2_3|LEM2_4	1|0|0|0	1	4	0.00|0.00|0.00|0.00	0|0|0|0	0	0	0.9552
LEMD2	30173386	SMC4	LEM2_1|LEM2_2|LEM2_3|LEM2_4	17|9|6|3	35	4	0.68|0.68|0.47|0.03	5|1|1|1	0.4645	0.684	0.372
LEMD2	30173387	RBM12	LEM2_1|LEM2_2|LEM2_3|LEM2_4	0|0|0|0	0	4	0.00|0.00|0.00|0.00	1|0|0|0	0	0	0.9552
LEMD2	30173484	XRN2	LEM2_1|LEM2_2|LEM2_3|LEM2_4	2|0|0|0	2	4	0.48|0.00|0.00|0.00	1|0|0|0	0.121	0.484	0.6707
LEMD2	30315906	EIF4G2	LEM2_1|LEM2_2|LEM2_3|LEM2_4	39|33|28|4	104	4	0.15|0.61|0.66|0.00	17|7|7|4	0.3553	0.659	0.467
LEMD2	30315932	NANP	LEM2_1|LEM2_2|LEM2_3|LEM2_4	1|0|0|0	1	4	0.00|0.00|0.00|0.00	0|0|0|0	0	0	0.9552
LEMD2	30580352	BRIX1	LEM2_1|LEM2_2|LEM2_3|LEM2_4	7|1|1|3	12	4	0.55|0.02|0.02|0.37	3|1|1|0	0.2398	0.546	0.5565
LEMD2	30580363	ANP32E	LEM2_1|LEM2_2|LEM2_3|LEM2_4	1|0|0|0	1	4	0.00|0.00|0.00|0.00	0|0|0|0	0	0	0.9552
LEMD2	30580522	SYAP1	LEM2_1|LEM2_2|LEM2_3|LEM2_4	0|0|0|0	0	4	0.00|0.00|0.00|0.00	0|0|0|0	0	0	0.9552
LEMD2	30580642	TRAF6	LEM2_1|LEM2_2|LEM2_3|LEM2_4	0|0|0|0	0	4	0.00|0.00|0.00|0.00	0|0|0|0	0	0	0.9552
LEMD2	30581070	RPF2	LEM2_1|LEM2_2|LEM2_3|LEM2_4	3|1|0|5	9	4	0.00|0.00|0.00|0.00	6|4|2|2	0	0	0.9552
LEMD2	30912742	BIN3	LEM2_1|LEM2_2|LEM2_3|LEM2_4	0|1|0|0	1	4	0.00|0.00|0.00|0.00	0|0|0|0	0	0	0.9552
LEMD2	30912743	AURKAIP1	LEM2_1|LEM2_2|LEM2_3|LEM2_4	0|0|0|2	2	4	0.00|0.00|0.00|0.42	2|1|0|0	0.1043	0.417	0.6809
LEMD2	30913162	PARD3	LEM2_1|LEM2_2|LEM2_3|LEM2_4	0|0|0|0	0	4	0.00|0.00|0.00|0.00	0|0|0|0	0	0	0.9552
LEMD2	30913402	UBXN4	LEM2_1|LEM2_2|LEM2_3|LEM2_4	2|1|2|0	5	4	0.59|0.41|0.79|0.00	0|0|0|0	0.4495	0.793	0.3878
LEMD2	30913412	UBXN6	LEM2_1|LEM2_2|LEM2_3|LEM2_4	2|1|1|1	5	4	0.76|0.54|0.50|0.53	0|0|0|0	0.5822	0.76	0.2822
LEMD2	30923268	UBXN1	LEM2_1|LEM2_2|LEM2_3|LEM2_4	4|8|7|1	20	4	0.41|0.93|0.92|0.13	2|1|0|0	0.5985	0.926	0.2714
LEMD2	30923274	GFPT1	LEM2_1|LEM2_2|LEM2_3|LEM2_4	20|15|10|7	52	4	0.33|0.47|0.31|0.01	7|5|3|1	0.2777	0.466	0.5186
LEMD2	30923294	SCRN1	LEM2_1|LEM2_2|LEM2_3|LEM2_4	5|2|2|1	10	4	0.30|0.08|0.10|0.02	2|1|1|1	0.1238	0.297	0.6688
LEMD2	30923427	AGPAT5	LEM2_1|LEM2_2|LEM2_3|LEM2_4	0|0|0|1	1	4	0.00|0.00|0.00|0.00	0|0|0|0	0	0	0.9552
LEMD2	31076831	PDCD6IP	LEM2_1|LEM2_2|LEM2_3|LEM2_4	9|2|1|6	18	4	0.23|0.00|0.00|0.50	3|3|2|1	0.1823	0.498	0.6231
LEMD2	31076980	PJA1	LEM2_1|LEM2_2|LEM2_3|LEM2_4	0|0|0|0	0	4	0.00|0.00|0.00|0.00	0|0|0|0	0	0	0.9552
LEMD2	31077035	ERP44	LEM2_1|LEM2_2|LEM2_3|LEM2_4	2|3|2|1	8	4	0.08|0.58|0.41|0.09	3|0|0|0	0.2915	0.582	0.5108
LEMD2	31077165	SNRPA1	LEM2_1|LEM2_2|LEM2_3|LEM2_4	2|1|0|0	3	4	0.41|0.39|0.00|0.00	1|0|0|0	0.2	0.407	0.607
LEMD2	31077177	CSNK1A1	LEM2_1|LEM2_2|LEM2_3|LEM2_4	3|1|2|1	7	4	0.73|0.44|0.75|0.52	0|0|0|0	0.61	0.749	0.2656
LEMD2	31077184	MRPS23	LEM2_1|LEM2_2|LEM2_3|LEM2_4	0|0|0|0	0	4	0.00|0.00|0.00|0.00	2|0|0|0	0	0	0.9552
LEMD2	31340433	SRRD	LEM2_1|LEM2_2|LEM2_3|LEM2_4	1|0|0|0	1	4	0.00|0.00|0.00|0.00	0|0|0|0	0	0	0.9552
LEMD2	31340540	SRPRB	LEM2_1|LEM2_2|LEM2_3|LEM2_4	11|8|8|10	37	4	0.04|0.09|0.20|0.62	6|6|2|1	0.2373	0.621	0.5603
LEMD2	32129444	CDK5RAP3	LEM2_1|LEM2_2|LEM2_3|LEM2_4	2|1|0|0	3	4	0.66|0.52|0.00|0.00	0|0|0|0	0.295	0.657	0.5086
LEMD2	32129446	CDK5RAP1	LEM2_1|LEM2_2|LEM2_3|LEM2_4	0|0|0|1	1	4	0.00|0.00|0.00|0.00	2|1|0|0	0	0	0.9552
LEMD2	32129457	CLN6	LEM2_1|LEM2_2|LEM2_3|LEM2_4	1|1|1|1	4	4	0.00|0.00|0.00|0.00	1|0|0|0	0	0	0.9552
LEMD2	32171507	WDR77	LEM2_1|LEM2_2|LEM2_3|LEM2_4	6|5|3|2	16	4	0.65|0.81|0.67|0.42	2|1|0|0	0.6385	0.814	0.2471
LEMD2	32171585	PRMT5	LEM2_1|LEM2_2|LEM2_3|LEM2_4	4|1|1|2	8	4	0.75|0.34|0.43|0.72	1|0|0|0	0.557	0.746	0.2938
LEMD2	32171765	WWP2	LEM2_1|LEM2_2|LEM2_3|LEM2_4	1|1|1|0	3	4	0.00|0.00|0.00|0.00	0|0|0|0	0	0	0.9552
LEMD2	32363203	MRTFB	LEM2_1|LEM2_2|LEM2_3|LEM2_4	25|1|0|1	27	4	0.56|0.00|0.00|0.00	11|4|3|0	0.1408	0.563	0.6581
LEMD2	32363506	RBM15	LEM2_1|LEM2_2|LEM2_3|LEM2_4	1|0|0|2	3	4	0.09|0.00|0.00|0.75	1|0|0|0	0.21	0.752	0.5968
LEMD2	32469596	ACAD9	LEM2_1|LEM2_2|LEM2_3|LEM2_4	0|0|0|0	0	4	0.00|0.00|0.00|0.00	5|4|3|2	0	0	0.9552
LEMD2	32470610	GOLGA3	LEM2_1|LEM2_2|LEM2_3|LEM2_4	0|0|0|0	0	4	0.00|0.00|0.00|0.00	0|0|0|0	0	0	0.9552
LEMD2	32470612	PEA15	LEM2_1|LEM2_2|LEM2_3|LEM2_4	3|1|1|0	5	4	0.68|0.47|0.50|0.00	1|0|0|0	0.4105	0.682	0.4248
LEMD2	32699511	ELOC	LEM2_1|LEM2_2|LEM2_3|LEM2_4	7|8|6|4	25	4	0.60|0.98|0.97|0.74	3|1|0|0	0.8218	0.984	0.1111
LEMD2	32699597	CLMN	LEM2_1|LEM2_2|LEM2_3|LEM2_4	0|0|0|0	0	4	0.00|0.00|0.00|0.00	0|0|0|0	0	0	0.9552
LEMD2	32700069	SUN1	LEM2_1|LEM2_2|LEM2_3|LEM2_4	2|0|1|1	4	4	0.49|0.00|0.44|0.46	1|0|0|0	0.349	0.489	0.4729
LEMD2	33112220	AP3S2	LEM2_1|LEM2_2|LEM2_3|LEM2_4	1|0|0|0	1	4	0.00|0.00|0.00|0.00	0|0|0|0	0	0	0.9552
LEMD2	33112222	AP3S1	LEM2_1|LEM2_2|LEM2_3|LEM2_4	1|0|0|1	2	4	0.00|0.00|0.00|0.00	0|0|0|0	0	0	0.9552
LEMD2	33112349	TOX4	LEM2_1|LEM2_2|LEM2_3|LEM2_4	2|1|1|0	4	4	0.70|0.47|0.52|0.00	0|0|0|0	0.4203	0.697	0.4143
LEMD2	33301114	HAUS4	LEM2_1|LEM2_2|LEM2_3|LEM2_4	0|0|0|0	0	4	0.00|0.00|0.00|0.00	0|0|0|0	0	0	0.9552
LEMD2	33302597	DGAT1	LEM2_1|LEM2_2|LEM2_3|LEM2_4	0|0|0|1	1	4	0.00|0.00|0.00|0.00	0|0|0|0	0	0	0.9552
LEMD2	33302602	METAP1	LEM2_1|LEM2_2|LEM2_3|LEM2_4	2|1|3|1	7	4	0.51|0.42|0.76|0.47	1|0|0|0	0.5403	0.76	0.3056
LEMD2	33302623	SOAT1	LEM2_1|LEM2_2|LEM2_3|LEM2_4	9|7|5|1	22	4	0.99|0.98|0.97|0.29	1|0|0|0	0.81	0.994	0.117
LEMD2	33516968	TACO1	LEM2_1|LEM2_2|LEM2_3|LEM2_4	0|0|0|0	0	4	0.00|0.00|0.00|0.00	2|2|1|0	0	0	0.9552
LEMD2	33860140	TP53BP2	LEM2_1|LEM2_2|LEM2_3|LEM2_4	0|0|0|0	0	4	0.00|0.00|0.00|0.00	0|0|0|0	0	0	0.9552
LEMD2	33860178	NKRF	LEM2_1|LEM2_2|LEM2_3|LEM2_4	0|0|0|0	0	4	0.00|0.00|0.00|0.00	0|0|0|0	0	0	0.9552
LEMD2	33860187	AZIN1	LEM2_1|LEM2_2|LEM2_3|LEM2_4	0|0|1|1	2	4	0.00|0.00|0.00|0.00	0|0|0|0	0	0	0.9552
LEMD2	34098465	KTN1	LEM2_1|LEM2_2|LEM2_3|LEM2_4	23|1|0|0	24	4	0.99|0.00|0.00|0.00	2|0|0|0	0.248	0.992	0.5435
LEMD2	34098662	PHF3	LEM2_1|LEM2_2|LEM2_3|LEM2_4	0|0|0|0	0	4	0.00|0.00|0.00|0.00	0|0|0|0	0	0	0.9552
LEMD2	34098678	FRMD6	LEM2_1|LEM2_2|LEM2_3|LEM2_4	1|0|1|0	2	4	0.00|0.00|0.00|0.00	0|0|0|0	0	0	0.9552
LEMD2	34222504	PRPF40A	LEM2_1|LEM2_2|LEM2_3|LEM2_4	1|0|0|0	1	4	0.00|0.00|0.00|0.00	0|0|0|0	0	0	0.9552
LEMD2	34222621	ABHD14B	LEM2_1|LEM2_2|LEM2_3|LEM2_4	0|0|0|1	1	4	0.00|0.00|0.00|0.00	1|0|0|0	0	0	0.9552
LEMD2	34222826	TLK2	LEM2_1|LEM2_2|LEM2_3|LEM2_4	0|0|0|0	0	4	0.00|0.00|0.00|0.00	0|0|0|0	0	0	0.9552
LEMD2	34223002	RAB11FIP5	LEM2_1|LEM2_2|LEM2_3|LEM2_4	0|0|0|0	0	4	0.00|0.00|0.00|0.00	0|0|0|0	0	0	0.9552
LEMD2	34223087	CLEC11A	LEM2_1|LEM2_2|LEM2_3|LEM2_4	0|1|1|0	2	4	0.00|0.00|0.00|0.00	0|0|0|0	0	0	0.9552
LEMD2	34223740	SLC25A32	LEM2_1|LEM2_2|LEM2_3|LEM2_4	0|0|0|1	1	4	0.00|0.00|0.00|0.00	0|0|0|0	0	0	0.9552
LEMD2	34305677	HLA-B	LEM2_1|LEM2_2|LEM2_3|LEM2_4	0|0|0|0	0	4	0.00|0.00|0.00|0.00	0|0|0|0	0	0	0.9552
LEMD2	34395524	ARHGEF1	LEM2_1|LEM2_2|LEM2_3|LEM2_4	0|1|1|0	2	4	0.00|0.00|0.00|0.00	0|0|0|0	0	0	0.9552
LEMD2	34395525	ARHGEF12	LEM2_1|LEM2_2|LEM2_3|LEM2_4	0|0|0|0	0	4	0.00|0.00|0.00|0.00	0|0|0|0	0	0	0.9552
LEMD2	34395737	RAPGEF2	LEM2_1|LEM2_2|LEM2_3|LEM2_4	0|0|0|0	0	4	0.00|0.00|0.00|0.00	0|0|0|0	0	0	0.9552
LEMD2	34395789	RDH11	LEM2_1|LEM2_2|LEM2_3|LEM2_4	14|10|11|7	42	4	0.08|0.27|0.64|0.02	6|6|3|1	0.2495	0.637	0.5409
LEMD2	34395856	DHRS7	LEM2_1|LEM2_2|LEM2_3|LEM2_4	5|5|3|1	14	4	0.74|0.90|0.78|0.26	2|0|0|0	0.6697	0.895	0.2246
LEMD2	34395942	HLA-E	LEM2_1|LEM2_2|LEM2_3|LEM2_4	9|2|4|3	18	4	0.93|0.30|0.86|0.71	1|1|1|0	0.6965	0.926	0.2088
LEMD2	34582346	FCF1	LEM2_1|LEM2_2|LEM2_3|LEM2_4	0|0|0|1	1	4	0.00|0.00|0.00|0.00	1|0|0|0	0	0	0.9552
LEMD2	34921618	NOP9	LEM2_1|LEM2_2|LEM2_3|LEM2_4	0|0|0|1	1	4	0.00|0.00|0.00|0.00	0|0|0|0	0	0	0.9552
LEMD2	34922029	ARL5B	LEM2_1|LEM2_2|LEM2_3|LEM2_4	1|1|1|0	3	4	0.00|0.00|0.00|0.00	0|0|0|0	0	0	0.9552
LEMD2	34922062	TMUB1	LEM2_1|LEM2_2|LEM2_3|LEM2_4	0|0|0|1	1	4	0.00|0.00|0.00|0.00	0|0|0|0	0	0	0.9552
LEMD2	34922124	GSTO2	LEM2_1|LEM2_2|LEM2_3|LEM2_4	0|0|1|0	1	4	0.00|0.00|0.00|0.00	0|0|0|0	0	0	0.9552
LEMD2	34922250	AMFR	LEM2_1|LEM2_2|LEM2_3|LEM2_4	1|1|1|1	4	4	0.00|0.00|0.00|0.00	1|1|0|0	0	0	0.9552
LEMD2	34925050	NSA2	LEM2_1|LEM2_2|LEM2_3|LEM2_4	2|4|5|9	20	4	0.00|0.01|0.07|0.68	3|3|2|2	0.1903	0.68	0.6149
LEMD2	34925383	RBM17	LEM2_1|LEM2_2|LEM2_3|LEM2_4	0|0|0|0	0	4	0.00|0.00|0.00|0.00	0|0|0|0	0	0	0.9552
LEMD2	34925430	GPN1	LEM2_1|LEM2_2|LEM2_3|LEM2_4	5|2|4|1	12	4	0.69|0.49|0.86|0.23	1|1|0|0	0.5695	0.859	0.289
LEMD2	34978357	HSPA6	LEM2_1|LEM2_2|LEM2_3|LEM2_4	58|39|37|13	147	4	0.55|0.47|0.48|0.00	28|21|14|8	0.3738	0.548	0.4536
LEMD2	37077418	DTX3L	LEM2_1|LEM2_2|LEM2_3|LEM2_4	1|0|0|0	1	4	0.00|0.00|0.00|0.00	0|0|0|0	0	0	0.9552
LEMD2	37077728	DDRGK1	LEM2_1|LEM2_2|LEM2_3|LEM2_4	2|2|2|0	6	4	0.77|0.83|0.80|0.00	0|0|0|0	0.5988	0.831	0.271
LEMD2	37078499	FUBP3	LEM2_1|LEM2_2|LEM2_3|LEM2_4	0|1|0|2	3	4	0.00|0.48|0.00|0.76	0|0|0|0	0.3108	0.763	0.498
LEMD2	37082225	PPIH	LEM2_1|LEM2_2|LEM2_3|LEM2_4	1|3|3|1	8	4	0.07|0.77|0.82|0.27	1|1|0|0	0.484	0.819	0.355
LEMD2	37082334	PRPF3	LEM2_1|LEM2_2|LEM2_3|LEM2_4	0|0|0|0	0	4	0.00|0.00|0.00|0.00	0|0|0|0	0	0	0.9552
LEMD2	37087933	GLRX3	LEM2_1|LEM2_2|LEM2_3|LEM2_4	1|0|0|0	1	4	0.00|0.00|0.00|0.00	0|0|0|0	0	0	0.9552
LEMD2	37154869	SRP68	LEM2_1|LEM2_2|LEM2_3|LEM2_4	14|7|5|0	26	4	1.00|1.00|0.99|0.00	1|0|0|0	0.746	1	0.1616
LEMD2	37537762	CDC20	LEM2_1|LEM2_2|LEM2_3|LEM2_4	9|5|4|1	19	4	1.00|0.98|0.97|0.44	0|0|0|0	0.845	0.996	0.0874
LEMD2	37537763	CDC16	LEM2_1|LEM2_2|LEM2_3|LEM2_4	2|4|3|1	10	4	0.41|0.85|0.78|0.45	1|0|0|0	0.6213	0.847	0.2585
LEMD2	37537803	FBXL6	LEM2_1|LEM2_2|LEM2_3|LEM2_4	0|0|0|0	0	4	0.00|0.00|0.00|0.00	0|0|0|0	0	0	0.9552
LEMD2	37537845	ANAPC1	LEM2_1|LEM2_2|LEM2_3|LEM2_4	4|1|1|0	6	4	0.57|0.27|0.31|0.00	0|0|0|0	0.29	0.573	0.5117
LEMD2	37537861	ANAPC5	LEM2_1|LEM2_2|LEM2_3|LEM2_4	4|0|0|0	4	4	0.72|0.00|0.00|0.00	0|0|0|0	0.179	0.716	0.6266
LEMD2	37537965	NEK7	LEM2_1|LEM2_2|LEM2_3|LEM2_4	0|1|1|0	2	4	0.00|0.00|0.00|0.00	0|0|0|0	0	0	0.9552
LEMD2	37537968	SREK1	LEM2_1|LEM2_2|LEM2_3|LEM2_4	1|0|0|0	1	4	0.00|0.00|0.00|0.00	1|1|0|0	0	0	0.9552
LEMD2	37999486	SGPL1	LEM2_1|LEM2_2|LEM2_3|LEM2_4	11|3|3|4	21	4	1.00|0.88|0.90|0.95	1|0|0|0	0.9343	0.997	0.0308
LEMD2	37999715	PNMA1	LEM2_1|LEM2_2|LEM2_3|LEM2_4	1|2|2|0	5	4	0.36|0.76|0.73|0.00	0|0|0|0	0.4615	0.755	0.375
LEMD2	37999759	SIN3A	LEM2_1|LEM2_2|LEM2_3|LEM2_4	0|0|0|0	0	4	0.00|0.00|0.00|0.00	0|0|0|0	0	0	0.9552
LEMD2	37999823	ERGIC3	LEM2_1|LEM2_2|LEM2_3|LEM2_4	1|1|1|1	4	4	0.00|0.00|0.00|0.00	1|1|0|0	0	0	0.9552
LEMD2	37999825	ZNF451	LEM2_1|LEM2_2|LEM2_3|LEM2_4	0|0|0|0	0	4	0.00|0.00|0.00|0.00	0|0|0|0	0	0	0.9552
LEMD2	37999856	ZNF471	LEM2_1|LEM2_2|LEM2_3|LEM2_4	1|0|0|0	1	4	0.00|0.00|0.00|0.00	0|0|0|0	0	0	0.9552
LEMD2	38257366	ERLIN2	LEM2_1|LEM2_2|LEM2_3|LEM2_4	8|6|4|3	21	4	0.80|0.90|0.79|0.56	2|2|0|0	0.7628	0.903	0.1454
LEMD2	38257651	DHX37	LEM2_1|LEM2_2|LEM2_3|LEM2_4	1|0|0|0	1	4	0.00|0.00|0.00|0.00	0|0|0|0	0	0	0.9552
LEMD2	38257795	KDM2A	LEM2_1|LEM2_2|LEM2_3|LEM2_4	0|0|0|1	1	4	0.00|0.00|0.00|0.00	0|0|0|0	0	0	0.9552
LEMD2	38257903	PLRG1	LEM2_1|LEM2_2|LEM2_3|LEM2_4	0|0|0|0	0	4	0.00|0.00|0.00|0.00	0|0|0|0	0	0	0.9552
LEMD2	38258220	FERMT2	LEM2_1|LEM2_2|LEM2_3|LEM2_4	2|0|0|0	2	4	0.59|0.00|0.00|0.00	0|0|0|0	0.148	0.592	0.6535
LEMD2	38258418	SF1	LEM2_1|LEM2_2|LEM2_3|LEM2_4	1|0|0|0	1	4	0.00|0.00|0.00|0.00	1|0|0|0	0	0	0.9552
LEMD2	38258648	SMOC2	LEM2_1|LEM2_2|LEM2_3|LEM2_4	0|0|0|0	0	4	0.00|0.00|0.00|0.00	1|1|0|0	0	0	0.9552
LEMD2	38258809	VANGL1	LEM2_1|LEM2_2|LEM2_3|LEM2_4	0|0|0|0	0	4	0.00|0.00|0.00|0.00	0|0|0|0	0	0	0.9552
LEMD2	38258849	VANGL2	LEM2_1|LEM2_2|LEM2_3|LEM2_4	0|0|0|0	0	4	0.00|0.00|0.00|0.00	0|0|0|0	0	0	0.9552
LEMD2	38258902	APEH	LEM2_1|LEM2_2|LEM2_3|LEM2_4	5|3|5|3	16	4	0.99|0.97|0.97|0.97	0|0|0|0	0.973	0.989	0.0122
LEMD2	38258903	RAB3B	LEM2_1|LEM2_2|LEM2_3|LEM2_4	5|1|1|4	11	4	0.80|0.27|0.34|0.81	2|0|0|0	0.5563	0.81	0.295
LEMD2	38258923	RAB5C	LEM2_1|LEM2_2|LEM2_3|LEM2_4	2|0|0|4	6	4	0.01|0.00|0.00|0.36	3|3|0|0	0.0903	0.355	0.6874
LEMD2	38258929	PRKDC	LEM2_1|LEM2_2|LEM2_3|LEM2_4	91|19|14|47	171	4	0.02|0.00|0.00|0.00	38|36|23|21	0.0045	0.018	0.741
LEMD2	38258938	RAB11B	LEM2_1|LEM2_2|LEM2_3|LEM2_4	0|0|0|3	3	4	0.00|0.00|0.00|0.81	1|0|0|0	0.2025	0.81	0.6042
LEMD2	38372376	NELFCD	LEM2_1|LEM2_2|LEM2_3|LEM2_4	3|1|2|0	6	4	0.80|0.49|0.78|0.00	0|0|0|0	0.5165	0.804	0.3174
LEMD2	38372397	GRID1	LEM2_1|LEM2_2|LEM2_3|LEM2_4	0|0|0|0	0	4	0.00|0.00|0.00|0.00	1|1|0|0	0	0	0.9552
LEMD2	38372427	RP9	LEM2_1|LEM2_2|LEM2_3|LEM2_4	0|0|0|0	0	4	0.00|0.00|0.00|0.00	4|3|0|0	0	0	0.9552
LEMD2	38372432	SAFB2	LEM2_1|LEM2_2|LEM2_3|LEM2_4	6|0|0|0	6	4	0.94|0.00|0.00|0.00	1|0|0|0	0.2353	0.941	0.5634
LEMD2	38372625	ARPC4	LEM2_1|LEM2_2|LEM2_3|LEM2_4	2|0|0|2	4	4	0.77|0.00|0.00|0.69	0|0|0|0	0.366	0.771	0.459
LEMD2	38372640	OR5AS1	LEM2_1|LEM2_2|LEM2_3|LEM2_4	0|0|0|0	0	4	0.00|0.00|0.00|0.00	0|0|0|0	0	0	0.9552
LEMD2	38372735	OR10G8	LEM2_1|LEM2_2|LEM2_3|LEM2_4	0|0|0|1	1	4	0.00|0.00|0.00|0.00	0|0|0|0	0	0	0.9552
LEMD2	38604691	DAPK3	LEM2_1|LEM2_2|LEM2_3|LEM2_4	1|0|0|0	1	4	0.00|0.00|0.00|0.00	1|0|0|0	0	0	0.9552
LEMD2	38604894	ABHD12	LEM2_1|LEM2_2|LEM2_3|LEM2_4	0|0|0|0	0	4	0.00|0.00|0.00|0.00	0|0|0|0	0	0	0.9552
LEMD2	38605067	HOMER2	LEM2_1|LEM2_2|LEM2_3|LEM2_4	0|0|0|0	0	4	0.00|0.00|0.00|0.00	0|0|0|0	0	0	0.9552
LEMD2	38605459	TRIM5	LEM2_1|LEM2_2|LEM2_3|LEM2_4	5|5|7|0	17	4	0.95|0.97|0.95|0.00	0|0|0|0	0.7163	0.965	0.1908
LEMD2	39932732	OSBPL8	LEM2_1|LEM2_2|LEM2_3|LEM2_4	5|3|1|1	10	4	0.96|0.92|0.56|0.54	0|0|0|0	0.7458	0.96	0.1633
LEMD2	41016916	UTP4	LEM2_1|LEM2_2|LEM2_3|LEM2_4	3|2|2|1	8	4	0.95|0.89|0.88|0.61	0|0|0|0	0.8313	0.947	0.1009
LEMD2	41016932	CARHSP1	LEM2_1|LEM2_2|LEM2_3|LEM2_4	1|0|0|0	1	4	0.00|0.00|0.00|0.00	0|0|0|0	0	0	0.9552
LEMD2	41016993	CLINT1	LEM2_1|LEM2_2|LEM2_3|LEM2_4	3|0|0|0	3	4	0.60|0.00|0.00|0.00	0|0|0|0	0.15	0.6	0.6519
LEMD2	41017276	LYPLA2	LEM2_1|LEM2_2|LEM2_3|LEM2_4	3|1|1|0	5	4	0.87|0.64|0.67|0.00	0|0|0|0	0.5443	0.872	0.3029
LEMD2	41017391	MAGED4	LEM2_1|LEM2_2|LEM2_3|LEM2_4	2|0|0|0	2	4	0.48|0.00|0.00|0.00	0|0|0|0	0.1205	0.482	0.6709
LEMD2	41017512	NSFL1C	LEM2_1|LEM2_2|LEM2_3|LEM2_4	6|2|4|1	13	4	0.87|0.50|0.94|0.20	1|0|0|0	0.6278	0.937	0.2546
LEMD2	41017788	ELAC2	LEM2_1|LEM2_2|LEM2_3|LEM2_4	0|0|0|0	0	4	0.00|0.00|0.00|0.00	1|0|0|0	0	0	0.9552
LEMD2	41017797	MRPL18	LEM2_1|LEM2_2|LEM2_3|LEM2_4	0|0|0|0	0	4	0.00|0.00|0.00|0.00	1|0|0|0	0	0	0.9552
LEMD2	41018158	SH3GLB1	LEM2_1|LEM2_2|LEM2_3|LEM2_4	2|4|5|0	11	4	0.02|0.69|0.92|0.00	2|2|0|0	0.408	0.918	0.427
LEMD2	41019126	EIF3E	LEM2_1|LEM2_2|LEM2_3|LEM2_4	28|15|17|11	71	4	0.41|0.40|0.80|0.02	11|8|3|1	0.4088	0.797	0.4264
LEMD2	41019490	MCM2	LEM2_1|LEM2_2|LEM2_3|LEM2_4	8|0|0|3	11	4	0.90|0.00|0.00|0.77	1|1|0|0	0.4158	0.898	0.4183
LEMD2	41019527	YTHDF2	LEM2_1|LEM2_2|LEM2_3|LEM2_4	1|1|0|0	2	4	0.00|0.00|0.00|0.00	1|1|0|0	0	0	0.9552
LEMD2	41019529	VPS4B	LEM2_1|LEM2_2|LEM2_3|LEM2_4	0|0|0|0	0	4	0.00|0.00|0.00|0.00	0|0|0|0	0	0	0.9552
LEMD2	41688530	STBD1	LEM2_1|LEM2_2|LEM2_3|LEM2_4	3|0|1|0	4	4	0.84|0.00|0.55|0.00	0|0|0|0	0.3475	0.839	0.4739
LEMD2	41688593	IPO9	LEM2_1|LEM2_2|LEM2_3|LEM2_4	12|9|9|3	33	4	0.83|0.97|0.99|0.39	2|2|0|0	0.7963	0.99	0.1291
LEMD2	41688619	PUM1	LEM2_1|LEM2_2|LEM2_3|LEM2_4	0|0|0|0	0	4	0.00|0.00|0.00|0.00	0|0|0|0	0	0	0.9552
LEMD2	41688801	ASB6	LEM2_1|LEM2_2|LEM2_3|LEM2_4	0|1|0|0	1	4	0.00|0.00|0.00|0.00	0|0|0|0	0	0	0.9552
LEMD2	42559897	SAE1	LEM2_1|LEM2_2|LEM2_3|LEM2_4	2|0|0|0	2	4	0.62|0.00|0.00|0.00	0|0|0|0	0.1545	0.618	0.6482
LEMD2	42560002	VCPIP1	LEM2_1|LEM2_2|LEM2_3|LEM2_4	6|12|8|0	26	4	0.97|1.00|1.00|0.00	0|0|0|0	0.74	0.998	0.1713
LEMD2	44887869	DAZAP1	LEM2_1|LEM2_2|LEM2_3|LEM2_4	1|0|0|0	1	4	0.00|0.00|0.00|0.00	0|0|0|0	0	0	0.9552
LEMD2	44887920	GPAA1	LEM2_1|LEM2_2|LEM2_3|LEM2_4	1|4|3|1	9	4	0.25|0.91|0.88|0.51	0|0|0|0	0.6393	0.908	0.2462
LEMD2	44888283	PPP4R1	LEM2_1|LEM2_2|LEM2_3|LEM2_4	0|0|0|0	0	4	0.00|0.00|0.00|0.00	0|0|0|0	0	0	0.9552
LEMD2	44888284	PIGT	LEM2_1|LEM2_2|LEM2_3|LEM2_4	1|2|0|0	3	4	0.23|0.73|0.00|0.00	0|0|0|0	0.2393	0.725	0.557
LEMD2	44888286	OTUB1	LEM2_1|LEM2_2|LEM2_3|LEM2_4	5|2|2|3	12	4	0.50|0.19|0.25|0.57	2|1|1|0	0.3745	0.571	0.4531
LEMD2	44888310	PDXP	LEM2_1|LEM2_2|LEM2_3|LEM2_4	1|0|0|0	1	4	0.00|0.00|0.00|0.00	0|0|0|0	0	0	0.9552
LEMD2	44888846	PPP4C	LEM2_1|LEM2_2|LEM2_3|LEM2_4	2|2|2|0	6	4	0.47|0.65|0.69|0.00	1|0|0|0	0.451	0.689	0.387
LEMD2	45476773	KPNA6	LEM2_1|LEM2_2|LEM2_3|LEM2_4	2|5|6|6	19	4	0.03|0.85|0.96|0.96	1|1|1|0	0.6973	0.959	0.2077
LEMD2	45476775	IPO7	LEM2_1|LEM2_2|LEM2_3|LEM2_4	28|20|15|5	68	4	0.21|0.33|0.22|0.00	16|8|1|1	0.1898	0.332	0.6155
LEMD2	45476905	DOLPP1	LEM2_1|LEM2_2|LEM2_3|LEM2_4	1|0|0|0	1	4	0.00|0.00|0.00|0.00	0|0|0|0	0	0	0.9552
LEMD2	45476906	HRNR	LEM2_1|LEM2_2|LEM2_3|LEM2_4	2|0|0|6	8	4	0.00|0.00|0.00|0.00	25|25|12|11	0	0	0.9552
LEMD2	45476971	ALG12	LEM2_1|LEM2_2|LEM2_3|LEM2_4	0|0|0|0	0	4	0.00|0.00|0.00|0.00	0|0|0|0	0	0	0.9552
LEMD2	45476982	UBQLN4	LEM2_1|LEM2_2|LEM2_3|LEM2_4	1|0|0|0	1	4	0.00|0.00|0.00|0.00	0|0|0|0	0	0	0.9552
LEMD2	45476992	ADGRG1	LEM2_1|LEM2_2|LEM2_3|LEM2_4	1|1|0|0	2	4	0.00|0.00|0.00|0.00	0|0|0|0	0	0	0.9552
LEMD2	45593583	UBE2G2	LEM2_1|LEM2_2|LEM2_3|LEM2_4	0|1|0|0	1	4	0.00|0.00|0.00|0.00	1|0|0|0	0	0	0.9552
LEMD2	46395626	CNOT3	LEM2_1|LEM2_2|LEM2_3|LEM2_4	0|1|1|0	2	4	0.00|0.00|0.00|0.00	0|0|0|0	0	0	0.9552
LEMD2	46396017	CNOT2	LEM2_1|LEM2_2|LEM2_3|LEM2_4	0|0|0|0	0	4	0.00|0.00|0.00|0.00	0|0|0|0	0	0	0.9552
LEMD2	46396148	MICAL2	LEM2_1|LEM2_2|LEM2_3|LEM2_4	6|4|3|1	14	4	0.98|0.97|0.97|0.47	0|0|0|0	0.8475	0.983	0.0821
LEMD2	46396456	MICALL2	LEM2_1|LEM2_2|LEM2_3|LEM2_4	0|0|0|0	0	4	0.00|0.00|0.00|0.00	0|0|0|0	0	0	0.9552
LEMD2	46396501	LZTS2	LEM2_1|LEM2_2|LEM2_3|LEM2_4	0|0|1|0	1	4	0.00|0.00|0.00|0.00	0|0|0|0	0	0	0.9552
LEMD2	46396942	PPHLN1	LEM2_1|LEM2_2|LEM2_3|LEM2_4	0|0|0|0	0	4	0.00|0.00|0.00|0.00	0|0|0|0	0	0	0.9552
LEMD2	46396943	GPRC5A	LEM2_1|LEM2_2|LEM2_3|LEM2_4	3|0|0|0	3	4	0.78|0.00|0.00|0.00	0|0|0|0	0.196	0.784	0.61
LEMD2	46397258	YME1L1	LEM2_1|LEM2_2|LEM2_3|LEM2_4	1|0|0|0	1	4	0.00|0.00|0.00|0.00	0|0|0|0	0	0	0.9552
LEMD2	46397414	DPH5	LEM2_1|LEM2_2|LEM2_3|LEM2_4	1|0|0|0	1	4	0.00|0.00|0.00|0.00	0|0|0|0	0	0	0.9552
LEMD2	46397463	EIF4A1	LEM2_1|LEM2_2|LEM2_3|LEM2_4	67|40|41|30	178	4	0.12|0.02|0.09|0.00	25|23|16|12	0.0578	0.121	0.7034
LEMD2	46397743	TADA3	LEM2_1|LEM2_2|LEM2_3|LEM2_4	1|0|0|0	1	4	0.00|0.00|0.00|0.00	1|0|0|0	0	0	0.9552
LEMD2	46397790	SET	LEM2_1|LEM2_2|LEM2_3|LEM2_4	0|0|0|0	0	4	0.00|0.00|0.00|0.00	1|0|0|0	0	0	0.9552
LEMD2	46397817	ACTN1	LEM2_1|LEM2_2|LEM2_3|LEM2_4	11|1|1|0	13	4	1.00|0.10|0.19|0.00	1|0|0|0	0.322	0.997	0.4902
LEMD2	46397879	DNAJC7	LEM2_1|LEM2_2|LEM2_3|LEM2_4	8|3|1|1	13	4	0.67|0.37|0.06|0.05	3|1|0|0	0.29	0.674	0.5117
LEMD2	46397883	SDF2L1	LEM2_1|LEM2_2|LEM2_3|LEM2_4	2|1|0|0	3	4	0.71|0.56|0.00|0.00	0|0|0|0	0.3173	0.711	0.494
LEMD2	46403176	PABPN1	LEM2_1|LEM2_2|LEM2_3|LEM2_4	0|0|0|1	1	4	0.00|0.00|0.00|0.00	1|0|0|0	0	0	0.9552
LEMD2	46576615	DDX54	LEM2_1|LEM2_2|LEM2_3|LEM2_4	3|1|0|20	24	4	0.00|0.00|0.00|0.00	25|22|4|0	0	0	0.9552
LEMD2	46576651	CACYBP	LEM2_1|LEM2_2|LEM2_3|LEM2_4	2|1|0|0	3	4	0.75|0.52|0.00|0.00	0|0|0|0	0.3155	0.746	0.4954
LEMD2	46577123	FAM192A	LEM2_1|LEM2_2|LEM2_3|LEM2_4	0|0|0|0	0	4	0.00|0.00|0.00|0.00	0|0|0|0	0	0	0.9552
LEMD2	46577124	BOLA2	LEM2_1|LEM2_2|LEM2_3|LEM2_4	1|0|0|0	1	4	0.00|0.00|0.00|0.00	0|0|0|0	0	0	0.9552
LEMD2	46577501	RPTOR	LEM2_1|LEM2_2|LEM2_3|LEM2_4	1|0|0|1	2	4	0.00|0.00|0.00|0.00	0|0|0|0	0	0	0.9552
LEMD2	46577504	WDR36	LEM2_1|LEM2_2|LEM2_3|LEM2_4	8|2|1|1	12	4	0.98|0.86|0.48|0.47	0|0|0|0	0.6983	0.984	0.2061
LEMD2	46577533	ZBTB9	LEM2_1|LEM2_2|LEM2_3|LEM2_4	0|0|0|0	0	4	0.00|0.00|0.00|0.00	0|0|0|0	0	0	0.9552
LEMD2	46577636	RAB2A	LEM2_1|LEM2_2|LEM2_3|LEM2_4	2|0|0|2	4	4	0.02|0.00|0.00|0.10	2|2|1|0	0.0298	0.099	0.7187
LEMD2	46577638	RAB10	LEM2_1|LEM2_2|LEM2_3|LEM2_4	27|10|7|10	54	4	0.17|0.00|0.00|0.00	9|8|8|8	0.0418	0.167	0.7122
LEMD2	46577700	STK3	LEM2_1|LEM2_2|LEM2_3|LEM2_4	0|1|0|0	1	4	0.00|0.00|0.00|0.00	0|0|0|0	0	0	0.9552
LEMD2	47115668	LGALS3BP	LEM2_1|LEM2_2|LEM2_3|LEM2_4	1|1|1|0	3	4	0.00|0.00|0.00|0.00	0|0|0|0	0	0	0.9552
LEMD2	47115748	MAVS	LEM2_1|LEM2_2|LEM2_3|LEM2_4	0|0|0|0	0	4	0.00|0.00|0.00|0.00	0|0|0|0	0	0	0.9552
LEMD2	47116568	GNPNAT1	LEM2_1|LEM2_2|LEM2_3|LEM2_4	2|2|2|0	6	4	0.26|0.55|0.62|0.00	1|1|0|0	0.3553	0.618	0.467
LEMD2	47116932	LUC7L	LEM2_1|LEM2_2|LEM2_3|LEM2_4	0|0|0|5	5	4	0.00|0.00|0.00|0.00	6|6|4|3	0	0	0.9552
LEMD2	47116933	LANCL2	LEM2_1|LEM2_2|LEM2_3|LEM2_4	2|0|0|0	2	4	0.67|0.00|0.00|0.00	0|0|0|0	0.1685	0.674	0.6366
LEMD2	47116943	GRHPR	LEM2_1|LEM2_2|LEM2_3|LEM2_4	1|1|1|1	4	4	0.00|0.00|0.00|0.00	1|0|0|0	0	0	0.9552
LEMD2	47116960	LUC7L2	LEM2_1|LEM2_2|LEM2_3|LEM2_4	6|0|0|7	13	4	0.00|0.00|0.00|0.00	9|9|5|2	0	0	0.9552
LEMD2	47117277	SCAMP4	LEM2_1|LEM2_2|LEM2_3|LEM2_4	0|0|0|1	1	4	0.00|0.00|0.00|0.00	0|0|0|0	0	0	0.9552
LEMD2	47117278	SPAG5	LEM2_1|LEM2_2|LEM2_3|LEM2_4	8|4|4|4	20	4	1.00|0.99|1.00|1.00	0|0|0|0	0.996	0.999	0.004
LEMD2	47117330	CENPM	LEM2_1|LEM2_2|LEM2_3|LEM2_4	1|1|1|1	4	4	0.00|0.00|0.00|0.00	0|0|0|0	0	0	0.9552
LEMD2	47117338	SCML2	LEM2_1|LEM2_2|LEM2_3|LEM2_4	0|0|0|0	0	4	0.00|0.00|0.00|0.00	1|0|0|0	0	0	0.9552
LEMD2	47117631	TMX1	LEM2_1|LEM2_2|LEM2_3|LEM2_4	2|1|1|0	4	4	0.22|0.21|0.23|0.00	1|1|0|0	0.1653	0.231	0.6396
LEMD2	47117648	ACTR2	LEM2_1|LEM2_2|LEM2_3|LEM2_4	6|4|3|5	18	4	1.00|0.99|0.99|0.98	0|0|0|0	0.989	1	0.0068
LEMD2	47117664	ABCE1	LEM2_1|LEM2_2|LEM2_3|LEM2_4	9|7|6|3	25	4	0.07|0.15|0.08|0.00	6|3|3|1	0.0735	0.145	0.6953
LEMD2	47117708	MAGOH	LEM2_1|LEM2_2|LEM2_3|LEM2_4	4|1|1|1	7	4	0.44|0.10|0.12|0.13	1|1|1|0	0.1973	0.436	0.6091
LEMD2	47117764	RPS3A	LEM2_1|LEM2_2|LEM2_3|LEM2_4	12|11|12|11	46	4	0.00|0.00|0.00|0.00	18|17|13|12	0	0	0.9552
LEMD2	47605556	BCLAF1	LEM2_1|LEM2_2|LEM2_3|LEM2_4	13|1|1|47	62	4	0.00|0.00|0.00|1.00	10|8|7|5	0.25	1	0.5387
LEMD2	47605574	OSGEP	LEM2_1|LEM2_2|LEM2_3|LEM2_4	0|2|3|1	6	4	0.00|0.80|0.83|0.56	0|0|0|0	0.5458	0.829	0.3021
LEMD2	47605579	SRSF10	LEM2_1|LEM2_2|LEM2_3|LEM2_4	1|0|0|7	8	4	0.00|0.00|0.00|0.65	4|2|1|0	0.1625	0.649	0.6418
LEMD2	47605621	ERVK-25	LEM2_1|LEM2_2|LEM2_3|LEM2_4	0|0|0|0	0	4	0.00|0.00|0.00|0.00	2|0|0|0	0	0	0.9552
LEMD2	47605660	EMSY	LEM2_1|LEM2_2|LEM2_3|LEM2_4	0|0|0|0	0	4	0.00|0.00|0.00|0.00	0|0|0|0	0	0	0.9552
LEMD2	47605773	LCMT2	LEM2_1|LEM2_2|LEM2_3|LEM2_4	0|0|1|0	1	4	0.00|0.00|0.00|0.00	1|0|0|0	0	0	0.9552
LEMD2	47605777	MFN2	LEM2_1|LEM2_2|LEM2_3|LEM2_4	1|0|0|0	1	4	0.00|0.00|0.00|0.00	0|0|0|0	0	0	0.9552
LEMD2	47605923	ULBP2	LEM2_1|LEM2_2|LEM2_3|LEM2_4	1|2|1|0	4	4	0.07|0.53|0.26|0.00	1|1|0|0	0.2135	0.526	0.5933
LEMD2	47605932	LIMD1	LEM2_1|LEM2_2|LEM2_3|LEM2_4	1|3|1|0	5	4	0.29|0.84|0.53|0.00	0|0|0|0	0.414	0.837	0.4208
LEMD2	47606055	PPME1	LEM2_1|LEM2_2|LEM2_3|LEM2_4	2|0|0|1	3	4	0.75|0.00|0.00|0.52	0|0|0|0	0.3173	0.748	0.494
LEMD2	47606219	TRMT112	LEM2_1|LEM2_2|LEM2_3|LEM2_4	4|5|5|3	17	4	0.07|0.59|0.78|0.22	4|2|0|0	0.4163	0.784	0.4181
LEMD2	47606222	GTF3C5	LEM2_1|LEM2_2|LEM2_3|LEM2_4	2|1|1|0	4	4	0.48|0.40|0.45|0.00	1|0|0|0	0.3338	0.48	0.4833
LEMD2	47606223	GTF3C3	LEM2_1|LEM2_2|LEM2_3|LEM2_4	16|8|7|5	36	4	0.94|0.90|0.89|0.64	4|1|0|0	0.8418	0.941	0.0921
LEMD2	47606299	ZNF248	LEM2_1|LEM2_2|LEM2_3|LEM2_4	0|1|0|0	1	4	0.00|0.00|0.00|0.00	0|0|0|0	0	0	0.9552
LEMD2	47606438	NAA20	LEM2_1|LEM2_2|LEM2_3|LEM2_4	2|2|2|2	8	4	0.08|0.16|0.23|0.22	3|1|0|0	0.172	0.232	0.6335
LEMD2	47606762	YTHDC1	LEM2_1|LEM2_2|LEM2_3|LEM2_4	0|0|0|0	0	4	0.00|0.00|0.00|0.00	0|0|0|0	0	0	0.9552
LEMD2	48428086	ENAH	LEM2_1|LEM2_2|LEM2_3|LEM2_4	0|0|0|0	0	4	0.00|0.00|0.00|0.00	0|0|0|0	0	0	0.9552
LEMD2	48428624	SRGAP1	LEM2_1|LEM2_2|LEM2_3|LEM2_4	1|0|0|0	1	4	0.00|0.00|0.00|0.00	0|0|0|0	0	0	0.9552
LEMD2	48428650	SYNPO	LEM2_1|LEM2_2|LEM2_3|LEM2_4	2|0|0|0	2	4	0.44|0.00|0.00|0.00	0|0|0|0	0.111	0.444	0.6768
LEMD2	48428689	LARS	LEM2_1|LEM2_2|LEM2_3|LEM2_4	6|0|0|1	7	4	0.82|0.00|0.00|0.25	2|0|0|0	0.2693	0.823	0.5234
LEMD2	48428719	AP1S1	LEM2_1|LEM2_2|LEM2_3|LEM2_4	1|2|2|2	7	4	0.03|0.38|0.44|0.43	2|1|0|0	0.3188	0.442	0.4925
LEMD2	48428729	DCAF7	LEM2_1|LEM2_2|LEM2_3|LEM2_4	1|1|3|1	6	4	0.01|0.05|0.59|0.07	4|0|0|0	0.1803	0.594	0.6251
LEMD2	48428799	UFM1	LEM2_1|LEM2_2|LEM2_3|LEM2_4	0|1|1|0	2	4	0.00|0.00|0.00|0.00	0|0|0|0	0	0	0.9552
LEMD2	48428808	CBX1	LEM2_1|LEM2_2|LEM2_3|LEM2_4	0|0|0|0	0	4	0.00|0.00|0.00|0.00	0|0|0|0	0	0	0.9552
LEMD2	48428830	COPZ1	LEM2_1|LEM2_2|LEM2_3|LEM2_4	1|0|0|0	1	4	0.00|0.00|0.00|0.00	0|0|0|0	0	0	0.9552
LEMD2	48429165	ALYREF	LEM2_1|LEM2_2|LEM2_3|LEM2_4	0|0|0|6	6	4	0.00|0.00|0.00|0.08	6|5|1|0	0.0188	0.075	0.7255
LEMD2	48429227	STAT3	LEM2_1|LEM2_2|LEM2_3|LEM2_4	6|3|4|0	13	4	0.46|0.43|0.69|0.00	2|1|0|0	0.3943	0.688	0.4389
LEMD2	48429255	ECM1	LEM2_1|LEM2_2|LEM2_3|LEM2_4	1|0|0|0	1	4	0.00|0.00|0.00|0.00	2|0|0|0	0	0	0.9552
LEMD2	48474597	THOC3	LEM2_1|LEM2_2|LEM2_3|LEM2_4	0|0|0|1	1	4	0.00|0.00|0.00|0.00	1|0|0|0	0	0	0.9552
LEMD2	48474647	PLEKHA1	LEM2_1|LEM2_2|LEM2_3|LEM2_4	0|1|1|0	2	4	0.00|0.00|0.00|0.00	0|0|0|0	0	0	0.9552
LEMD2	48474734	PARP9	LEM2_1|LEM2_2|LEM2_3|LEM2_4	0|0|0|0	0	4	0.00|0.00|0.00|0.00	0|0|0|0	0	0	0.9552
LEMD2	48474780	KRT85	LEM2_1|LEM2_2|LEM2_3|LEM2_4	6|6|0|2	14	4	0.95|0.95|0.00|0.85	0|0|0|0	0.6863	0.951	0.2141
LEMD2	48474955	PLEKHA5	LEM2_1|LEM2_2|LEM2_3|LEM2_4	0|0|0|0	0	4	0.00|0.00|0.00|0.00	0|0|0|0	0	0	0.9552
LEMD2	48474983	APOBEC3C	LEM2_1|LEM2_2|LEM2_3|LEM2_4	0|1|1|0	2	4	0.00|0.00|0.00|0.00	1|0|0|0	0	0	0.9552
LEMD2	49035987	LRCH4	LEM2_1|LEM2_2|LEM2_3|LEM2_4	1|2|2|1	6	4	0.29|0.74|0.74|0.52	0|0|0|0	0.569	0.736	0.2894
LEMD2	49065833	RRAS2	LEM2_1|LEM2_2|LEM2_3|LEM2_4	1|1|0|1	3	4	0.00|0.00|0.00|0.00	1|1|1|0	0	0	0.9552
LEMD2	50400302	NAE1	LEM2_1|LEM2_2|LEM2_3|LEM2_4	2|2|4|0	8	4	0.43|0.67|0.83|0.00	1|0|0|0	0.4827	0.826	0.3565
LEMD2	50400451	DCXR	LEM2_1|LEM2_2|LEM2_3|LEM2_4	2|0|0|1	3	4	0.45|0.00|0.00|0.46	1|0|0|0	0.227	0.462	0.577
LEMD2	50400546	ABI1	LEM2_1|LEM2_2|LEM2_3|LEM2_4	0|0|0|0	0	4	0.00|0.00|0.00|0.00	0|0|0|0	0	0	0.9552
LEMD2	50400556	ASCC1	LEM2_1|LEM2_2|LEM2_3|LEM2_4	0|0|0|0	0	4	0.00|0.00|0.00|0.00	0|0|0|0	0	0	0.9552
LEMD2	50400608	ERO1A	LEM2_1|LEM2_2|LEM2_3|LEM2_4	2|1|1|0	4	4	0.65|0.46|0.49|0.00	0|0|0|0	0.4	0.647	0.4343
LEMD2	50400610	IFT74	LEM2_1|LEM2_2|LEM2_3|LEM2_4	2|4|2|0	8	4	0.66|0.96|0.91|0.00	0|0|0|0	0.6338	0.964	0.2489
LEMD2	50400620	CDC6	LEM2_1|LEM2_2|LEM2_3|LEM2_4	3|3|1|2	9	4	0.38|0.66|0.22|0.53	2|0|0|0	0.446	0.661	0.3921
LEMD2	50400630	DERL1	LEM2_1|LEM2_2|LEM2_3|LEM2_4	7|5|4|8	24	4	0.34|0.46|0.40|0.90	4|2|0|0	0.5248	0.898	0.3151
LEMD2	50400648	DERL2	LEM2_1|LEM2_2|LEM2_3|LEM2_4	1|0|0|0	1	4	0.00|0.00|0.00|0.00	0|0|0|0	0	0	0.9552
LEMD2	50400818	ENDOD1	LEM2_1|LEM2_2|LEM2_3|LEM2_4	0|0|0|2	2	4	0.00|0.00|0.00|0.76	0|0|0|0	0.1898	0.759	0.6153
LEMD2	50400820	MBD3	LEM2_1|LEM2_2|LEM2_3|LEM2_4	0|0|0|0	0	4	0.00|0.00|0.00|0.00	0|0|0|0	0	0	0.9552
LEMD2	50400977	KIF21A	LEM2_1|LEM2_2|LEM2_3|LEM2_4	0|0|0|0	0	4	0.00|0.00|0.00|0.00	0|0|0|0	0	0	0.9552
LEMD2	50401012	GATAD2A	LEM2_1|LEM2_2|LEM2_3|LEM2_4	0|0|0|0	0	4	0.00|0.00|0.00|0.00	0|0|0|0	0	0	0.9552
LEMD2	50401069	GHDC	LEM2_1|LEM2_2|LEM2_3|LEM2_4	0|1|0|0	1	4	0.00|0.00|0.00|0.00	0|0|0|0	0	0	0.9552
LEMD2	50401096	GATAD2B	LEM2_1|LEM2_2|LEM2_3|LEM2_4	0|0|0|0	0	4	0.00|0.00|0.00|0.00	1|0|0|0	0	0	0.9552
LEMD2	50401129	LRRC7	LEM2_1|LEM2_2|LEM2_3|LEM2_4	1|1|0|0	2	4	0.00|0.00|0.00|0.00	1|1|1|1	0	0	0.9552
LEMD2	50401182	KCTD5	LEM2_1|LEM2_2|LEM2_3|LEM2_4	1|0|1|0	2	4	0.00|0.00|0.00|0.00	0|0|0|0	0	0	0.9552
LEMD2	50401198	MBD2	LEM2_1|LEM2_2|LEM2_3|LEM2_4	0|0|0|5	5	4	0.00|0.00|0.00|0.91	1|1|0|0	0.228	0.912	0.5752
LEMD2	50401199	IPO11	LEM2_1|LEM2_2|LEM2_3|LEM2_4	8|2|1|1	12	4	0.94|0.79|0.50|0.48	0|0|0|0	0.679	0.944	0.2184
LEMD2	50401205	CNPY2	LEM2_1|LEM2_2|LEM2_3|LEM2_4	1|0|0|0	1	4	0.00|0.00|0.00|0.00	0|0|0|0	0	0	0.9552
LEMD2	50401206	POLDIP2	LEM2_1|LEM2_2|LEM2_3|LEM2_4	0|0|0|1	1	4	0.00|0.00|0.00|0.00	2|1|0|0	0	0	0.9552
LEMD2	50401600	SPART	LEM2_1|LEM2_2|LEM2_3|LEM2_4	2|2|2|0	6	4	0.67|0.79|0.78|0.00	0|0|0|0	0.5585	0.785	0.2926
LEMD2	50401603	MRPL43	LEM2_1|LEM2_2|LEM2_3|LEM2_4	0|0|0|3	3	4	0.00|0.00|0.00|0.02	4|3|1|1	0.004	0.016	0.7419
LEMD2	50401628	TSEN15	LEM2_1|LEM2_2|LEM2_3|LEM2_4	2|0|0|0	2	4	0.52|0.00|0.00|0.00	1|0|0|0	0.1293	0.517	0.6647
LEMD2	50401668	TSEN34	LEM2_1|LEM2_2|LEM2_3|LEM2_4	0|1|1|1	3	4	0.00|0.00|0.00|0.00	0|0|0|0	0	0	0.9552
LEMD2	50401709	YARS2	LEM2_1|LEM2_2|LEM2_3|LEM2_4	3|0|0|3	6	4	0.00|0.00|0.00|0.00	6|4|4|2	0	0	0.9552
LEMD2	50401777	ZNF622	LEM2_1|LEM2_2|LEM2_3|LEM2_4	6|4|1|1	12	4	0.96|0.92|0.59|0.59	0|0|0|0	0.7645	0.955	0.1433
LEMD2	50403607	RPS16	LEM2_1|LEM2_2|LEM2_3|LEM2_4	18|16|14|13	61	4	0.00|0.00|0.00|0.00	14|11|10|9	0	0	0.9552
LEMD2	50403608	RPS13	LEM2_1|LEM2_2|LEM2_3|LEM2_4	1|0|0|8	9	4	0.00|0.00|0.00|0.00	14|7|4|2	0	0	0.9552
LEMD2	50403622	RPS8	LEM2_1|LEM2_2|LEM2_3|LEM2_4	41|27|29|18	115	4	0.00|0.00|0.00|0.00	21|20|19|17	0	0	0.9552
LEMD2	50403624	RPS15A	LEM2_1|LEM2_2|LEM2_3|LEM2_4	19|10|9|9	47	4	0.00|0.00|0.00|0.00	11|7|7|7	0.0003	0.001	0.7537
LEMD2	50403626	RPS29	LEM2_1|LEM2_2|LEM2_3|LEM2_4	1|0|0|2	3	4	0.32|0.00|0.00|0.71	1|0|0|0	0.2565	0.711	0.5297
LEMD2	50403691	POLRMT	LEM2_1|LEM2_2|LEM2_3|LEM2_4	0|0|0|0	0	4	0.00|0.00|0.00|0.00	1|0|0|0	0	0	0.9552
LEMD2	50403718	PEPD	LEM2_1|LEM2_2|LEM2_3|LEM2_4	0|1|1|0	2	4	0.00|0.00|0.00|0.00	0|0|0|0	0	0	0.9552
LEMD2	50403731	CAD	LEM2_1|LEM2_2|LEM2_3|LEM2_4	87|17|14|14	132	4	0.60|0.00|0.00|0.00	18|13|9|5	0.1503	0.601	0.6515
LEMD2	50403732	POLD1	LEM2_1|LEM2_2|LEM2_3|LEM2_4	14|7|5|4	30	4	0.63|0.57|0.41|0.20	4|2|1|0	0.451	0.628	0.3868
LEMD2	50403748	SEC13	LEM2_1|LEM2_2|LEM2_3|LEM2_4	4|1|1|1	7	4	0.96|0.62|0.59|0.59	0|0|0|0	0.6865	0.956	0.2136
LEMD2	50403752	RPS14	LEM2_1|LEM2_2|LEM2_3|LEM2_4	12|11|9|10	42	4	0.00|0.00|0.00|0.00	9|8|8|6	0	0	0.9552
LEMD2	50403796	POLDIP3	LEM2_1|LEM2_2|LEM2_3|LEM2_4	1|0|0|1	2	4	0.00|0.00|0.00|0.00	1|0|0|0	0	0	0.9552
LEMD2	50428913	ACOT1	LEM2_1|LEM2_2|LEM2_3|LEM2_4	2|1|0|0	3	4	0.03|0.04|0.00|0.00	1|1|1|1	0.0173	0.038	0.7267
LEMD2	50428974	NPLOC4	LEM2_1|LEM2_2|LEM2_3|LEM2_4	3|1|1|1	6	4	0.91|0.58|0.62|0.60	0|0|0|0	0.6743	0.905	0.2215
LEMD2	51315838	GALNT2	LEM2_1|LEM2_2|LEM2_3|LEM2_4	4|0|0|1	5	4	0.84|0.00|0.00|0.44	0|0|0|0	0.3198	0.841	0.4917
LEMD2	51316024	GALNT16	LEM2_1|LEM2_2|LEM2_3|LEM2_4	2|0|0|0	2	4	0.56|0.00|0.00|0.00	0|0|0|0	0.1408	0.563	0.6581
LEMD2	51316070	HIST1H2BA	LEM2_1|LEM2_2|LEM2_3|LEM2_4	0|0|0|0	0	4	0.00|0.00|0.00|0.00	8|3|0|0	0	0	0.9552
LEMD2	51316071	GALNT14	LEM2_1|LEM2_2|LEM2_3|LEM2_4	1|0|0|0	1	4	0.00|0.00|0.00|0.00	0|0|0|0	0	0	0.9552
LEMD2	51316094	COMMD4	LEM2_1|LEM2_2|LEM2_3|LEM2_4	4|3|0|0	7	4	0.84|0.82|0.00|0.00	1|0|0|0	0.4143	0.842	0.4204
LEMD2	51316096	ACBD3	LEM2_1|LEM2_2|LEM2_3|LEM2_4	3|1|1|1	6	4	0.86|0.56|0.60|0.59	0|0|0|0	0.65	0.858	0.2404
LEMD2	51316104	CYLD	LEM2_1|LEM2_2|LEM2_3|LEM2_4	1|0|1|0	2	4	0.00|0.00|0.00|0.00	0|0|0|0	0	0	0.9552
LEMD2	51316105	COMMD8	LEM2_1|LEM2_2|LEM2_3|LEM2_4	2|0|0|0	2	4	0.72|0.00|0.00|0.00	0|0|0|0	0.181	0.724	0.6244
LEMD2	51316114	COMMD3	LEM2_1|LEM2_2|LEM2_3|LEM2_4	2|3|2|0	7	4	0.79|0.79|0.74|0.00	0|0|0|0	0.5798	0.793	0.2834
LEMD2	51316115	DBNL	LEM2_1|LEM2_2|LEM2_3|LEM2_4	0|1|1|0	2	4	0.00|0.00|0.00|0.00	0|0|0|0	0	0	0.9552
LEMD2	51316251	CERS6	LEM2_1|LEM2_2|LEM2_3|LEM2_4	0|0|0|1	1	4	0.00|0.00|0.00|0.00	0|0|0|0	0	0	0.9552
LEMD2	51316479	TRMT2A	LEM2_1|LEM2_2|LEM2_3|LEM2_4	1|0|0|0	1	4	0.00|0.00|0.00|0.00	0|0|0|0	0	0	0.9552
LEMD2	51316508	RAD54L	LEM2_1|LEM2_2|LEM2_3|LEM2_4	0|0|0|0	0	4	0.00|0.00|0.00|0.00	1|0|0|0	0	0	0.9552
LEMD2	51316528	RANBP3	LEM2_1|LEM2_2|LEM2_3|LEM2_4	3|0|0|0	3	4	0.82|0.00|0.00|0.00	0|0|0|0	0.2038	0.815	0.603
LEMD2	51316541	MRTO4	LEM2_1|LEM2_2|LEM2_3|LEM2_4	0|0|0|1	1	4	0.00|0.00|0.00|0.00	1|0|0|0	0	0	0.9552
LEMD2	51316668	UNC13D	LEM2_1|LEM2_2|LEM2_3|LEM2_4	5|15|13|0	33	4	0.64|0.97|0.97|0.00	2|0|0|0	0.6447	0.972	0.244
LEMD2	51316882	SCFD1	LEM2_1|LEM2_2|LEM2_3|LEM2_4	7|7|6|0	20	4	0.96|0.97|0.95|0.00	1|0|0|0	0.7208	0.973	0.1863
LEMD2	51316917	MRPL44	LEM2_1|LEM2_2|LEM2_3|LEM2_4	0|0|0|6	6	4	0.00|0.00|0.00|0.76	4|1|1|0	0.191	0.764	0.6136
LEMD2	51316984	ARF6	LEM2_1|LEM2_2|LEM2_3|LEM2_4	1|0|0|2	3	4	0.47|0.00|0.00|0.67	0|0|0|0	0.2835	0.665	0.5157
LEMD2	51317304	GNB2	LEM2_1|LEM2_2|LEM2_3|LEM2_4	3|1|3|3	10	4	0.04|0.00|0.23|0.19	2|2|1|1	0.116	0.233	0.6732
LEMD2	51338603	RAB1A	LEM2_1|LEM2_2|LEM2_3|LEM2_4	15|6|4|6	31	4	0.38|0.00|0.00|0.00	6|6|5|4	0.096	0.383	0.6852
LEMD2	51338611	RHOG	LEM2_1|LEM2_2|LEM2_3|LEM2_4	1|1|0|2	4	4	0.46|0.52|0.00|0.66	0|0|0|0	0.41	0.661	0.4252
LEMD2	51338665	SNRPD1	LEM2_1|LEM2_2|LEM2_3|LEM2_4	1|0|0|3	4	4	0.00|0.00|0.00|0.06	5|2|1|0	0.0148	0.059	0.7291
LEMD2	51338666	SNRPD2	LEM2_1|LEM2_2|LEM2_3|LEM2_4	1|0|0|2	3	4	0.00|0.00|0.00|0.00	6|4|1|1	0	0	0.9552
LEMD2	51338667	SNRPD3	LEM2_1|LEM2_2|LEM2_3|LEM2_4	2|0|1|0	3	4	0.17|0.00|0.12|0.00	2|1|0|0	0.0738	0.171	0.6952
LEMD2	51338669	SMAD3	LEM2_1|LEM2_2|LEM2_3|LEM2_4	0|0|1|0	1	4	0.00|0.00|0.00|0.00	1|0|0|0	0	0	0.9552
LEMD2	51338672	SRSF3	LEM2_1|LEM2_2|LEM2_3|LEM2_4	4|1|1|12	18	4	0.00|0.00|0.00|0.03	13|10|2|1	0.0085	0.034	0.7358
LEMD2	51338675	SCFD2	LEM2_1|LEM2_2|LEM2_3|LEM2_4	2|6|4|1	13	4	0.71|0.95|0.90|0.55	0|0|0|0	0.778	0.952	0.1371
LEMD2	51338777	PRIM2	LEM2_1|LEM2_2|LEM2_3|LEM2_4	6|7|7|1	21	4	0.77|0.96|0.94|0.20	2|0|0|0	0.7183	0.957	0.1889
LEMD2	51338779	HNRNPA3	LEM2_1|LEM2_2|LEM2_3|LEM2_4	12|2|2|11	27	4	0.00|0.00|0.00|0.00	10|8|6|4	0	0	0.9552
LEMD2	51338801	NNT	LEM2_1|LEM2_2|LEM2_3|LEM2_4	0|0|0|0	0	4	0.00|0.00|0.00|0.00	2|0|0|0	0	0	0.9552
LEMD2	51338827	CPSF2	LEM2_1|LEM2_2|LEM2_3|LEM2_4	0|0|0|0	0	4	0.00|0.00|0.00|0.00	0|0|0|0	0	0	0.9552
LEMD2	51701337	TMEM199	LEM2_1|LEM2_2|LEM2_3|LEM2_4	1|1|1|0	3	4	0.00|0.00|0.00|0.00	0|0|0|0	0	0	0.9552
LEMD2	51701716	PSMD14	LEM2_1|LEM2_2|LEM2_3|LEM2_4	13|3|2|4	22	4	0.54|0.06|0.01|0.26	3|2|1|1	0.2147	0.537	0.5916
LEMD2	51702157	CHMP5	LEM2_1|LEM2_2|LEM2_3|LEM2_4	2|1|2|1	6	4	0.79|0.65|0.75|0.66	0|0|0|0	0.7095	0.785	0.1975
LEMD2	51702191	ZNF106	LEM2_1|LEM2_2|LEM2_3|LEM2_4	0|0|0|0	0	4	0.00|0.00|0.00|0.00	0|0|0|0	0	0	0.9552
LEMD2	51702210	YWHAE	LEM2_1|LEM2_2|LEM2_3|LEM2_4	6|0|3|0	9	4	0.06|0.00|0.03|0.00	4|2|2|0	0.023	0.061	0.7231
LEMD2	51702772	PSMC6	LEM2_1|LEM2_2|LEM2_3|LEM2_4	9|4|3|1	17	4	0.77|0.59|0.42|0.02	2|1|1|1	0.4483	0.768	0.3895
LEMD2	51702775	PPIA	LEM2_1|LEM2_2|LEM2_3|LEM2_4	12|5|7|5	29	4	0.71|0.42|0.89|0.56	2|2|1|1	0.6447	0.891	0.244
LEMD2	51704228	NPEPPS	LEM2_1|LEM2_2|LEM2_3|LEM2_4	0|3|5|3	11	4	0.00|0.02|0.32|0.02	4|3|1|0	0.0895	0.318	0.6876
LEMD2	51704324	NIT1	LEM2_1|LEM2_2|LEM2_3|LEM2_4	1|0|0|0	1	4	0.00|0.00|0.00|0.00	0|0|0|0	0	0	0.9552
LEMD2	51704325	FBXO30	LEM2_1|LEM2_2|LEM2_3|LEM2_4	0|1|1|0	2	4	0.00|0.00|0.00|0.00	0|0|0|0	0	0	0.9552
LEMD2	51704332	PSMD1	LEM2_1|LEM2_2|LEM2_3|LEM2_4	14|12|7|0	33	4	1.00|1.00|1.00|0.00	1|0|0|0	0.7498	1	0.1563
LEMD2	51827892	ERC1	LEM2_1|LEM2_2|LEM2_3|LEM2_4	20|13|11|0	44	4	0.96|1.00|0.99|0.00	2|2|0|0	0.7385	0.996	0.1776
LEMD2	51828015	GAR1	LEM2_1|LEM2_2|LEM2_3|LEM2_4	1|0|0|6	7	4	0.00|0.00|0.00|0.00	8|7|3|1	0	0	0.9552
LEMD2	52000729	ATXN2L	LEM2_1|LEM2_2|LEM2_3|LEM2_4	4|3|1|0	8	4	0.62|0.83|0.26|0.00	0|0|0|0	0.4278	0.828	0.4083
LEMD2	52000823	NDUFA11	LEM2_1|LEM2_2|LEM2_3|LEM2_4	2|0|1|0	3	4	0.73|0.00|0.54|0.00	0|0|0|0	0.317	0.729	0.4942
LEMD2	52000839	ERVK-6	LEM2_1|LEM2_2|LEM2_3|LEM2_4	0|0|0|0	0	4	0.00|0.00|0.00|0.00	1|1|0|0	0	0	0.9552
LEMD2	52000881	UBE2J1	LEM2_1|LEM2_2|LEM2_3|LEM2_4	1|0|0|0	1	4	0.00|0.00|0.00|0.00	0|0|0|0	0	0	0.9552
LEMD2	52001478	CCT4	LEM2_1|LEM2_2|LEM2_3|LEM2_4	13|7|8|10	38	4	0.03|0.00|0.01|0.14	7|4|4|2	0.0465	0.14	0.7102
LEMD2	52782787	DNAJC9	LEM2_1|LEM2_2|LEM2_3|LEM2_4	0|0|0|0	0	4	0.00|0.00|0.00|0.00	0|0|0|0	0	0	0.9552
LEMD2	52782792	DDX47	LEM2_1|LEM2_2|LEM2_3|LEM2_4	8|2|3|5	18	4	0.01|0.00|0.00|0.00	5|3|3|2	0.003	0.01	0.7432
LEMD2	52782794	FAM49B	LEM2_1|LEM2_2|LEM2_3|LEM2_4	0|0|0|0	0	4	0.00|0.00|0.00|0.00	0|0|0|0	0	0	0.9552
LEMD2	52782976	HEPH	LEM2_1|LEM2_2|LEM2_3|LEM2_4	0|0|0|0	0	4	0.00|0.00|0.00|0.00	0|0|0|0	0	0	0.9552
LEMD2	52783099	IMP3	LEM2_1|LEM2_2|LEM2_3|LEM2_4	0|0|0|0	0	4	0.00|0.00|0.00|0.00	1|0|0|0	0	0	0.9552
LEMD2	52783151	MTFP1	LEM2_1|LEM2_2|LEM2_3|LEM2_4	0|0|0|1	1	4	0.00|0.00|0.00|0.00	0|0|0|0	0	0	0.9552
LEMD2	52783206	SERBP1	LEM2_1|LEM2_2|LEM2_3|LEM2_4	8|7|6|4	25	4	0.39|0.69|0.69|0.31	3|2|1|1	0.518	0.689	0.3166
LEMD2	52783232	PUSL1	LEM2_1|LEM2_2|LEM2_3|LEM2_4	0|0|0|0	0	4	0.00|0.00|0.00|0.00	0|0|0|0	0	0	0.9552
LEMD2	52783289	RPL7L1	LEM2_1|LEM2_2|LEM2_3|LEM2_4	1|1|0|2	4	4	0.01|0.03|0.00|0.23	1|1|1|1	0.0675	0.231	0.6987
LEMD2	52783325	MRPL46	LEM2_1|LEM2_2|LEM2_3|LEM2_4	0|0|0|0	0	4	0.00|0.00|0.00|0.00	1|1|0|0	0	0	0.9552
LEMD2	52783333	RSL24D1	LEM2_1|LEM2_2|LEM2_3|LEM2_4	0|0|0|0	0	4	0.00|0.00|0.00|0.00	1|0|0|0	0	0	0.9552
LEMD2	52783797	SKP1	LEM2_1|LEM2_2|LEM2_3|LEM2_4	1|0|0|0	1	4	0.00|0.00|0.00|0.00	0|0|0|0	0	0	0.9552
LEMD2	52788229	PGK1	LEM2_1|LEM2_2|LEM2_3|LEM2_4	7|1|0|0	8	4	0.95|0.20|0.00|0.00	1|0|0|0	0.289	0.953	0.5124
LEMD2	52788292	SUCLG2	LEM2_1|LEM2_2|LEM2_3|LEM2_4	0|0|0|1	1	4	0.00|0.00|0.00|0.00	2|2|1|0	0	0	0.9552
LEMD2	52788293	SECISBP2	LEM2_1|LEM2_2|LEM2_3|LEM2_4	0|0|0|0	0	4	0.00|0.00|0.00|0.00	0|0|0|0	0	0	0.9552
LEMD2	54036528	NTPCR	LEM2_1|LEM2_2|LEM2_3|LEM2_4	2|0|0|2	4	4	0.16|0.00|0.00|0.45	2|1|0|0	0.1525	0.447	0.6495
LEMD2	54037162	GANAB	LEM2_1|LEM2_2|LEM2_3|LEM2_4	59|31|32|28	150	4	0.41|0.40|0.69|0.29	20|18|9|2	0.4475	0.688	0.3904
LEMD2	54039805	UBE2L3	LEM2_1|LEM2_2|LEM2_3|LEM2_4	1|0|0|0	1	4	0.00|0.00|0.00|0.00	0|0|0|0	0	0	0.9552
LEMD2	54041574	CHTOP	LEM2_1|LEM2_2|LEM2_3|LEM2_4	0|0|0|10	10	4	0.00|0.00|0.00|0.00	14|9|3|2	0	0	0.9552
LEMD2	55583791	CREB3	LEM2_1|LEM2_2|LEM2_3|LEM2_4	1|1|0|0	2	4	0.00|0.00|0.00|0.00	1|0|0|0	0	0	0.9552
LEMD2	55584014	SEC23IP	LEM2_1|LEM2_2|LEM2_3|LEM2_4	2|0|1|0	3	4	0.48|0.00|0.41|0.00	0|0|0|0	0.2223	0.481	0.5835
LEMD2	55584035	EEF1A1	LEM2_1|LEM2_2|LEM2_3|LEM2_4	83|29|27|23	162	4	0.04|0.00|0.00|0.00	32|27|24|24	0.01	0.04	0.7344
LEMD2	55584162	TXLNA	LEM2_1|LEM2_2|LEM2_3|LEM2_4	9|0|0|0	9	4	0.95|0.00|0.00|0.00	0|0|0|0	0.2375	0.95	0.5598
LEMD2	55976224	TRIM37	LEM2_1|LEM2_2|LEM2_3|LEM2_4	0|0|0|0	0	4	0.00|0.00|0.00|0.00	0|0|0|0	0	0	0.9552
LEMD2	55976441	WDR74	LEM2_1|LEM2_2|LEM2_3|LEM2_4	0|0|0|1	1	4	0.00|0.00|0.00|0.00	0|0|0|0	0	0	0.9552
LEMD2	55976470	COPS6	LEM2_1|LEM2_2|LEM2_3|LEM2_4	4|2|3|0	9	4	0.42|0.36|0.67|0.00	2|1|0|0	0.363	0.667	0.4607
LEMD2	55976562	COPS5	LEM2_1|LEM2_2|LEM2_3|LEM2_4	0|0|0|0	0	4	0.00|0.00|0.00|0.00	0|0|0|0	0	0	0.9552
LEMD2	55976572	COPS8	LEM2_1|LEM2_2|LEM2_3|LEM2_4	1|1|0|0	2	4	0.00|0.00|0.00|0.00	0|0|0|0	0	0	0.9552
LEMD2	55976573	PKMYT1	LEM2_1|LEM2_2|LEM2_3|LEM2_4	3|5|6|0	14	4	0.41|0.86|0.90|0.00	2|0|0|0	0.5438	0.904	0.3037
LEMD2	55976580	DDX50	LEM2_1|LEM2_2|LEM2_3|LEM2_4	2|0|2|5	9	4	0.74|0.00|0.87|0.92	0|0|0|0	0.6313	0.919	0.2511
LEMD2	55976582	COPS4	LEM2_1|LEM2_2|LEM2_3|LEM2_4	2|1|1|0	4	4	0.72|0.52|0.51|0.00	0|0|0|0	0.437	0.718	0.4026
LEMD2	55976611	RBM28	LEM2_1|LEM2_2|LEM2_3|LEM2_4	0|0|0|4	4	4	0.00|0.00|0.00|0.04	7|3|0|0	0.011	0.044	0.7331
LEMD2	55976618	COPS7A	LEM2_1|LEM2_2|LEM2_3|LEM2_4	1|1|0|1	3	4	0.00|0.00|0.00|0.00	2|0|0|0	0	0	0.9552
LEMD2	55976619	PRPF19	LEM2_1|LEM2_2|LEM2_3|LEM2_4	3|0|1|1	5	4	0.00|0.00|0.00|0.00	7|1|0|0	0	0	0.9552
LEMD2	55976621	COPS3	LEM2_1|LEM2_2|LEM2_3|LEM2_4	4|0|1|0	5	4	0.88|0.00|0.52|0.00	0|0|0|0	0.3515	0.884	0.4706
LEMD2	55977476	TUBA4A	LEM2_1|LEM2_2|LEM2_3|LEM2_4	112|42|32|39	225	4	0.05|0.00|0.00|0.00	41|32|22|20	0.0128	0.051	0.7311
LEMD2	55977480	TUBB4B	LEM2_1|LEM2_2|LEM2_3|LEM2_4	136|73|61|44	314	4	0.00|0.00|0.00|0.00	83|66|51|49	0	0	0.9552
LEMD2	55977747	HNRNPM	LEM2_1|LEM2_2|LEM2_3|LEM2_4	51|23|17|28	119	4	0.33|0.00|0.00|0.00	23|20|18|17	0.0818	0.327	0.6916
LEMD2	55977754	NEMP1	LEM2_1|LEM2_2|LEM2_3|LEM2_4	1|1|0|0	2	4	0.00|0.00|0.00|0.00	0|0|0|0	0	0	0.9552
LEMD2	55977767	VIM	LEM2_1|LEM2_2|LEM2_3|LEM2_4	80|80|65|47	272	4	0.00|0.00|0.00|0.00	72|70|46|29	0	0	0.9552
LEMD2	55977778	ZNF10	LEM2_1|LEM2_2|LEM2_3|LEM2_4	3|5|3|6	17	4	0.25|0.86|0.68|0.91	1|1|0|0	0.6743	0.909	0.2215
LEMD2	55977783	RBMS1	LEM2_1|LEM2_2|LEM2_3|LEM2_4	0|0|0|2	2	4	0.00|0.00|0.00|0.53	1|1|0|0	0.1315	0.526	0.6628
LEMD2	55977881	PREB	LEM2_1|LEM2_2|LEM2_3|LEM2_4	9|9|6|3	27	4	0.93|0.96|0.91|0.71	1|1|0|0	0.8753	0.957	0.0506
LEMD2	56404449	NOP14	LEM2_1|LEM2_2|LEM2_3|LEM2_4	0|0|0|0	0	4	0.00|0.00|0.00|0.00	0|0|0|0	0	0	0.9552
LEMD2	56404535	DNMBP	LEM2_1|LEM2_2|LEM2_3|LEM2_4	9|9|10|0	28	4	0.76|0.95|0.97|0.00	2|1|0|0	0.6695	0.967	0.2251
LEMD2	56404653	NEIL2	LEM2_1|LEM2_2|LEM2_3|LEM2_4	1|0|0|1	2	4	0.00|0.00|0.00|0.00	1|1|1|1	0	0	0.9552
LEMD2	56404676	NIP7	LEM2_1|LEM2_2|LEM2_3|LEM2_4	2|3|2|1	8	4	0.83|0.83|0.75|0.61	0|0|0|0	0.757	0.834	0.1504
LEMD2	56404940	TRIM44	LEM2_1|LEM2_2|LEM2_3|LEM2_4	0|0|0|0	0	4	0.00|0.00|0.00|0.00	0|0|0|0	0	0	0.9552
LEMD2	56405304	SNRNP200	LEM2_1|LEM2_2|LEM2_3|LEM2_4	28|1|2|2	33	4	1.00|0.00|0.03|0.04	1|0|0|0	0.2677	1	0.5242
LEMD2	56405325	DTYMK	LEM2_1|LEM2_2|LEM2_3|LEM2_4	3|0|0|0	3	4	0.01|0.00|0.00|0.00	2|2|1|1	0.0033	0.013	0.743
LEMD2	56405344	HK2	LEM2_1|LEM2_2|LEM2_3|LEM2_4	2|0|0|2	4	4	0.56|0.00|0.00|0.76	0|0|0|0	0.3293	0.76	0.4858
LEMD2	56417894	ABCF1	LEM2_1|LEM2_2|LEM2_3|LEM2_4	3|0|0|1	4	4	0.76|0.00|0.00|0.46	0|0|0|0	0.3055	0.758	0.5007
LEMD2	56748851	CEP63	LEM2_1|LEM2_2|LEM2_3|LEM2_4	0|0|0|0	0	4	0.00|0.00|0.00|0.00	0|0|0|0	0	0	0.9552
LEMD2	56748883	HAUS2	LEM2_1|LEM2_2|LEM2_3|LEM2_4	1|0|0|0	1	4	0.00|0.00|0.00|0.00	1|0|0|0	0	0	0.9552
LEMD2	56749088	MTDH	LEM2_1|LEM2_2|LEM2_3|LEM2_4	0|1|1|0	2	4	0.00|0.00|0.00|0.00	0|0|0|0	0	0	0.9552
LEMD2	56749324	MOB1B	LEM2_1|LEM2_2|LEM2_3|LEM2_4	1|0|0|0	1	4	0.00|0.00|0.00|0.00	0|0|0|0	0	0	0.9552
LEMD2	56749457	STK38	LEM2_1|LEM2_2|LEM2_3|LEM2_4	1|2|1|0	4	4	0.28|0.84|0.54|0.00	0|0|0|0	0.4135	0.84	0.421
LEMD2	56749668	STK38L	LEM2_1|LEM2_2|LEM2_3|LEM2_4	1|2|1|0	4	4	0.35|0.71|0.55|0.00	0|0|0|0	0.4028	0.705	0.4314
LEMD2	56749788	TRIM56	LEM2_1|LEM2_2|LEM2_3|LEM2_4	0|0|0|0	0	4	0.00|0.00|0.00|0.00	0|0|0|0	0	0	0.9552
LEMD2	56757608	RFC1	LEM2_1|LEM2_2|LEM2_3|LEM2_4	2|0|0|1	3	4	0.42|0.00|0.00|0.35	0|0|0|0	0.1933	0.423	0.612
LEMD2	57012613	BRIP1	LEM2_1|LEM2_2|LEM2_3|LEM2_4	1|0|0|0	1	4	0.00|0.00|0.00|0.00	0|0|0|0	0	0	0.9552
LEMD2	57012667	CIAPIN1	LEM2_1|LEM2_2|LEM2_3|LEM2_4	2|0|2|0	4	4	0.75|0.00|0.71|0.00	0|0|0|0	0.366	0.75	0.4588
LEMD2	57012959	SMARCC2	LEM2_1|LEM2_2|LEM2_3|LEM2_4	0|0|0|0	0	4	0.00|0.00|0.00|0.00	0|0|0|0	0	0	0.9552
LEMD2	57012995	PRAF2	LEM2_1|LEM2_2|LEM2_3|LEM2_4	1|0|1|0	2	4	0.00|0.00|0.00|0.00	1|1|0|0	0	0	0.9552
LEMD2	57012996	ARL6IP5	LEM2_1|LEM2_2|LEM2_3|LEM2_4	9|2|0|1	12	4	0.94|0.82|0.00|0.52	0|0|0|0	0.5698	0.941	0.2886
LEMD2	57013007	RPL36AL	LEM2_1|LEM2_2|LEM2_3|LEM2_4	8|10|11|12	41	4	0.00|0.00|0.00|0.00	13|13|7|6	0	0	0.9552
LEMD2	57013057	SMARCD3	LEM2_1|LEM2_2|LEM2_3|LEM2_4	0|0|0|0	0	4	0.00|0.00|0.00|0.00	0|0|0|0	0	0	0.9552
LEMD2	57013850	HBA1	LEM2_1|LEM2_2|LEM2_3|LEM2_4	5|0|0|1	6	4	0.00|0.00|0.00|0.00	7|5|3|1	0	0	0.9552
LEMD2	57013870	RBM34	LEM2_1|LEM2_2|LEM2_3|LEM2_4	0|0|0|0	0	4	0.00|0.00|0.00|0.00	0|0|0|0	0	0	0.9552
LEMD2	57014128	SMARCA5	LEM2_1|LEM2_2|LEM2_3|LEM2_4	11|5|2|5	23	4	0.43|0.31|0.02|0.43	4|2|1|0	0.2968	0.434	0.5077
LEMD2	57015279	CIT	LEM2_1|LEM2_2|LEM2_3|LEM2_4	0|0|0|0	0	4	0.00|0.00|0.00|0.00	0|0|0|0	0	0	0.9552
LEMD2	57015285	CS	LEM2_1|LEM2_2|LEM2_3|LEM2_4	7|1|2|6	16	4	0.00|0.00|0.00|0.00	7|7|6|6	0	0	0.9552
LEMD2	57015286	ERAL1	LEM2_1|LEM2_2|LEM2_3|LEM2_4	0|0|0|2	2	4	0.00|0.00|0.00|0.02	3|2|1|1	0.0048	0.019	0.7405
LEMD2	57015308	DYNC1H1	LEM2_1|LEM2_2|LEM2_3|LEM2_4	11|0|0|2	13	4	0.84|0.00|0.00|0.01	2|1|0|0	0.2145	0.844	0.5923
LEMD2	57015374	YLPM1	LEM2_1|LEM2_2|LEM2_3|LEM2_4	3|0|0|1	4	4	0.48|0.00|0.00|0.23	0|0|0|0	0.1783	0.48	0.6271
LEMD2	57015399	NFKBIB	LEM2_1|LEM2_2|LEM2_3|LEM2_4	1|0|0|0	1	4	0.00|0.00|0.00|0.00	0|0|0|0	0	0	0.9552
LEMD2	57015417	RNF216	LEM2_1|LEM2_2|LEM2_3|LEM2_4	3|2|1|0	6	4	0.73|0.73|0.50|0.00	1|0|0|0	0.4895	0.733	0.348
LEMD2	59799772	KIF21B	LEM2_1|LEM2_2|LEM2_3|LEM2_4	0|0|0|0	0	4	0.00|0.00|0.00|0.00	0|0|0|0	0	0	0.9552
LEMD2	59800391	TACC1	LEM2_1|LEM2_2|LEM2_3|LEM2_4	9|6|2|0	17	4	0.98|0.98|0.53|0.00	1|0|0|0	0.6233	0.984	0.2559
LEMD2	59800456	WASF2	LEM2_1|LEM2_2|LEM2_3|LEM2_4	0|0|0|0	0	4	0.00|0.00|0.00|0.00	0|0|0|0	0	0	0.9552
LEMD2	59802892	ZFP1	LEM2_1|LEM2_2|LEM2_3|LEM2_4	0|0|0|1	1	4	0.00|0.00|0.00|0.00	1|0|0|0	0	0	0.9552
LEMD2	59802987	CLUH	LEM2_1|LEM2_2|LEM2_3|LEM2_4	2|0|0|1	3	4	0.36|0.00|0.00|0.27	0|0|0|0	0.1583	0.363	0.6455
LEMD2	59803073	SCAF4	LEM2_1|LEM2_2|LEM2_3|LEM2_4	0|0|0|1	1	4	0.00|0.00|0.00|0.00	0|0|0|0	0	0	0.9552
LEMD2	59803089	KRT6C	LEM2_1|LEM2_2|LEM2_3|LEM2_4	15|0|0|28	43	4	0.00|0.00|0.00|0.00	60|45|37|26	0	0	0.9552
LEMD2	60267755	TARS	LEM2_1|LEM2_2|LEM2_3|LEM2_4	11|5|6|5	27	4	0.86|0.69|0.91|0.81	2|1|1|0	0.8165	0.914	0.1135
LEMD2	60390161	KATNA1	LEM2_1|LEM2_2|LEM2_3|LEM2_4	0|1|1|0	2	4	0.00|0.00|0.00|0.00	0|0|0|0	0	0	0.9552
LEMD2	60390165	MAPRE2	LEM2_1|LEM2_2|LEM2_3|LEM2_4	2|0|0|0	2	4	0.70|0.00|0.00|0.00	0|0|0|0	0.1745	0.698	0.6309
LEMD2	60390642	PYCR2	LEM2_1|LEM2_2|LEM2_3|LEM2_4	1|0|0|1	2	4	0.00|0.00|0.00|0.00	0|0|0|0	0	0	0.9552
LEMD2	60390647	UPF2	LEM2_1|LEM2_2|LEM2_3|LEM2_4	0|0|0|0	0	4	0.00|0.00|0.00|0.00	0|0|0|0	0	0	0.9552
LEMD2	60392986	RAD50	LEM2_1|LEM2_2|LEM2_3|LEM2_4	1|0|0|0	1	4	0.00|0.00|0.00|0.00	0|0|0|0	0	0	0.9552
LEMD2	60393639	RIPK1	LEM2_1|LEM2_2|LEM2_3|LEM2_4	1|2|1|0	4	4	0.22|0.72|0.47|0.00	0|0|0|0	0.3533	0.719	0.4691
LEMD2	60415926	SND1	LEM2_1|LEM2_2|LEM2_3|LEM2_4	17|12|11|5	45	4	0.19|0.30|0.28|0.00	9|4|4|2	0.1933	0.302	0.612
LEMD2	60415944	STOML2	LEM2_1|LEM2_2|LEM2_3|LEM2_4	1|0|0|0	1	4	0.00|0.00|0.00|0.00	0|0|0|0	0	0	0.9552
LEMD2	60416353	CD55	LEM2_1|LEM2_2|LEM2_3|LEM2_4	2|0|0|0	2	4	0.67|0.00|0.00|0.00	0|0|0|0	0.168	0.672	0.6369
LEMD2	60416406	XBP1	LEM2_1|LEM2_2|LEM2_3|LEM2_4	0|0|0|0	0	4	0.00|0.00|0.00|0.00	1|0|0|0	0	0	0.9552
LEMD2	60416428	SYNJ2	LEM2_1|LEM2_2|LEM2_3|LEM2_4	0|0|0|0	0	4	0.00|0.00|0.00|0.00	0|0|0|0	0	0	0.9552
LEMD2	61212142	ATG3	LEM2_1|LEM2_2|LEM2_3|LEM2_4	1|0|0|0	1	4	0.00|0.00|0.00|0.00	0|0|0|0	0	0	0.9552
LEMD2	61212932	DDX39A	LEM2_1|LEM2_2|LEM2_3|LEM2_4	19|9|6|8	42	4	0.14|0.01|0.00|0.00	5|5|5|4	0.0378	0.137	0.7143
LEMD2	61212960	ECPAS	LEM2_1|LEM2_2|LEM2_3|LEM2_4	0|0|0|0	0	4	0.00|0.00|0.00|0.00	0|0|0|0	0	0	0.9552
LEMD2	61214507	PPP1R10	LEM2_1|LEM2_2|LEM2_3|LEM2_4	1|0|0|0	1	4	0.00|0.00|0.00|0.00	0|0|0|0	0	0	0.9552
LEMD2	61221730	MYDGF	LEM2_1|LEM2_2|LEM2_3|LEM2_4	2|2|2|2	8	4	0.27|0.55|0.61|0.60	1|1|0|0	0.506	0.607	0.3239
LEMD2	61223942	EPS15L1	LEM2_1|LEM2_2|LEM2_3|LEM2_4	0|0|0|0	0	4	0.00|0.00|0.00|0.00	0|0|0|0	0	0	0.9552
LEMD2	61252289	PIGO	LEM2_1|LEM2_2|LEM2_3|LEM2_4	1|1|1|0	3	4	0.00|0.00|0.00|0.00	0|0|0|0	0	0	0.9552
LEMD2	61252703	CPA4	LEM2_1|LEM2_2|LEM2_3|LEM2_4	0|0|0|0	0	4	0.00|0.00|0.00|0.00	0|0|0|0	0	0	0.9552
LEMD2	62286981	AAGAB	LEM2_1|LEM2_2|LEM2_3|LEM2_4	2|0|0|0	2	4	0.65|0.00|0.00|0.00	0|0|0|0	0.1635	0.654	0.6409
LEMD2	62287138	NUDC	LEM2_1|LEM2_2|LEM2_3|LEM2_4	9|7|3|0	19	4	0.97|0.97|0.74|0.00	1|1|0|0	0.669	0.972	0.2261
LEMD2	62287155	NECAP1	LEM2_1|LEM2_2|LEM2_3|LEM2_4	0|0|0|0	0	4	0.00|0.00|0.00|0.00	0|0|0|0	0	0	0.9552
LEMD2	62287483	PTCD1	LEM2_1|LEM2_2|LEM2_3|LEM2_4	0|0|0|0	0	4	0.00|0.00|0.00|0.00	1|0|0|0	0	0	0.9552
LEMD2	62288912	RHPN2	LEM2_1|LEM2_2|LEM2_3|LEM2_4	0|1|1|0	2	4	0.00|0.00|0.00|0.00	0|0|0|0	0	0	0.9552
LEMD2	62297557	CSE1L	LEM2_1|LEM2_2|LEM2_3|LEM2_4	9|4|6|5	24	4	0.10|0.01|0.18|0.04	4|4|2|2	0.0803	0.176	0.6922
LEMD2	62299080	TMED7	LEM2_1|LEM2_2|LEM2_3|LEM2_4	1|1|1|2	5	4	0.10|0.25|0.29|0.62	2|0|0|0	0.314	0.623	0.4966
LEMD2	62510699	GREM2	LEM2_1|LEM2_2|LEM2_3|LEM2_4	0|0|0|0	0	4	0.00|0.00|0.00|0.00	1|0|0|0	0	0	0.9552
LEMD2	62510764	ILF2	LEM2_1|LEM2_2|LEM2_3|LEM2_4	20|16|15|9	60	4	0.35|0.86|0.95|0.33	6|5|2|1	0.6213	0.945	0.2576
LEMD2	62510922	MARK2	LEM2_1|LEM2_2|LEM2_3|LEM2_4	0|0|0|0	0	4	0.00|0.00|0.00|0.00	0|0|0|0	0	0	0.9552
LEMD2	62511089	RBM4	LEM2_1|LEM2_2|LEM2_3|LEM2_4	10|14|14|5	43	4	0.15|0.88|0.99|0.10	5|3|1|1	0.531	0.988	0.3125
LEMD2	62511098	KHDRBS1	LEM2_1|LEM2_2|LEM2_3|LEM2_4	5|0|0|7	12	4	0.00|0.00|0.00|0.10	9|4|0|0	0.0248	0.099	0.7219
LEMD2	62511099	RAB3GAP1	LEM2_1|LEM2_2|LEM2_3|LEM2_4	7|5|4|0	16	4	0.93|0.95|0.92|0.00	0|0|0|0	0.7003	0.946	0.2039
LEMD2	62511129	RBM4B	LEM2_1|LEM2_2|LEM2_3|LEM2_4	8|12|12|4	36	4	0.40|0.92|0.97|0.32	5|2|0|0	0.6495	0.966	0.2417
LEMD2	62511132	RAB3GAP2	LEM2_1|LEM2_2|LEM2_3|LEM2_4	8|3|5|0	16	4	0.92|0.74|0.91|0.00	1|1|0|0	0.6428	0.915	0.2453
LEMD2	62511179	SUFU	LEM2_1|LEM2_2|LEM2_3|LEM2_4	0|1|0|0	1	4	0.00|0.00|0.00|0.00	0|0|0|0	0	0	0.9552
LEMD2	62511214	VKORC1L1	LEM2_1|LEM2_2|LEM2_3|LEM2_4	1|1|1|0	3	4	0.00|0.00|0.00|0.00	0|0|0|0	0	0	0.9552
LEMD2	62511226	VKORC1	LEM2_1|LEM2_2|LEM2_3|LEM2_4	0|1|1|1	3	4	0.00|0.00|0.00|0.00	1|1|0|0	0	0	0.9552
LEMD2	62511240	VPS4A	LEM2_1|LEM2_2|LEM2_3|LEM2_4	2|1|0|1	4	4	0.48|0.40|0.00|0.46	1|0|0|0	0.3338	0.481	0.4833
LEMD2	62511241	ALDH4A1	LEM2_1|LEM2_2|LEM2_3|LEM2_4	0|0|0|0	0	4	0.00|0.00|0.00|0.00	3|0|0|0	0	0	0.9552
LEMD2	62512145	ETV4	LEM2_1|LEM2_2|LEM2_3|LEM2_4	1|0|1|0	2	4	0.00|0.00|0.00|0.00	0|0|0|0	0	0	0.9552
LEMD2	62512150	ILF3	LEM2_1|LEM2_2|LEM2_3|LEM2_4	0|0|0|18	18	4	0.00|0.00|0.00|0.38	15|10|0|0	0.0958	0.383	0.6854
LEMD2	62512161	KIF4A	LEM2_1|LEM2_2|LEM2_3|LEM2_4	4|0|0|0	4	4	0.73|0.00|0.00|0.00	0|0|0|0	0.1835	0.734	0.6224
LEMD2	62512173	CAMK2G	LEM2_1|LEM2_2|LEM2_3|LEM2_4	13|3|2|2	20	4	0.86|0.11|0.03|0.04	3|2|1|0	0.2613	0.86	0.5265
LEMD2	62512184	SEL1L	LEM2_1|LEM2_2|LEM2_3|LEM2_4	9|2|1|1	13	4	0.99|0.76|0.46|0.44	1|0|0|0	0.6615	0.988	0.2341
LEMD2	62512186	SUGT1	LEM2_1|LEM2_2|LEM2_3|LEM2_4	4|0|0|0	4	4	0.90|0.00|0.00|0.00	0|0|0|0	0.226	0.904	0.5782
LEMD2	62512187	FHOD1	LEM2_1|LEM2_2|LEM2_3|LEM2_4	6|4|4|0	14	4	0.93|0.94|0.95|0.00	0|0|0|0	0.7055	0.947	0.2004
LEMD2	62899891	CENPJ	LEM2_1|LEM2_2|LEM2_3|LEM2_4	0|0|0|0	0	4	0.00|0.00|0.00|0.00	0|0|0|0	0	0	0.9552
LEMD2	62900343	RRP8	LEM2_1|LEM2_2|LEM2_3|LEM2_4	1|0|0|0	1	4	0.00|0.00|0.00|0.00	0|0|0|0	0	0	0.9552
LEMD2	62900709	NOL6	LEM2_1|LEM2_2|LEM2_3|LEM2_4	2|0|1|1	4	4	0.11|0.00|0.13|0.12	2|1|0|0	0.0885	0.126	0.6885
LEMD2	62901068	RSL1D1	LEM2_1|LEM2_2|LEM2_3|LEM2_4	2|2|3|14	21	4	0.00|0.00|0.00|0.00	20|13|7|1	0	0	0.9552
LEMD2	62901107	POLR1E	LEM2_1|LEM2_2|LEM2_3|LEM2_4	1|0|0|0	1	4	0.00|0.00|0.00|0.00	0|0|0|0	0	0	0.9552
LEMD2	62906874	AAMP	LEM2_1|LEM2_2|LEM2_3|LEM2_4	0|0|1|0	1	4	0.00|0.00|0.00|0.00	0|0|0|0	0	0	0.9552
LEMD2	62906878	PLOD2	LEM2_1|LEM2_2|LEM2_3|LEM2_4	7|2|2|0	11	4	0.97|0.84|0.87|0.00	0|0|0|0	0.6668	0.965	0.2299
LEMD2	62906882	ATP5MG	LEM2_1|LEM2_2|LEM2_3|LEM2_4	0|3|2|3	8	4	0.00|0.27|0.10|0.37	3|1|1|0	0.1835	0.365	0.6224
LEMD2	62906893	MAGED1	LEM2_1|LEM2_2|LEM2_3|LEM2_4	15|9|7|7	38	4	0.65|0.72|0.63|0.62	6|3|1|0	0.6553	0.718	0.239
LEMD2	62906901	RELA	LEM2_1|LEM2_2|LEM2_3|LEM2_4	4|4|3|0	11	4	0.54|0.80|0.76|0.00	1|1|0|0	0.5233	0.799	0.3155
LEMD2	66774052	CANT1	LEM2_1|LEM2_2|LEM2_3|LEM2_4	0|0|0|0	0	4	0.00|0.00|0.00|0.00	0|0|0|0	0	0	0.9552
LEMD2	66774158	ATP6AP2	LEM2_1|LEM2_2|LEM2_3|LEM2_4	0|1|0|1	2	4	0.00|0.00|0.00|0.00	1|0|0|0	0	0	0.9552
LEMD2	66774185	CCT3	LEM2_1|LEM2_2|LEM2_3|LEM2_4	21|22|23|14	80	4	0.02|0.68|0.84|0.03	10|7|6|5	0.3925	0.842	0.4404
LEMD2	66774203	ATF6	LEM2_1|LEM2_2|LEM2_3|LEM2_4	1|1|2|1	5	4	0.20|0.41|0.71|0.46	1|0|0|0	0.4443	0.712	0.3947
LEMD2	66774213	ZCCHC8	LEM2_1|LEM2_2|LEM2_3|LEM2_4	0|0|0|0	0	4	0.00|0.00|0.00|0.00	0|0|0|0	0	0	0.9552
LEMD2	66774227	RRP7A	LEM2_1|LEM2_2|LEM2_3|LEM2_4	0|0|0|1	1	4	0.00|0.00|0.00|0.00	0|0|0|0	0	0	0.9552
LEMD2	67460301	DPP8	LEM2_1|LEM2_2|LEM2_3|LEM2_4	0|1|1|1	3	4	0.00|0.00|0.00|0.00	1|0|0|0	0	0	0.9552
LEMD2	67460541	CAND1	LEM2_1|LEM2_2|LEM2_3|LEM2_4	1|0|0|2	3	4	0.04|0.00|0.00|0.59	2|0|0|0	0.1553	0.586	0.6476
LEMD2	67460824	PRPF8	LEM2_1|LEM2_2|LEM2_3|LEM2_4	12|0|0|33	45	4	0.95|0.00|0.00|1.00	2|0|0|0	0.4865	1	0.3532
LEMD2	67460963	PCNP	LEM2_1|LEM2_2|LEM2_3|LEM2_4	2|3|3|0	8	4	0.64|0.87|0.87|0.00	0|0|0|0	0.5953	0.869	0.2751
LEMD2	67460985	HAUS5	LEM2_1|LEM2_2|LEM2_3|LEM2_4	0|0|0|0	0	4	0.00|0.00|0.00|0.00	0|0|0|0	0	0	0.9552
LEMD2	67461056	METTL13	LEM2_1|LEM2_2|LEM2_3|LEM2_4	5|4|4|2	15	4	0.99|0.99|0.98|0.93	0|0|0|0	0.9715	0.991	0.0153
LEMD2	67461071	FANCD2	LEM2_1|LEM2_2|LEM2_3|LEM2_4	2|0|0|0	2	4	0.13|0.00|0.00|0.00	0|0|0|0	0.0323	0.129	0.7177
LEMD2	67461552	ERLIN1	LEM2_1|LEM2_2|LEM2_3|LEM2_4	11|14|14|11	50	4	0.00|0.45|0.64|0.05	8|7|4|3	0.284	0.638	0.5154
LEMD2	67461576	SLC35B2	LEM2_1|LEM2_2|LEM2_3|LEM2_4	0|0|0|0	0	4	0.00|0.00|0.00|0.00	0|0|0|0	0	0	0.9552
LEMD2	67462008	TDP2	LEM2_1|LEM2_2|LEM2_3|LEM2_4	2|2|0|0	4	4	0.70|0.77|0.00|0.00	0|0|0|0	0.367	0.768	0.4585
LEMD2	67462075	SNRNP40	LEM2_1|LEM2_2|LEM2_3|LEM2_4	2|0|0|0	2	4	0.66|0.00|0.00|0.00	0|0|0|0	0.1658	0.663	0.6392
LEMD2	67462081	UNC93B1	LEM2_1|LEM2_2|LEM2_3|LEM2_4	1|0|0|0	1	4	0.00|0.00|0.00|0.00	0|0|0|0	0	0	0.9552
LEMD2	67462100	TUT7	LEM2_1|LEM2_2|LEM2_3|LEM2_4	0|0|0|0	0	4	0.00|0.00|0.00|0.00	0|0|0|0	0	0	0.9552
LEMD2	67472677	SEPT7	LEM2_1|LEM2_2|LEM2_3|LEM2_4	2|0|0|0	2	4	0.75|0.00|0.00|0.00	0|0|0|0	0.1875	0.75	0.6179
LEMD2	67476671	CPOX	LEM2_1|LEM2_2|LEM2_3|LEM2_4	0|0|0|0	0	4	0.00|0.00|0.00|0.00	0|0|0|0	0	0	0.9552
LEMD2	67476728	EPS15	LEM2_1|LEM2_2|LEM2_3|LEM2_4	0|0|0|0	0	4	0.00|0.00|0.00|0.00	0|0|0|0	0	0	0.9552
LEMD2	67476945	CYB5B	LEM2_1|LEM2_2|LEM2_3|LEM2_4	2|0|0|0	2	4	0.71|0.00|0.00|0.00	0|0|0|0	0.1773	0.709	0.6279
LEMD2	67477352	ORC4	LEM2_1|LEM2_2|LEM2_3|LEM2_4	3|1|1|0	5	4	0.60|0.37|0.47|0.00	1|0|0|0	0.361	0.596	0.4614
LEMD2	67477390	OCRL	LEM2_1|LEM2_2|LEM2_3|LEM2_4	0|0|0|0	0	4	0.00|0.00|0.00|0.00	1|1|0|0	0	0	0.9552
LEMD2	67477458	TRAP1	LEM2_1|LEM2_2|LEM2_3|LEM2_4	6|0|0|10	16	4	0.00|0.00|0.00|0.00	10|9|5|5	0	0	0.9552
LEMD2	68051988	TSTD1	LEM2_1|LEM2_2|LEM2_3|LEM2_4	0|0|0|0	0	4	0.00|0.00|0.00|0.00	1|0|0|0	0	0	0.9552
LEMD2	68052264	UFL1	LEM2_1|LEM2_2|LEM2_3|LEM2_4	2|0|0|1	3	4	0.59|0.00|0.00|0.46	0|0|0|0	0.26	0.585	0.527
LEMD2	68052314	ZC3H13	LEM2_1|LEM2_2|LEM2_3|LEM2_4	1|0|0|0	1	4	0.00|0.00|0.00|0.00	0|0|0|0	0	0	0.9552
LEMD2	68052323	PPP1R18	LEM2_1|LEM2_2|LEM2_3|LEM2_4	0|0|0|0	0	4	0.00|0.00|0.00|0.00	0|0|0|0	0	0	0.9552
LEMD2	68052324	MIS18BP1	LEM2_1|LEM2_2|LEM2_3|LEM2_4	1|0|0|0	1	4	0.00|0.00|0.00|0.00	0|0|0|0	0	0	0.9552
LEMD2	68052729	GPAT4	LEM2_1|LEM2_2|LEM2_3|LEM2_4	0|1|1|0	2	4	0.00|0.00|0.00|0.00	0|0|0|0	0	0	0.9552
LEMD2	68052797	NCLN	LEM2_1|LEM2_2|LEM2_3|LEM2_4	5|5|4|3	17	4	0.44|0.84|0.80|0.59	2|1|0|0	0.668	0.841	0.2285
LEMD2	68052989	XPO1	LEM2_1|LEM2_2|LEM2_3|LEM2_4	18|12|7|9	46	4	0.75|0.89|0.59|0.82	4|3|2|0	0.7608	0.887	0.1474
LEMD2	68053318	PTPN23	LEM2_1|LEM2_2|LEM2_3|LEM2_4	1|0|2|0	3	4	0.07|0.00|0.62|0.00	0|0|0|0	0.1713	0.616	0.6343
LEMD2	68056598	GALE	LEM2_1|LEM2_2|LEM2_3|LEM2_4	7|1|1|3	12	4	0.53|0.02|0.02|0.35	2|1|1|1	0.229	0.531	0.5732
LEMD2	68067509	OGT	LEM2_1|LEM2_2|LEM2_3|LEM2_4	2|0|0|0	2	4	0.30|0.00|0.00|0.00	0|0|0|0	0.0745	0.298	0.6946
LEMD2	68067549	CTSB	LEM2_1|LEM2_2|LEM2_3|LEM2_4	0|0|0|0	0	4	0.00|0.00|0.00|0.00	1|0|0|0	0	0	0.9552
LEMD2	68067660	CDK9	LEM2_1|LEM2_2|LEM2_3|LEM2_4	6|3|3|3	15	4	0.48|0.35|0.41|0.41	3|2|0|0	0.4128	0.483	0.422
LEMD2	68067672	MSH6	LEM2_1|LEM2_2|LEM2_3|LEM2_4	17|1|0|4	22	4	0.24|0.00|0.00|0.00	8|5|4|2	0.0603	0.241	0.7022
LEMD2	68067941	DPYSL4	LEM2_1|LEM2_2|LEM2_3|LEM2_4	1|0|2|0	3	4	0.23|0.00|0.75|0.00	0|0|0|0	0.2448	0.747	0.5477
LEMD2	68068057	RASSF8	LEM2_1|LEM2_2|LEM2_3|LEM2_4	0|0|0|0	0	4	0.00|0.00|0.00|0.00	0|0|0|0	0	0	0.9552
LEMD2	68068066	HDAC2	LEM2_1|LEM2_2|LEM2_3|LEM2_4	8|1|1|2	12	4	0.74|0.07|0.09|0.30	1|1|1|0	0.299	0.738	0.5049
LEMD2	68565218	CGAS	LEM2_1|LEM2_2|LEM2_3|LEM2_4	0|0|0|0	0	4	0.00|0.00|0.00|0.00	0|0|0|0	0	0	0.9552
LEMD2	68565257	CDCA5	LEM2_1|LEM2_2|LEM2_3|LEM2_4	0|0|0|0	0	4	0.00|0.00|0.00|0.00	0|0|0|0	0	0	0.9552
LEMD2	68565268	C1orf43	LEM2_1|LEM2_2|LEM2_3|LEM2_4	0|1|0|0	1	4	0.00|0.00|0.00|0.00	0|0|0|0	0	0	0.9552
LEMD2	68565365	DYM	LEM2_1|LEM2_2|LEM2_3|LEM2_4	0|1|0|0	1	4	0.00|0.00|0.00|0.00	0|0|0|0	0	0	0.9552
LEMD2	68565390	MDC1	LEM2_1|LEM2_2|LEM2_3|LEM2_4	1|0|0|0	1	4	0.00|0.00|0.00|0.00	0|0|0|0	0	0	0.9552
LEMD2	68565512	MIB1	LEM2_1|LEM2_2|LEM2_3|LEM2_4	0|0|0|0	0	4	0.00|0.00|0.00|0.00	0|0|0|0	0	0	0.9552
LEMD2	68565604	MASTL	LEM2_1|LEM2_2|LEM2_3|LEM2_4	0|0|0|0	0	4	0.00|0.00|0.00|0.00	0|0|0|0	0	0	0.9552
LEMD2	68565701	RIF1	LEM2_1|LEM2_2|LEM2_3|LEM2_4	6|0|0|0	6	4	0.92|0.00|0.00|0.00	1|0|0|0	0.229	0.916	0.5731
LEMD2	68565853	PSIP1	LEM2_1|LEM2_2|LEM2_3|LEM2_4	1|0|0|0	1	4	0.00|0.00|0.00|0.00	0|0|0|0	0	0	0.9552
LEMD2	68565854	KAT7	LEM2_1|LEM2_2|LEM2_3|LEM2_4	0|0|0|0	0	4	0.00|0.00|0.00|0.00	0|0|0|0	0	0	0.9552
LEMD2	68565913	NUDT10	LEM2_1|LEM2_2|LEM2_3|LEM2_4	2|0|1|0	3	4	0.30|0.00|0.30|0.00	1|1|0|0	0.1493	0.299	0.6524
LEMD2	68565945	NHP2	LEM2_1|LEM2_2|LEM2_3|LEM2_4	0|0|0|2	2	4	0.00|0.00|0.00|0.42	2|1|0|0	0.1048	0.419	0.6803
LEMD2	68566020	MRPL23	LEM2_1|LEM2_2|LEM2_3|LEM2_4	0|0|0|3	3	4	0.00|0.00|0.00|0.30	3|2|0|0	0.0758	0.303	0.694
LEMD2	68566146	XPNPEP1	LEM2_1|LEM2_2|LEM2_3|LEM2_4	1|0|1|0	2	4	0.00|0.00|0.00|0.00	0|0|0|0	0	0	0.9552
LEMD2	68566226	UTP14A	LEM2_1|LEM2_2|LEM2_3|LEM2_4	1|0|0|0	1	4	0.00|0.00|0.00|0.00	0|0|0|0	0	0	0.9552
LEMD2	68571766	MCM4	LEM2_1|LEM2_2|LEM2_3|LEM2_4	10|3|1|6	20	4	0.81|0.43|0.09|0.89	2|1|0|0	0.5535	0.892	0.2966
LEMD2	68583739	MYO1B	LEM2_1|LEM2_2|LEM2_3|LEM2_4	6|0|0|10	16	4	0.11|0.00|0.00|0.97	5|2|0|0	0.2703	0.967	0.5226
LEMD2	68776070	TUBB6	LEM2_1|LEM2_2|LEM2_3|LEM2_4	73|45|39|25	182	4	0.03|0.00|0.00|0.00	30|27|21|20	0.0085	0.034	0.7358
LEMD2	68846235	UAP1	LEM2_1|LEM2_2|LEM2_3|LEM2_4	5|1|0|2	8	4	0.83|0.44|0.00|0.68	1|0|0|0	0.485	0.826	0.3538
LEMD2	68846516	IFRD1	LEM2_1|LEM2_2|LEM2_3|LEM2_4	1|1|0|0	2	4	0.00|0.00|0.00|0.00	1|0|0|0	0	0	0.9552
LEMD2	68846905	NFATC2	LEM2_1|LEM2_2|LEM2_3|LEM2_4	2|2|2|0	6	4	0.01|0.04|0.06|0.00	2|1|1|1	0.026	0.06	0.7212
LEMD2	71151896	LSM14B	LEM2_1|LEM2_2|LEM2_3|LEM2_4	0|0|1|0	1	4	0.00|0.00|0.00|0.00	0|0|0|0	0	0	0.9552
LEMD2	71151919	NIFK	LEM2_1|LEM2_2|LEM2_3|LEM2_4	0|0|0|1	1	4	0.00|0.00|0.00|0.00	0|0|0|0	0	0	0.9552
LEMD2	71151996	NACA	LEM2_1|LEM2_2|LEM2_3|LEM2_4	5|9|6|3	23	4	0.01|0.78|0.47|0.02	4|4|1|0	0.319	0.78	0.4922
LEMD2	71152029	MAK16	LEM2_1|LEM2_2|LEM2_3|LEM2_4	0|0|0|0	0	4	0.00|0.00|0.00|0.00	1|0|0|0	0	0	0.9552
LEMD2	71152033	RCC2	LEM2_1|LEM2_2|LEM2_3|LEM2_4	1|0|0|0	1	4	0.00|0.00|0.00|0.00	0|0|0|0	0	0	0.9552
LEMD2	71152119	HGS	LEM2_1|LEM2_2|LEM2_3|LEM2_4	2|0|0|0	2	4	0.44|0.00|0.00|0.00	0|0|0|0	0.111	0.444	0.6768
LEMD2	71152128	JPT2	LEM2_1|LEM2_2|LEM2_3|LEM2_4	3|2|2|0	7	4	0.93|0.86|0.85|0.00	0|0|0|0	0.662	0.933	0.2337
LEMD2	71152211	AATF	LEM2_1|LEM2_2|LEM2_3|LEM2_4	1|0|0|0	1	4	0.00|0.00|0.00|0.00	0|0|0|0	0	0	0.9552
LEMD2	71152358	CNOT11	LEM2_1|LEM2_2|LEM2_3|LEM2_4	2|1|1|0	4	4	0.69|0.54|0.56|0.00	0|0|0|0	0.4473	0.691	0.3909
LEMD2	71152412	C9orf72	LEM2_1|LEM2_2|LEM2_3|LEM2_4	2|0|1|0	3	4	0.68|0.00|0.51|0.00	0|0|0|0	0.2985	0.681	0.5057
LEMD2	71152944	RINT1	LEM2_1|LEM2_2|LEM2_3|LEM2_4	1|2|0|0	3	4	0.15|0.64|0.00|0.00	0|0|0|0	0.1988	0.644	0.6083
LEMD2	71152975	VPS13A	LEM2_1|LEM2_2|LEM2_3|LEM2_4	0|0|0|0	0	4	0.00|0.00|0.00|0.00	0|0|0|0	0	0	0.9552
LEMD2	71153001	MCMBP	LEM2_1|LEM2_2|LEM2_3|LEM2_4	1|0|0|0	1	4	0.00|0.00|0.00|0.00	0|0|0|0	0	0	0.9552
LEMD2	71153003	VPS51	LEM2_1|LEM2_2|LEM2_3|LEM2_4	2|3|2|0	7	4	0.71|0.90|0.82|0.00	0|0|0|0	0.6075	0.9	0.2677
LEMD2	71153007	C12orf4	LEM2_1|LEM2_2|LEM2_3|LEM2_4	0|0|0|0	0	4	0.00|0.00|0.00|0.00	0|0|0|0	0	0	0.9552
LEMD2	71153168	TRIM13	LEM2_1|LEM2_2|LEM2_3|LEM2_4	0|0|0|0	0	4	0.00|0.00|0.00|0.00	0|0|0|0	0	0	0.9552
LEMD2	71153172	MTREX	LEM2_1|LEM2_2|LEM2_3|LEM2_4	2|1|0|1	4	4	0.56|0.39|0.00|0.46	0|0|0|0	0.3548	0.565	0.4675
LEMD2	71153231	CSTF3	LEM2_1|LEM2_2|LEM2_3|LEM2_4	0|0|0|0	0	4	0.00|0.00|0.00|0.00	0|0|0|0	0	0	0.9552
LEMD2	71153234	CSTF2T	LEM2_1|LEM2_2|LEM2_3|LEM2_4	4|3|0|1	8	4	0.92|0.90|0.00|0.57	0|0|0|0	0.5973	0.919	0.2735
LEMD2	71153334	DDX31	LEM2_1|LEM2_2|LEM2_3|LEM2_4	1|0|0|1	2	4	0.00|0.00|0.00|0.00	0|0|0|0	0	0	0.9552
LEMD2	71153352	TRAPPC5	LEM2_1|LEM2_2|LEM2_3|LEM2_4	3|0|2|0	5	4	0.49|0.00|0.62|0.00	1|1|0|0	0.2765	0.619	0.5193
LEMD2	71153383	EMC3	LEM2_1|LEM2_2|LEM2_3|LEM2_4	0|2|2|1	5	4	0.00|0.42|0.45|0.13	3|0|0|0	0.2503	0.452	0.5349
LEMD2	71153483	ZNF638	LEM2_1|LEM2_2|LEM2_3|LEM2_4	3|0|0|12	15	4	0.38|0.00|0.00|0.99	0|0|0|0	0.342	0.988	0.4779
LEMD2	71153494	HEATR1	LEM2_1|LEM2_2|LEM2_3|LEM2_4	10|3|2|6	21	4	0.00|0.00|0.00|0.00	13|7|2|1	0	0	0.9552
LEMD2	71153538	STAMBP	LEM2_1|LEM2_2|LEM2_3|LEM2_4	0|1|2|0	3	4	0.00|0.46|0.76|0.00	0|0|0|0	0.3033	0.755	0.5019
LEMD2	71153545	STAM	LEM2_1|LEM2_2|LEM2_3|LEM2_4	1|0|0|0	1	4	0.00|0.00|0.00|0.00	0|0|0|0	0	0	0.9552
LEMD2	71153593	TEX10	LEM2_1|LEM2_2|LEM2_3|LEM2_4	1|1|0|2	4	4	0.20|0.45|0.00|0.73	1|0|0|0	0.343	0.726	0.4769
LEMD2	71153718	RPF1	LEM2_1|LEM2_2|LEM2_3|LEM2_4	0|0|0|1	1	4	0.00|0.00|0.00|0.00	1|0|0|0	0	0	0.9552
LEMD2	71153761	SFXN4	LEM2_1|LEM2_2|LEM2_3|LEM2_4	0|1|0|1	2	4	0.00|0.00|0.00|0.00	0|0|0|0	0	0	0.9552
LEMD2	71153787	RRP12	LEM2_1|LEM2_2|LEM2_3|LEM2_4	14|5|3|27	49	4	0.00|0.00|0.00|0.17	27|9|4|4	0.0415	0.166	0.7126
LEMD2	71153825	MYBBP1A	LEM2_1|LEM2_2|LEM2_3|LEM2_4	1|1|0|3	5	4	0.00|0.00|0.00|0.00	11|3|1|0	0	0	0.9552
LEMD2	71164791	UBE4A	LEM2_1|LEM2_2|LEM2_3|LEM2_4	0|0|1|0	1	4	0.00|0.00|0.00|0.00	0|0|0|0	0	0	0.9552
LEMD2	71648673	LSM14A	LEM2_1|LEM2_2|LEM2_3|LEM2_4	0|0|0|3	3	4	0.00|0.00|0.00|0.39	4|1|0|0	0.098	0.392	0.6844
LEMD2	73619722	CCDC50	LEM2_1|LEM2_2|LEM2_3|LEM2_4	0|0|1|0	1	4	0.00|0.00|0.00|0.00	0|0|0|0	0	0	0.9552
LEMD2	73619933	CDC5L	LEM2_1|LEM2_2|LEM2_3|LEM2_4	0|0|0|0	0	4	0.00|0.00|0.00|0.00	0|0|0|0	0	0	0.9552
LEMD2	73620030	C9orf64	LEM2_1|LEM2_2|LEM2_3|LEM2_4	2|2|0|0	4	4	0.67|0.76|0.00|0.00	0|0|0|0	0.3583	0.762	0.4646
LEMD2	73620123	SKA3	LEM2_1|LEM2_2|LEM2_3|LEM2_4	2|4|1|0	7	4	0.73|0.87|0.62|0.00	0|0|0|0	0.5563	0.874	0.295
LEMD2	73620663	MISP	LEM2_1|LEM2_2|LEM2_3|LEM2_4	2|2|3|0	7	4	0.71|0.86|0.88|0.00	0|0|0|0	0.6125	0.876	0.2631
LEMD2	73620807	DNAJC3	LEM2_1|LEM2_2|LEM2_3|LEM2_4	4|3|4|1	12	4	0.82|0.86|0.90|0.41	1|0|0|0	0.748	0.899	0.1581
LEMD2	73620832	DUS2	LEM2_1|LEM2_2|LEM2_3|LEM2_4	1|2|0|0	3	4	0.29|0.71|0.00|0.00	0|0|0|0	0.2505	0.708	0.5346
LEMD2	73620957	DDX3Y	LEM2_1|LEM2_2|LEM2_3|LEM2_4	27|19|0|17	63	4	1.00|0.99|0.00|1.00	0|0|0|0	0.7455	0.999	0.1642
LEMD2	73620993	DIS3	LEM2_1|LEM2_2|LEM2_3|LEM2_4	3|0|0|0	3	4	0.61|0.00|0.00|0.00	0|0|0|0	0.1515	0.606	0.6502
LEMD2	73621060	IMP4	LEM2_1|LEM2_2|LEM2_3|LEM2_4	2|2|0|2	6	4	0.13|0.33|0.00|0.44	1|1|1|0	0.2258	0.442	0.5788
LEMD2	73621135	LARP1	LEM2_1|LEM2_2|LEM2_3|LEM2_4	4|2|2|0	8	4	0.92|0.80|0.85|0.00	0|0|0|0	0.6435	0.916	0.2449
LEMD2	73621220	MMTAG2	LEM2_1|LEM2_2|LEM2_3|LEM2_4	2|1|0|0	3	4	0.00|0.00|0.00|0.00	6|4|2|2	0	0	0.9552
LEMD2	73621312	NOC4L	LEM2_1|LEM2_2|LEM2_3|LEM2_4	2|4|3|6	15	4	0.08|0.73|0.60|0.95	2|1|0|0	0.5913	0.952	0.2775
LEMD2	73621340	OXSR1	LEM2_1|LEM2_2|LEM2_3|LEM2_4	3|0|0|0	3	4	0.72|0.00|0.00|0.00	1|0|0|0	0.1795	0.718	0.626
LEMD2	73621383	PDZD8	LEM2_1|LEM2_2|LEM2_3|LEM2_4	1|0|0|0	1	4	0.00|0.00|0.00|0.00	0|0|0|0	0	0	0.9552
LEMD2	73622083	WDR75	LEM2_1|LEM2_2|LEM2_3|LEM2_4	3|3|1|0	7	4	0.44|0.71|0.27|0.00	1|1|0|0	0.3558	0.711	0.466
LEMD2	73622085	WRNIP1	LEM2_1|LEM2_2|LEM2_3|LEM2_4	1|1|0|0	2	4	0.00|0.00|0.00|0.00	0|0|0|0	0	0	0.9552
LEMD2	73622099	ZC3H11A	LEM2_1|LEM2_2|LEM2_3|LEM2_4	1|0|0|0	1	4	0.00|0.00|0.00|0.00	0|0|0|0	0	0	0.9552
LEMD2	73622105	ZNF326	LEM2_1|LEM2_2|LEM2_3|LEM2_4	4|0|0|3	7	4	0.05|0.00|0.00|0.11	6|1|0|0	0.0385	0.107	0.7139
LEMD2	73913750	RBM14	LEM2_1|LEM2_2|LEM2_3|LEM2_4	15|14|12|16	57	4	0.00|0.00|0.00|0.00	33|28|27|22	0	0	0.9552
LEMD2	73915353	HUWE1	LEM2_1|LEM2_2|LEM2_3|LEM2_4	12|0|1|0	13	4	0.65|0.00|0.07|0.00	0|0|0|0	0.1795	0.649	0.626
LEMD2	73915357	SEC16A	LEM2_1|LEM2_2|LEM2_3|LEM2_4	15|1|1|0	17	4	0.95|0.07|0.12|0.00	0|0|0|0	0.2848	0.953	0.5143
LEMD2	73917636	BAIAP2	LEM2_1|LEM2_2|LEM2_3|LEM2_4	5|7|4|0	16	4	0.76|0.98|0.94|0.00	1|0|0|0	0.668	0.977	0.2285
LEMD2	73917746	CHMP2B	LEM2_1|LEM2_2|LEM2_3|LEM2_4	1|1|0|0	2	4	0.00|0.00|0.00|0.00	0|0|0|0	0	0	0.9552
LEMD2	73917782	CHMP7	LEM2_1|LEM2_2|LEM2_3|LEM2_4	5|4|4|2	15	4	0.98|0.97|0.95|0.90	0|0|0|0	0.9488	0.981	0.0253
LEMD2	73919226	DDX19A	LEM2_1|LEM2_2|LEM2_3|LEM2_4	4|0|0|2	6	4	0.03|0.00|0.00|0.01	3|2|1|1	0.0103	0.028	0.734
LEMD2	73919323	SNF8	LEM2_1|LEM2_2|LEM2_3|LEM2_4	1|1|0|0	2	4	0.00|0.00|0.00|0.00	1|1|0|0	0	0	0.9552
LEMD2	73919341	ETHE1	LEM2_1|LEM2_2|LEM2_3|LEM2_4	1|1|1|2	5	4	0.01|0.04|0.06|0.24	1|1|1|1	0.0878	0.242	0.6888
LEMD2	73919458	STAU2	LEM2_1|LEM2_2|LEM2_3|LEM2_4	1|0|0|0	1	4	0.00|0.00|0.00|0.00	0|0|0|0	0	0	0.9552
LEMD2	73920148	TTF2	LEM2_1|LEM2_2|LEM2_3|LEM2_4	6|3|2|1	12	4	0.98|0.96|0.91|0.44	0|0|0|0	0.8223	0.979	0.1099
LEMD2	73920185	ARID1A	LEM2_1|LEM2_2|LEM2_3|LEM2_4	0|0|0|0	0	4	0.00|0.00|0.00|0.00	0|0|0|0	0	0	0.9552
LEMD2	73920837	LAS1L	LEM2_1|LEM2_2|LEM2_3|LEM2_4	9|3|3|3	18	4	0.58|0.21|0.28|0.27	2|1|1|1	0.334	0.579	0.4828
LEMD2	73920973	UTP18	LEM2_1|LEM2_2|LEM2_3|LEM2_4	5|0|0|13	18	4	0.00|0.00|0.00|0.24	10|10|1|1	0.06	0.24	0.7022
LEMD2	73921204	NEDD4L	LEM2_1|LEM2_2|LEM2_3|LEM2_4	0|2|0|1	3	4	0.00|0.71|0.00|0.40	1|0|0|0	0.2788	0.713	0.5181
LEMD2	73921227	ZCCHC17	LEM2_1|LEM2_2|LEM2_3|LEM2_4	0|0|0|0	0	4	0.00|0.00|0.00|0.00	5|3|1|0	0	0	0.9552
LEMD2	73921231	NOL10	LEM2_1|LEM2_2|LEM2_3|LEM2_4	1|0|1|2	4	4	0.06|0.00|0.24|0.51	1|1|0|0	0.2013	0.511	0.6054
LEMD2	73921238	NOL11	LEM2_1|LEM2_2|LEM2_3|LEM2_4	7|2|2|2	13	4	0.97|0.67|0.77|0.77	1|0|0|0	0.7938	0.967	0.1302
LEMD2	73921242	NOL9	LEM2_1|LEM2_2|LEM2_3|LEM2_4	4|0|0|0	4	4	0.76|0.00|0.00|0.00	0|0|0|0	0.1888	0.755	0.6167
LEMD2	73921663	ALG1	LEM2_1|LEM2_2|LEM2_3|LEM2_4	6|3|2|4	15	4	0.72|0.64|0.55|0.82	2|0|0|0	0.6825	0.821	0.2157
LEMD2	73921666	ALG9	LEM2_1|LEM2_2|LEM2_3|LEM2_4	0|0|0|1	1	4	0.00|0.00|0.00|0.00	0|0|0|0	0	0	0.9552
LEMD2	73921750	PNN	LEM2_1|LEM2_2|LEM2_3|LEM2_4	1|0|0|9	10	4	0.00|0.00|0.00|0.01	13|8|0|0	0.0013	0.005	0.7476
LEMD2	74705530	NUPL2	LEM2_1|LEM2_2|LEM2_3|LEM2_4	0|0|0|0	0	4	0.00|0.00|0.00|0.00	0|0|0|0	0	0	0.9552
LEMD2	74705746	OGA	LEM2_1|LEM2_2|LEM2_3|LEM2_4	1|0|0|1	2	4	0.00|0.00|0.00|0.00	0|0|0|0	0	0	0.9552
LEMD2	74707675	NOM1	LEM2_1|LEM2_2|LEM2_3|LEM2_4	1|0|0|0	1	4	0.00|0.00|0.00|0.00	1|0|0|0	0	0	0.9552
LEMD2	74708095	MRPS35	LEM2_1|LEM2_2|LEM2_3|LEM2_4	1|0|0|0	1	4	0.00|0.00|0.00|0.00	0|0|0|0	0	0	0.9552
LEMD2	74709496	NCAPH2	LEM2_1|LEM2_2|LEM2_3|LEM2_4	1|4|2|1	8	4	0.08|0.78|0.56|0.26	2|0|0|0	0.4205	0.777	0.4141
LEMD2	74710068	RICTOR	LEM2_1|LEM2_2|LEM2_3|LEM2_4	0|0|0|0	0	4	0.00|0.00|0.00|0.00	0|0|0|0	0	0	0.9552
LEMD2	74710336	RANBP10	LEM2_1|LEM2_2|LEM2_3|LEM2_4	0|0|0|0	0	4	0.00|0.00|0.00|0.00	0|0|0|0	0	0	0.9552
LEMD2	74710467	GIGYF2	LEM2_1|LEM2_2|LEM2_3|LEM2_4	15|0|0|1	16	4	1.00|0.00|0.00|0.01	1|0|0|0	0.2535	1	0.5319
LEMD2	74711310	RIPOR1	LEM2_1|LEM2_2|LEM2_3|LEM2_4	0|0|0|0	0	4	0.00|0.00|0.00|0.00	0|0|0|0	0	0	0.9552
LEMD2	74712068	CCDC9B	LEM2_1|LEM2_2|LEM2_3|LEM2_4	0|0|0|0	0	4	0.00|0.00|0.00|0.00	0|0|0|0	0	0	0.9552
LEMD2	74712594	VPS13C	LEM2_1|LEM2_2|LEM2_3|LEM2_4	14|0|0|0	14	4	0.89|0.00|0.00|0.00	0|0|0|0	0.2213	0.885	0.5849
LEMD2	74712656	IKBIP	LEM2_1|LEM2_2|LEM2_3|LEM2_4	0|1|0|0	1	4	0.00|0.00|0.00|0.00	0|0|0|0	0	0	0.9552
LEMD2	74713454	NUFIP2	LEM2_1|LEM2_2|LEM2_3|LEM2_4	0|0|0|0	0	4	0.00|0.00|0.00|0.00	0|0|0|0	0	0	0.9552
LEMD2	74713658	WAPL	LEM2_1|LEM2_2|LEM2_3|LEM2_4	4|0|0|0	4	4	0.76|0.00|0.00|0.00	0|0|0|0	0.1895	0.758	0.6159
LEMD2	74713747	CTU1	LEM2_1|LEM2_2|LEM2_3|LEM2_4	2|0|0|0	2	4	0.45|0.00|0.00|0.00	1|0|0|0	0.1133	0.453	0.6746
LEMD2	74713775	LHFPL4	LEM2_1|LEM2_2|LEM2_3|LEM2_4	0|0|1|0	1	4	0.00|0.00|0.00|0.00	0|0|0|0	0	0	0.9552
LEMD2	74714301	CBWD2	LEM2_1|LEM2_2|LEM2_3|LEM2_4	2|0|1|0	3	4	0.66|0.00|0.51|0.00	0|0|0|0	0.2918	0.656	0.5107
LEMD2	74714366	P3H3	LEM2_1|LEM2_2|LEM2_3|LEM2_4	7|4|7|1	19	4	0.97|0.95|0.96|0.43	0|0|0|0	0.8298	0.969	0.1022
LEMD2	74714582	XRN1	LEM2_1|LEM2_2|LEM2_3|LEM2_4	2|1|3|0	6	4	0.12|0.10|0.77|0.00	0|0|0|0	0.2495	0.771	0.5409
LEMD2	74714998	TRIML2	LEM2_1|LEM2_2|LEM2_3|LEM2_4	4|7|6|0	17	4	0.07|0.74|0.74|0.00	3|2|1|0	0.3868	0.743	0.4453
LEMD2	74715064	COLGALT1	LEM2_1|LEM2_2|LEM2_3|LEM2_4	4|3|3|2	12	4	0.77|0.83|0.83|0.72	1|0|0|0	0.7893	0.834	0.135
LEMD2	74715180	FAM98A	LEM2_1|LEM2_2|LEM2_3|LEM2_4	1|0|0|0	1	4	0.00|0.00|0.00|0.00	0|0|0|0	0	0	0.9552
LEMD2	74715258	SMG8	LEM2_1|LEM2_2|LEM2_3|LEM2_4	3|3|5|1	12	4	0.85|0.90|0.92|0.54	0|0|0|0	0.8045	0.922	0.1205
LEMD2	74715800	STT3B	LEM2_1|LEM2_2|LEM2_3|LEM2_4	14|4|5|6	29	4	0.83|0.28|0.61|0.76	3|3|0|0	0.6208	0.831	0.2589
LEMD2	74716283	MUC16	LEM2_1|LEM2_2|LEM2_3|LEM2_4	0|0|0|1	1	4	0.00|0.00|0.00|0.00	1|0|0|0	0	0	0.9552
LEMD2	74716599	CNOT9	LEM2_1|LEM2_2|LEM2_3|LEM2_4	0|0|0|0	0	4	0.00|0.00|0.00|0.00	0|0|0|0	0	0	0.9552
LEMD2	74717746	ASPSCR1	LEM2_1|LEM2_2|LEM2_3|LEM2_4	0|0|1|0	1	4	0.00|0.00|0.00|0.00	0|0|0|0	0	0	0.9552
LEMD2	74717977	SAP130	LEM2_1|LEM2_2|LEM2_3|LEM2_4	0|0|0|0	0	4	0.00|0.00|0.00|0.00	0|0|0|0	0	0	0.9552
LEMD2	74718550	AZI2	LEM2_1|LEM2_2|LEM2_3|LEM2_4	0|0|0|0	0	4	0.00|0.00|0.00|0.00	0|0|0|0	0	0	0.9552
LEMD2	74718673	METTL17	LEM2_1|LEM2_2|LEM2_3|LEM2_4	0|0|0|0	0	4	0.00|0.00|0.00|0.00	3|0|0|0	0	0	0.9552
LEMD2	74718825	TMEM165	LEM2_1|LEM2_2|LEM2_3|LEM2_4	0|0|0|0	0	4	0.00|0.00|0.00|0.00	0|0|0|0	0	0	0.9552
LEMD2	74719147	C1GALT1	LEM2_1|LEM2_2|LEM2_3|LEM2_4	0|0|0|0	0	4	0.00|0.00|0.00|0.00	0|0|0|0	0	0	0.9552
LEMD2	74719379	PIH1D1	LEM2_1|LEM2_2|LEM2_3|LEM2_4	0|0|0|0	0	4	0.00|0.00|0.00|0.00	0|0|0|0	0	0	0.9552
LEMD2	74720969	PURG	LEM2_1|LEM2_2|LEM2_3|LEM2_4	0|0|0|0	0	4	0.00|0.00|0.00|0.00	1|0|0|0	0	0	0.9552
LEMD2	74721018	CDV3	LEM2_1|LEM2_2|LEM2_3|LEM2_4	0|0|1|0	1	4	0.00|0.00|0.00|0.00	0|0|0|0	0	0	0.9552
LEMD2	74722491	HSP90AB4P	LEM2_1|LEM2_2|LEM2_3|LEM2_4	0|0|0|0	0	4	0.00|0.00|0.00|0.00	0|0|0|0	0	0	0.9552
LEMD2	74722683	SPECC1	LEM2_1|LEM2_2|LEM2_3|LEM2_4	0|0|0|0	0	4	0.00|0.00|0.00|0.00	0|0|0|0	0	0	0.9552
LEMD2	74723056	SYDE1	LEM2_1|LEM2_2|LEM2_3|LEM2_4	0|1|0|0	1	4	0.00|0.00|0.00|0.00	0|0|0|0	0	0	0.9552
LEMD2	74723323	CLASP1	LEM2_1|LEM2_2|LEM2_3|LEM2_4	1|1|1|0	3	4	0.00|0.00|0.00|0.00	0|0|0|0	0	0	0.9552
LEMD2	74723506	PHLDB1	LEM2_1|LEM2_2|LEM2_3|LEM2_4	0|0|0|0	0	4	0.00|0.00|0.00|0.00	0|0|0|0	0	0	0.9552
LEMD2	74724250	ARHGEF17	LEM2_1|LEM2_2|LEM2_3|LEM2_4	0|0|0|0	0	4	0.00|0.00|0.00|0.00	0|0|0|0	0	0	0.9552
LEMD2	74724525	HEATR6	LEM2_1|LEM2_2|LEM2_3|LEM2_4	1|0|1|0	2	4	0.00|0.00|0.00|0.00	0|0|0|0	0	0	0.9552
LEMD2	74724833	OSMR	LEM2_1|LEM2_2|LEM2_3|LEM2_4	2|1|0|0	3	4	0.03|0.02|0.00|0.00	5|0|0|0	0.01	0.025	0.7346
LEMD2	74725363	WWOX	LEM2_1|LEM2_2|LEM2_3|LEM2_4	3|1|1|0	5	4	0.68|0.38|0.43|0.00	1|0|0|0	0.3715	0.676	0.455
LEMD2	74727333	RRM2B	LEM2_1|LEM2_2|LEM2_3|LEM2_4	2|3|2|1	8	4	0.77|0.84|0.77|0.61	0|0|0|0	0.7477	0.844	0.1599
LEMD2	74727495	ZNF598	LEM2_1|LEM2_2|LEM2_3|LEM2_4	1|0|0|0	1	4	0.00|0.00|0.00|0.00	0|0|0|0	0	0	0.9552
LEMD2	74727506	NAA40	LEM2_1|LEM2_2|LEM2_3|LEM2_4	1|1|0|0	2	4	0.00|0.00|0.00|0.00	0|0|0|0	0	0	0.9552
LEMD2	74727607	RETREG3	LEM2_1|LEM2_2|LEM2_3|LEM2_4	0|1|0|0	1	4	0.00|0.00|0.00|0.00	0|0|0|0	0	0	0.9552
LEMD2	74727668	LONP2	LEM2_1|LEM2_2|LEM2_3|LEM2_4	0|1|0|0	1	4	0.00|0.00|0.00|0.00	0|0|0|0	0	0	0.9552
LEMD2	74727734	RPS19BP1	LEM2_1|LEM2_2|LEM2_3|LEM2_4	0|0|0|1	1	4	0.00|0.00|0.00|0.00	1|0|0|0	0	0	0.9552
LEMD2	74727770	CXorf67	LEM2_1|LEM2_2|LEM2_3|LEM2_4	14|3|3|6	26	4	0.01|0.00|0.00|0.00	7|5|4|4	0.0033	0.013	0.743
LEMD2	74727834	NCAPG2	LEM2_1|LEM2_2|LEM2_3|LEM2_4	1|0|0|0	1	4	0.00|0.00|0.00|0.00	0|0|0|0	0	0	0.9552
LEMD2	74728478	SPICE1	LEM2_1|LEM2_2|LEM2_3|LEM2_4	0|0|0|0	0	4	0.00|0.00|0.00|0.00	0|0|0|0	0	0	0.9552
LEMD2	74728485	CNTROB	LEM2_1|LEM2_2|LEM2_3|LEM2_4	0|0|1|0	1	4	0.00|0.00|0.00|0.00	0|0|0|0	0	0	0.9552
LEMD2	74728772	SLC35F6	LEM2_1|LEM2_2|LEM2_3|LEM2_4	2|3|0|1	6	4	0.79|0.84|0.00|0.54	0|0|0|0	0.5437	0.841	0.3041
LEMD2	74728888	ZADH2	LEM2_1|LEM2_2|LEM2_3|LEM2_4	0|0|0|0	0	4	0.00|0.00|0.00|0.00	1|0|0|0	0	0	0.9552
LEMD2	74728942	OGFOD1	LEM2_1|LEM2_2|LEM2_3|LEM2_4	1|0|0|0	1	4	0.00|0.00|0.00|0.00	0|0|0|0	0	0	0.9552
LEMD2	74728992	MACO1	LEM2_1|LEM2_2|LEM2_3|LEM2_4	7|0|2|0	9	4	0.95|0.00|0.61|0.00	1|0|0|0	0.3883	0.945	0.4437
LEMD2	74729013	CISD2	LEM2_1|LEM2_2|LEM2_3|LEM2_4	4|0|0|1	5	4	0.85|0.00|0.00|0.57	0|0|0|0	0.354	0.845	0.4681
LEMD2	74729022	JAGN1	LEM2_1|LEM2_2|LEM2_3|LEM2_4	0|0|0|3	3	4	0.00|0.00|0.00|0.74	0|0|0|0	0.1843	0.737	0.6211
LEMD2	74729058	RFLNB	LEM2_1|LEM2_2|LEM2_3|LEM2_4	0|0|0|0	0	4	0.00|0.00|0.00|0.00	0|0|0|0	0	0	0.9552
LEMD2	74729129	ARFGAP2	LEM2_1|LEM2_2|LEM2_3|LEM2_4	2|2|2|0	6	4	0.45|0.65|0.67|0.00	1|0|0|0	0.4405	0.666	0.3991
LEMD2	74729743	SREK1IP1	LEM2_1|LEM2_2|LEM2_3|LEM2_4	0|0|0|0	0	4	0.00|0.00|0.00|0.00	2|2|1|0	0	0	0.9552
LEMD2	74730065	GATD1	LEM2_1|LEM2_2|LEM2_3|LEM2_4	1|0|0|0	1	4	0.00|0.00|0.00|0.00	0|0|0|0	0	0	0.9552
LEMD2	74730292	NUP35	LEM2_1|LEM2_2|LEM2_3|LEM2_4	3|2|2|0	7	4	0.89|0.80|0.79|0.00	0|0|0|0	0.6213	0.889	0.2585
LEMD2	74730546	TMEM163	LEM2_1|LEM2_2|LEM2_3|LEM2_4	5|1|0|0	6	4	0.83|0.38|0.00|0.00	1|0|0|0	0.3028	0.834	0.5024
LEMD2	74730583	MRPL30	LEM2_1|LEM2_2|LEM2_3|LEM2_4	0|0|0|0	0	4	0.00|0.00|0.00|0.00	1|0|0|0	0	0	0.9552
LEMD2	74730681	ZC3H15	LEM2_1|LEM2_2|LEM2_3|LEM2_4	0|0|0|0	0	4	0.00|0.00|0.00|0.00	0|0|0|0	0	0	0.9552
LEMD2	74730713	TMEM263	LEM2_1|LEM2_2|LEM2_3|LEM2_4	0|0|0|0	0	4	0.00|0.00|0.00|0.00	5|0|0|0	0	0	0.9552
LEMD2	74730779	CHAC2	LEM2_1|LEM2_2|LEM2_3|LEM2_4	0|1|0|0	1	4	0.00|0.00|0.00|0.00	0|0|0|0	0	0	0.9552
LEMD2	74730883	C7orf43	LEM2_1|LEM2_2|LEM2_3|LEM2_4	0|0|0|0	0	4	0.00|0.00|0.00|0.00	0|0|0|0	0	0	0.9552
LEMD2	74730902	FAR1	LEM2_1|LEM2_2|LEM2_3|LEM2_4	1|3|2|1	7	4	0.06|0.69|0.55|0.22	2|0|0|0	0.3813	0.69	0.4481
LEMD2	74730963	MAIP1	LEM2_1|LEM2_2|LEM2_3|LEM2_4	1|0|0|1	2	4	0.00|0.00|0.00|0.00	1|1|1|0	0	0	0.9552
LEMD2	74730976	DNAJB3	LEM2_1|LEM2_2|LEM2_3|LEM2_4	2|0|0|0	2	4	0.71|0.00|0.00|0.00	0|0|0|0	0.177	0.708	0.6284
LEMD2	74731063	PSMG2	LEM2_1|LEM2_2|LEM2_3|LEM2_4	3|3|3|2	11	4	0.19|0.50|0.58|0.26	3|1|0|0	0.382	0.577	0.4476
LEMD2	74731072	TBRG4	LEM2_1|LEM2_2|LEM2_3|LEM2_4	0|0|0|3	3	4	0.00|0.00|0.00|0.00	6|5|4|3	0	0	0.9552
LEMD2	74731083	CCDC47	LEM2_1|LEM2_2|LEM2_3|LEM2_4	8|4|4|0	16	4	0.99|0.98|0.98|0.00	0|0|0|0	0.739	0.992	0.1749
LEMD2	74731102	RFT1	LEM2_1|LEM2_2|LEM2_3|LEM2_4	0|0|0|1	1	4	0.00|0.00|0.00|0.00	0|0|0|0	0	0	0.9552
LEMD2	74731110	PNPLA2	LEM2_1|LEM2_2|LEM2_3|LEM2_4	0|1|0|0	1	4	0.00|0.00|0.00|0.00	0|0|0|0	0	0	0.9552
LEMD2	74731226	SKA1	LEM2_1|LEM2_2|LEM2_3|LEM2_4	1|0|0|0	1	4	0.00|0.00|0.00|0.00	0|0|0|0	0	0	0.9552
LEMD2	74731293	SARAF	LEM2_1|LEM2_2|LEM2_3|LEM2_4	2|1|1|0	4	4	0.10|0.09|0.11|0.00	2|1|0|0	0.076	0.11	0.6939
LEMD2	74731375	FAF2	LEM2_1|LEM2_2|LEM2_3|LEM2_4	22|13|10|7	52	4	0.65|0.76|0.67|0.44	6|3|1|0	0.6298	0.755	0.252
LEMD2	74731379	CCDC124	LEM2_1|LEM2_2|LEM2_3|LEM2_4	0|0|0|0	0	4	0.00|0.00|0.00|0.00	0|0|0|0	0	0	0.9552
LEMD2	74731412	NMD3	LEM2_1|LEM2_2|LEM2_3|LEM2_4	4|0|0|0	4	4	0.76|0.00|0.00|0.00	1|0|0|0	0.1903	0.761	0.6149
LEMD2	74731415	COQ8B	LEM2_1|LEM2_2|LEM2_3|LEM2_4	0|0|0|0	0	4	0.00|0.00|0.00|0.00	2|2|0|0	0	0	0.9552
LEMD2	74731510	ERLEC1	LEM2_1|LEM2_2|LEM2_3|LEM2_4	2|1|1|0	4	4	0.64|0.52|0.55|0.00	0|0|0|0	0.428	0.636	0.4081
LEMD2	74731558	ZHX1-C8orf76	LEM2_1|LEM2_2|LEM2_3|LEM2_4	1|0|0|0	1	4	0.00|0.00|0.00|0.00	0|0|0|0	0	0	0.9552
LEMD2	74731574	PHF21B	LEM2_1|LEM2_2|LEM2_3|LEM2_4	0|0|0|0	0	4	0.00|0.00|0.00|0.00	1|0|0|0	0	0	0.9552
LEMD2	74731578	MRPS24	LEM2_1|LEM2_2|LEM2_3|LEM2_4	0|0|0|1	1	4	0.00|0.00|0.00|0.00	1|1|1|1	0	0	0.9552
LEMD2	74731579	MRPL53	LEM2_1|LEM2_2|LEM2_3|LEM2_4	0|0|0|0	0	4	0.00|0.00|0.00|0.00	1|1|0|0	0	0	0.9552
LEMD2	74731633	PTCD3	LEM2_1|LEM2_2|LEM2_3|LEM2_4	0|0|0|2	2	4	0.00|0.00|0.00|0.00	4|3|3|2	0	0	0.9552
LEMD2	74731648	NRBF2	LEM2_1|LEM2_2|LEM2_3|LEM2_4	0|0|0|0	0	4	0.00|0.00|0.00|0.00	0|0|0|0	0	0	0.9552
LEMD2	74731669	EDC3	LEM2_1|LEM2_2|LEM2_3|LEM2_4	3|1|0|0	4	4	0.79|0.44|0.00|0.00	0|0|0|0	0.307	0.791	0.5001
LEMD2	74731686	DDX11	LEM2_1|LEM2_2|LEM2_3|LEM2_4	1|0|0|0	1	4	0.00|0.00|0.00|0.00	0|0|0|0	0	0	0.9552
LEMD2	74731769	HMCES	LEM2_1|LEM2_2|LEM2_3|LEM2_4	0|0|0|0	0	4	0.00|0.00|0.00|0.00	0|0|0|0	0	0	0.9552
LEMD2	74731809	VMP1	LEM2_1|LEM2_2|LEM2_3|LEM2_4	4|1|0|1	6	4	0.86|0.55|0.00|0.56	0|0|0|0	0.4928	0.864	0.3426
LEMD2	74731835	FAHD2A	LEM2_1|LEM2_2|LEM2_3|LEM2_4	2|0|1|0	3	4	0.46|0.00|0.45|0.00	1|0|0|0	0.2283	0.462	0.5748
LEMD2	74731920	PRR11	LEM2_1|LEM2_2|LEM2_3|LEM2_4	0|1|1|0	2	4	0.00|0.00|0.00|0.00	1|0|0|0	0	0	0.9552
LEMD2	74732065	GMPPA	LEM2_1|LEM2_2|LEM2_3|LEM2_4	7|8|7|3	25	4	0.00|0.16|0.14|0.00	7|6|0|0	0.0763	0.164	0.6938
LEMD2	74732068	TMEM101	LEM2_1|LEM2_2|LEM2_3|LEM2_4	0|0|0|1	1	4	0.00|0.00|0.00|0.00	0|0|0|0	0	0	0.9552
LEMD2	74732105	NGLY1	LEM2_1|LEM2_2|LEM2_3|LEM2_4	1|2|2|0	5	4	0.24|0.75|0.77|0.00	0|0|0|0	0.441	0.773	0.3986
LEMD2	74732111	SEC22A	LEM2_1|LEM2_2|LEM2_3|LEM2_4	0|1|1|0	2	4	0.00|0.00|0.00|0.00	0|0|0|0	0	0	0.9552
LEMD2	74732209	CLPTM1L	LEM2_1|LEM2_2|LEM2_3|LEM2_4	7|3|2|1	13	4	0.98|0.92|0.89|0.54	0|0|0|0	0.8328	0.981	0.0981
LEMD2	74732787	CDCA3	LEM2_1|LEM2_2|LEM2_3|LEM2_4	0|0|0|0	0	4	0.00|0.00|0.00|0.00	0|0|0|0	0	0	0.9552
LEMD2	74732828	MRPL57	LEM2_1|LEM2_2|LEM2_3|LEM2_4	0|0|0|2	2	4	0.00|0.00|0.00|0.20	2|2|0|0	0.051	0.204	0.708
LEMD2	74732846	CCDC77	LEM2_1|LEM2_2|LEM2_3|LEM2_4	0|0|0|0	0	4	0.00|0.00|0.00|0.00	0|0|0|0	0	0	0.9552
LEMD2	74732907	PDCD2L	LEM2_1|LEM2_2|LEM2_3|LEM2_4	0|1|0|0	1	4	0.00|0.00|0.00|0.00	1|0|0|0	0	0	0.9552
LEMD2	74732921	GPATCH1	LEM2_1|LEM2_2|LEM2_3|LEM2_4	1|0|0|0	1	4	0.00|0.00|0.00|0.00	0|0|0|0	0	0	0.9552
LEMD2	74732927	LLPH	LEM2_1|LEM2_2|LEM2_3|LEM2_4	0|0|0|0	0	4	0.00|0.00|0.00|0.00	4|1|0|0	0	0	0.9552
LEMD2	74732928	GINS4	LEM2_1|LEM2_2|LEM2_3|LEM2_4	1|0|0|0	1	4	0.00|0.00|0.00|0.00	0|0|0|0	0	0	0.9552
LEMD2	74732939	GINS3	LEM2_1|LEM2_2|LEM2_3|LEM2_4	1|0|0|0	1	4	0.00|0.00|0.00|0.00	0|0|0|0	0	0	0.9552
LEMD2	74732983	ATG101	LEM2_1|LEM2_2|LEM2_3|LEM2_4	4|4|4|3	15	4	0.52|0.80|0.85|0.73	2|1|0|0	0.7248	0.85	0.1843
LEMD2	74733019	ESYT1	LEM2_1|LEM2_2|LEM2_3|LEM2_4	52|29|24|20	125	4	0.78|0.83|0.82|0.70	12|8|1|0	0.7808	0.828	0.1361
LEMD2	74733117	DCUN1D5	LEM2_1|LEM2_2|LEM2_3|LEM2_4	1|0|0|0	1	4	0.00|0.00|0.00|0.00	0|0|0|0	0	0	0.9552
LEMD2	74733151	TMEM43	LEM2_1|LEM2_2|LEM2_3|LEM2_4	0|0|0|0	0	4	0.00|0.00|0.00|0.00	3|0|0|0	0	0	0.9552
LEMD2	74733167	LMF2	LEM2_1|LEM2_2|LEM2_3|LEM2_4	1|0|0|1	2	4	0.00|0.00|0.00|0.00	0|0|0|0	0	0	0.9552
LEMD2	74733193	DOHH	LEM2_1|LEM2_2|LEM2_3|LEM2_4	2|3|2|1	8	4	0.21|0.71|0.58|0.23	1|1|0|0	0.434	0.712	0.4057
LEMD2	74733286	THUMPD3	LEM2_1|LEM2_2|LEM2_3|LEM2_4	2|2|1|0	5	4	0.50|0.65|0.45|0.00	1|0|0|0	0.4003	0.65	0.4339
LEMD2	74733312	TMEM109	LEM2_1|LEM2_2|LEM2_3|LEM2_4	0|1|1|1	3	4	0.00|0.00|0.00|0.00	1|0|0|0	0	0	0.9552
LEMD2	74733372	TMEM106C	LEM2_1|LEM2_2|LEM2_3|LEM2_4	0|0|0|0	0	4	0.00|0.00|0.00|0.00	0|0|0|0	0	0	0.9552
LEMD2	74733394	NUP85	LEM2_1|LEM2_2|LEM2_3|LEM2_4	11|5|4|2	22	4	0.59|0.34|0.18|0.00	4|3|1|0	0.2773	0.588	0.519
LEMD2	74733447	PRR14	LEM2_1|LEM2_2|LEM2_3|LEM2_4	0|0|0|0	0	4	0.00|0.00|0.00|0.00	0|0|0|0	0	0	0.9552
LEMD2	74733460	CHID1	LEM2_1|LEM2_2|LEM2_3|LEM2_4	0|0|0|0	0	4	0.00|0.00|0.00|0.00	0|0|0|0	0	0	0.9552
LEMD2	74733471	MRPL4	LEM2_1|LEM2_2|LEM2_3|LEM2_4	0|0|0|5	5	4	0.00|0.00|0.00|0.87	3|1|0|0	0.2175	0.87	0.5892
LEMD2	74733481	FRMD8	LEM2_1|LEM2_2|LEM2_3|LEM2_4	0|1|1|0	2	4	0.00|0.00|0.00|0.00	0|0|0|0	0	0	0.9552
LEMD2	74733506	TWSG1	LEM2_1|LEM2_2|LEM2_3|LEM2_4	0|1|1|0	2	4	0.00|0.00|0.00|0.00	0|0|0|0	0	0	0.9552
LEMD2	74733523	SHARPIN	LEM2_1|LEM2_2|LEM2_3|LEM2_4	0|1|1|0	2	4	0.00|0.00|0.00|0.00	0|0|0|0	0	0	0.9552
LEMD2	74733529	SMG9	LEM2_1|LEM2_2|LEM2_3|LEM2_4	3|1|1|0	5	4	0.81|0.48|0.52|0.00	0|0|0|0	0.4535	0.813	0.384
LEMD2	74733576	CENPH	LEM2_1|LEM2_2|LEM2_3|LEM2_4	2|0|0|0	2	4	0.77|0.00|0.00|0.00	0|0|0|0	0.192	0.768	0.6126
LEMD2	74733589	CXorf56	LEM2_1|LEM2_2|LEM2_3|LEM2_4	0|3|2|0	5	4	0.00|0.84|0.74|0.00	0|0|0|0	0.3928	0.835	0.4402
LEMD2	74733607	REEP4	LEM2_1|LEM2_2|LEM2_3|LEM2_4	4|3|2|2	11	4	0.97|0.91|0.85|0.83	0|0|0|0	0.8908	0.971	0.0444
LEMD2	74733624	DCTPP1	LEM2_1|LEM2_2|LEM2_3|LEM2_4	1|0|0|0	1	4	0.00|0.00|0.00|0.00	0|0|0|0	0	0	0.9552
LEMD2	74733630	C8orf33	LEM2_1|LEM2_2|LEM2_3|LEM2_4	0|0|0|0	0	4	0.00|0.00|0.00|0.00	0|0|0|0	0	0	0.9552
LEMD2	74733765	NT5DC2	LEM2_1|LEM2_2|LEM2_3|LEM2_4	1|0|0|0	1	4	0.00|0.00|0.00|0.00	0|0|0|0	0	0	0.9552
LEMD2	74733982	CNOT10	LEM2_1|LEM2_2|LEM2_3|LEM2_4	0|0|0|0	0	4	0.00|0.00|0.00|0.00	0|0|0|0	0	0	0.9552
LEMD2	74734245	XPO5	LEM2_1|LEM2_2|LEM2_3|LEM2_4	9|2|1|2	14	4	0.98|0.85|0.48|0.86	0|0|0|0	0.7928	0.98	0.1322
LEMD2	74734246	BRF2	LEM2_1|LEM2_2|LEM2_3|LEM2_4	0|0|0|0	0	4	0.00|0.00|0.00|0.00	1|1|0|0	0	0	0.9552
LEMD2	74734311	TIGAR	LEM2_1|LEM2_2|LEM2_3|LEM2_4	3|1|0|0	4	4	0.89|0.57|0.00|0.00	0|0|0|0	0.3668	0.894	0.4586
LEMD2	74734319	ST7	LEM2_1|LEM2_2|LEM2_3|LEM2_4	3|0|1|1	5	4	0.65|0.00|0.42|0.41	1|0|0|0	0.3703	0.653	0.456
LEMD2	74734324	OSTC	LEM2_1|LEM2_2|LEM2_3|LEM2_4	0|1|1|1	3	4	0.00|0.00|0.00|0.00	1|1|0|0	0	0	0.9552
LEMD2	74734327	HEBP1	LEM2_1|LEM2_2|LEM2_3|LEM2_4	2|0|0|0	2	4	0.70|0.00|0.00|0.00	0|0|0|0	0.1743	0.697	0.6313
LEMD2	74734328	PNO1	LEM2_1|LEM2_2|LEM2_3|LEM2_4	4|1|0|0	5	4	0.89|0.57|0.00|0.00	0|0|0|0	0.3635	0.887	0.4602
LEMD2	74734456	TMEM39A	LEM2_1|LEM2_2|LEM2_3|LEM2_4	0|1|1|1	3	4	0.00|0.00|0.00|0.00	1|0|0|0	0	0	0.9552
LEMD2	74734684	MRPL16	LEM2_1|LEM2_2|LEM2_3|LEM2_4	1|0|0|2	3	4	0.07|0.00|0.00|0.57	1|1|0|0	0.1593	0.571	0.6447
LEMD2	74734717	FASTKD2	LEM2_1|LEM2_2|LEM2_3|LEM2_4	2|0|0|2	4	4	0.00|0.00|0.00|0.01	3|2|1|1	0.0038	0.013	0.7423
LEMD2	74734730	HSPBP1	LEM2_1|LEM2_2|LEM2_3|LEM2_4	4|1|2|0	7	4	0.78|0.39|0.70|0.00	1|0|0|0	0.4668	0.778	0.3709
LEMD2	74734761	MRPL15	LEM2_1|LEM2_2|LEM2_3|LEM2_4	0|0|0|12	12	4	0.00|0.00|0.00|0.57	10|7|1|1	0.1415	0.566	0.6572
LEMD2	74735022	BAIAP2L1	LEM2_1|LEM2_2|LEM2_3|LEM2_4	0|0|0|0	0	4	0.00|0.00|0.00|0.00	0|0|0|0	0	0	0.9552
LEMD2	74735046	JPT1	LEM2_1|LEM2_2|LEM2_3|LEM2_4	0|1|1|0	2	4	0.00|0.00|0.00|0.00	0|0|0|0	0	0	0.9552
LEMD2	74735242	WBP11	LEM2_1|LEM2_2|LEM2_3|LEM2_4	0|0|0|0	0	4	0.00|0.00|0.00|0.00	1|0|0|0	0	0	0.9552
LEMD2	74735245	ARL2BP	LEM2_1|LEM2_2|LEM2_3|LEM2_4	0|0|0|0	0	4	0.00|0.00|0.00|0.00	0|0|0|0	0	0	0.9552
LEMD2	74735248	NOSIP	LEM2_1|LEM2_2|LEM2_3|LEM2_4	0|0|0|0	0	4	0.00|0.00|0.00|0.00	0|0|0|0	0	0	0.9552
LEMD2	74735249	TMX2	LEM2_1|LEM2_2|LEM2_3|LEM2_4	3|4|4|1	12	4	0.16|0.69|0.74|0.04	3|1|0|0	0.4065	0.74	0.4281
LEMD2	74735316	SMAP	LEM2_1|LEM2_2|LEM2_3|LEM2_4	1|0|0|0	1	4	0.00|0.00|0.00|0.00	0|0|0|0	0	0	0.9552
LEMD2	74735318	SUPT5H	LEM2_1|LEM2_2|LEM2_3|LEM2_4	0|0|0|0	0	4	0.00|0.00|0.00|0.00	0|0|0|0	0	0	0.9552
LEMD2	74735319	SLC33A1	LEM2_1|LEM2_2|LEM2_3|LEM2_4	2|0|1|0	3	4	0.69|0.00|0.51|0.00	0|0|0|0	0.3013	0.692	0.5036
LEMD2	74735330	NDC80	LEM2_1|LEM2_2|LEM2_3|LEM2_4	2|6|2|0	10	4	0.45|0.94|0.74|0.00	1|0|0|0	0.5312	0.939	0.3121
LEMD2	74735365	YKT6	LEM2_1|LEM2_2|LEM2_3|LEM2_4	13|7|8|0	28	4	0.99|0.98|0.98|0.00	0|0|0|0	0.7385	0.992	0.1776
LEMD2	74735378	RNMT	LEM2_1|LEM2_2|LEM2_3|LEM2_4	1|0|0|1	2	4	0.00|0.00|0.00|0.00	0|0|0|0	0	0	0.9552
LEMD2	74735389	SART1	LEM2_1|LEM2_2|LEM2_3|LEM2_4	2|1|0|0	3	4	0.36|0.30|0.00|0.00	0|0|0|0	0.1643	0.362	0.6402
LEMD2	74735411	NUDT21	LEM2_1|LEM2_2|LEM2_3|LEM2_4	2|5|4|2	13	4	0.04|0.77|0.73|0.23	2|2|0|0	0.443	0.768	0.3961
LEMD2	74735455	CCDC22	LEM2_1|LEM2_2|LEM2_3|LEM2_4	2|3|3|0	8	4	0.11|0.51|0.57|0.00	2|1|0|0	0.2975	0.574	0.5068
LEMD2	74735517	PRKRA	LEM2_1|LEM2_2|LEM2_3|LEM2_4	1|1|0|0	2	4	0.00|0.00|0.00|0.00	0|0|0|0	0	0	0.9552
LEMD2	74735521	PPP1R15A	LEM2_1|LEM2_2|LEM2_3|LEM2_4	1|2|1|0	4	4	0.14|0.61|0.44|0.00	1|0|0|0	0.297	0.609	0.5076
LEMD2	74735573	HEXIM1	LEM2_1|LEM2_2|LEM2_3|LEM2_4	0|0|0|0	0	4	0.00|0.00|0.00|0.00	0|0|0|0	0	0	0.9552
LEMD2	74735596	CLPTM1	LEM2_1|LEM2_2|LEM2_3|LEM2_4	10|10|7|4	31	4	0.61|0.97|0.91|0.43	3|2|1|0	0.7288	0.969	0.1816
LEMD2	74735614	CKAP4	LEM2_1|LEM2_2|LEM2_3|LEM2_4	5|4|4|0	13	4	0.03|0.08|0.12|0.00	9|0|0|0	0.0565	0.122	0.7046
LEMD2	74735623	CALCOCO2	LEM2_1|LEM2_2|LEM2_3|LEM2_4	5|3|1|0	9	4	0.94|0.90|0.60|0.00	0|0|0|0	0.611	0.943	0.2644
LEMD2	74735628	SQSTM1	LEM2_1|LEM2_2|LEM2_3|LEM2_4	20|25|18|2	65	4	0.67|1.00|1.00|0.00	5|3|1|0	0.667	1	0.2295
LEMD2	74735811	FAM98B	LEM2_1|LEM2_2|LEM2_3|LEM2_4	2|0|0|0	2	4	0.62|0.00|0.00|0.00	0|0|0|0	0.156	0.624	0.6472
LEMD2	74736009	TMEM97	LEM2_1|LEM2_2|LEM2_3|LEM2_4	0|0|0|0	0	4	0.00|0.00|0.00|0.00	1|0|0|0	0	0	0.9552
LEMD2	74736013	ODF2	LEM2_1|LEM2_2|LEM2_3|LEM2_4	5|0|0|0	5	4	0.61|0.00|0.00|0.00	1|1|0|0	0.153	0.612	0.6493
LEMD2	74736136	SAMD4B	LEM2_1|LEM2_2|LEM2_3|LEM2_4	1|0|0|0	1	4	0.00|0.00|0.00|0.00	0|0|0|0	0	0	0.9552
LEMD2	74736141	EXOSC6	LEM2_1|LEM2_2|LEM2_3|LEM2_4	0|0|0|0	0	4	0.00|0.00|0.00|0.00	0|0|0|0	0	0	0.9552
LEMD2	74736329	ARL6IP4	LEM2_1|LEM2_2|LEM2_3|LEM2_4	0|0|0|0	0	4	0.00|0.00|0.00|0.00	2|0|0|0	0	0	0.9552
LEMD2	74736331	ARHGAP17	LEM2_1|LEM2_2|LEM2_3|LEM2_4	0|0|0|0	0	4	0.00|0.00|0.00|0.00	0|0|0|0	0	0	0.9552
LEMD2	74736374	ATL3	LEM2_1|LEM2_2|LEM2_3|LEM2_4	6|3|2|1	12	4	0.90|0.81|0.74|0.46	1|0|0|0	0.7268	0.904	0.1822
[truncated: 8,907 more rows]

## Sheet: B) LEM2 (hc)
PreyGene	Bait	Prey	IP	Spec	SpecSum	NumRep	Prob	iProb	ctrlCounts	AvgP	MaxP	FDR
AAAS	LEMD2	20137527	LEM2_1|LEM2_2|LEM2_3|LEM2_4	12|8|7|6	33	4	0.67	0.61|0.73|0.74|0.60	5|3|0|0	0.67	0.739	0.2264
AARS	LEMD2	115502460	LEM2_1|LEM2_2|LEM2_3|LEM2_4	14|8|8|3	33	4	0.6	0.71|0.75|0.89|0.07	5|1|1|0	0.6055	0.891	0.2689
AARSD1	LEMD2	125987702	LEM2_1|LEM2_2|LEM2_3|LEM2_4	2|3|3|2	10	4	0.68	0.44|0.78|0.80|0.71	1|0|0|0	0.683	0.801	0.2169
ABCF3	LEMD2	114149223	LEM2_1|LEM2_2|LEM2_3|LEM2_4	9|5|5|4	23	4	0.58	0.56|0.57|0.70|0.52	3|2|0|0	0.5855	0.696	0.282
ACBD3	LEMD2	51316096	LEM2_1|LEM2_2|LEM2_3|LEM2_4	3|1|1|1	6	4	0.66	0.88|0.59|0.59|0.60	0|0|0|0	0.6633	0.875	0.2299
ACSL3	LEMD2	115502350	LEM2_1|LEM2_2|LEM2_3|LEM2_4	19|8|7|9	43	4	0.72	0.81|0.64|0.63|0.82	4|4|1|0	0.7245	0.821	0.1826
ACTR2	LEMD2	47117648	LEM2_1|LEM2_2|LEM2_3|LEM2_4	6|4|3|5	18	4	0.99	1.00|0.99|0.98|0.99	0|0|0|0	0.9903	0.998	0.0057
ADSL	LEMD2	6686318	LEM2_1|LEM2_2|LEM2_3|LEM2_4	8|5|4|2	19	4	0.53	0.65|0.74|0.69|0.20	2|1|1|0	0.569	0.736	0.2889
AGPS	LEMD2	2498106	LEM2_1|LEM2_2|LEM2_3|LEM2_4	8|0|2|4	14	4	0.67	0.97|0.00|0.75|0.93	1|0|0|0	0.6648	0.974	0.2274
AHCTF1	LEMD2	259016354	LEM2_1|LEM2_2|LEM2_3|LEM2_4	37|8|4|0	49	4	0.62	1.00|1.00|0.54|0.00	1|0|0|0	0.635	1	0.2486
AIFM2	LEMD2	74752283	LEM2_1|LEM2_2|LEM2_3|LEM2_4	5|1|1|1	8	4	0.53	0.80|0.40|0.43|0.45	1|0|0|0	0.5197	0.802	0.3197
AIMP2	LEMD2	12644405	LEM2_1|LEM2_2|LEM2_3|LEM2_4	7|5|5|2	19	4	0.63	0.66|0.80|0.86|0.23	2|2|0|0	0.6365	0.855	0.2473
AKR1A1	LEMD2	113600	LEM2_1|LEM2_2|LEM2_3|LEM2_4	2|1|2|1	6	4	0.49	0.46|0.42|0.68|0.48	1|0|0|0	0.5085	0.675	0.3253
ALG1	LEMD2	73921663	LEM2_1|LEM2_2|LEM2_3|LEM2_4	6|3|2|4	15	4	0.72	0.76|0.69|0.56|0.84	2|0|0|0	0.7122	0.842	0.1951
ANKRD1	LEMD2	109940213	LEM2_1|LEM2_2|LEM2_3|LEM2_4	8|2|0|2	12	4	0.52	0.91|0.53|0.00|0.60	2|0|0|0	0.5113	0.912	0.3234
ANXA5	LEMD2	113960	LEM2_1|LEM2_2|LEM2_3|LEM2_4	11|7|4|1	23	4	0.56	0.79|0.85|0.65|0.02	3|2|0|0	0.5743	0.845	0.2856
ANXA7	LEMD2	215274186	LEM2_1|LEM2_2|LEM2_3|LEM2_4	4|1|0|1	6	4	0.47	0.85|0.51|0.00|0.55	0|0|0|0	0.4783	0.851	0.3597
AP1G2	LEMD2	12643299	LEM2_1|LEM2_2|LEM2_3|LEM2_4	2|4|3|0	9	4	0.61	0.57|0.92|0.90|0.00	0|0|0|0	0.598	0.922	0.2739
AP3M1	LEMD2	13123952	LEM2_1|LEM2_2|LEM2_3|LEM2_4	4|2|1|0	7	4	0.58	0.93|0.83|0.53|0.00	0|0|0|0	0.5723	0.933	0.2881
APEH	LEMD2	38258902	LEM2_1|LEM2_2|LEM2_3|LEM2_4	5|3|5|3	16	4	0.97	0.99|0.96|0.96|0.96	0|0|0|0	0.969	0.987	0.0158
APMAP	LEMD2	24211474	LEM2_1|LEM2_2|LEM2_3|LEM2_4	10|4|4|0	18	4	0.64	0.96|0.80|0.86|0.00	2|0|0|0	0.6555	0.962	0.2371
APOBEC3B	LEMD2	12643884	LEM2_1|LEM2_2|LEM2_3|LEM2_4	4|1|0|1	6	4	0.5	0.91|0.53|0.00|0.54	0|0|0|0	0.4958	0.91	0.3377
APP	LEMD2	112927	LEM2_1|LEM2_2|LEM2_3|LEM2_4	5|1|1|0	7	4	0.45	0.85|0.47|0.52|0.00	0|0|0|0	0.459	0.852	0.3818
APRT	LEMD2	114074	LEM2_1|LEM2_2|LEM2_3|LEM2_4	3|3|2|0	8	4	0.52	0.67|0.76|0.67|0.00	1|0|0|0	0.526	0.759	0.3159
ARC	LEMD2	74738627	LEM2_1|LEM2_2|LEM2_3|LEM2_4	5|8|5|1	19	4	0.52	0.29|0.94|0.83|0.03	5|0|0|0	0.5235	0.941	0.3174
ARCN1	LEMD2	1351970	LEM2_1|LEM2_2|LEM2_3|LEM2_4	5|7|5|1	18	4	0.86	0.98|0.97|0.96|0.51	0|0|0|0	0.854	0.978	0.0738
ARFGAP1	LEMD2	27923731	LEM2_1|LEM2_2|LEM2_3|LEM2_4	8|4|6|0	18	4	0.52	0.65|0.55|0.88|0.00	3|2|0|0	0.5213	0.882	0.3186
ARFGAP2	LEMD2	74729129	LEM2_1|LEM2_2|LEM2_3|LEM2_4	2|2|2|0	6	4	0.46	0.47|0.64|0.69|0.00	1|0|0|0	0.4508	0.69	0.3894
ARFGAP3	LEMD2	21263420	LEM2_1|LEM2_2|LEM2_3|LEM2_4	2|2|1|0	5	4	0.52	0.69|0.80|0.60|0.00	0|0|0|0	0.522	0.801	0.3178
ARHGAP1	LEMD2	3024550	LEM2_1|LEM2_2|LEM2_3|LEM2_4	6|3|2|0	11	4	0.75	0.99|0.97|0.91|0.00	0|0|0|0	0.7188	0.99	0.19
ARL1	LEMD2	728888	LEM2_1|LEM2_2|LEM2_3|LEM2_4	5|2|1|1	9	4	0.51	0.81|0.60|0.27|0.29	1|1|0|0	0.4915	0.809	0.3448
ARL6IP5	LEMD2	57012996	LEM2_1|LEM2_2|LEM2_3|LEM2_4	9|2|0|1	12	4	0.58	0.95|0.80|0.00|0.52	0|0|0|0	0.568	0.947	0.2901
ARPC3	LEMD2	3121765	LEM2_1|LEM2_2|LEM2_3|LEM2_4	2|2|1|1	6	4	0.7	0.78|0.73|0.62|0.62	0|0|0|0	0.688	0.783	0.2138
ATG101	LEMD2	74732983	LEM2_1|LEM2_2|LEM2_3|LEM2_4	4|4|4|3	15	4	0.71	0.51|0.79|0.85|0.70	2|1|0|0	0.713	0.85	0.1944
ATL2	LEMD2	147742983	LEM2_1|LEM2_2|LEM2_3|LEM2_4	5|3|1|0	9	4	0.52	0.84|0.79|0.49|0.00	1|0|0|0	0.5265	0.836	0.3152
ATL3	LEMD2	74736374	LEM2_1|LEM2_2|LEM2_3|LEM2_4	6|3|2|1	12	4	0.74	0.90|0.82|0.72|0.44	1|0|0|0	0.7197	0.897	0.1887
ATP1B3	LEMD2	1703470	LEM2_1|LEM2_2|LEM2_3|LEM2_4	1|2|2|0	5	4	0.45	0.41|0.74|0.72|0.00	0|0|0|0	0.4653	0.736	0.3761
ATP5MF	LEMD2	7404340	LEM2_1|LEM2_2|LEM2_3|LEM2_4	1|2|1|1	5	4	0.54	0.53|0.62|0.52|0.53	0|0|0|0	0.5488	0.621	0.3039
AUP1	LEMD2	12643958	LEM2_1|LEM2_2|LEM2_3|LEM2_4	13|13|9|5	40	4	0.79	0.71|0.98|0.90|0.58	4|1|1|1	0.791	0.975	0.1341
AURKA	LEMD2	27923855	LEM2_1|LEM2_2|LEM2_3|LEM2_4	2|4|1|0	7	4	0.55	0.75|0.85|0.58|0.00	0|0|0|0	0.5475	0.853	0.3054
BAG3	LEMD2	12643665	LEM2_1|LEM2_2|LEM2_3|LEM2_4	27|13|13|1	54	4	0.74	0.99|0.99|1.00|0.00	3|3|1|0	0.745	0.996	0.1619
BAG6	LEMD2	76800648	LEM2_1|LEM2_2|LEM2_3|LEM2_4	5|5|7|3	20	4	0.73	0.55|0.82|0.95|0.65	3|0|0|0	0.743	0.95	0.1654
BAIAP2	LEMD2	73917636	LEM2_1|LEM2_2|LEM2_3|LEM2_4	5|7|4|0	16	4	0.65	0.77|0.97|0.94|0.00	1|0|0|0	0.67	0.969	0.2264
BET1	LEMD2	27805424	LEM2_1|LEM2_2|LEM2_3|LEM2_4	1|2|2|0	5	4	0.44	0.50|0.68|0.63|0.00	0|0|0|0	0.4538	0.68	0.3868
BOP1	LEMD2	23830903	LEM2_1|LEM2_2|LEM2_3|LEM2_4	14|6|5|7	32	4	0.56	0.69|0.48|0.36|0.74	3|2|2|1	0.5685	0.737	0.2893
BRAP	LEMD2	296434410	LEM2_1|LEM2_2|LEM2_3|LEM2_4	2|2|1|0	5	4	0.5	0.71|0.77|0.62|0.00	0|0|0|0	0.5235	0.77	0.3174
BRAT1	LEMD2	134047724	LEM2_1|LEM2_2|LEM2_3|LEM2_4	15|20|11|10	56	4	0.72	0.46|0.95|0.76|0.70	7|6|0|0	0.718	0.949	0.1913
BTF3	LEMD2	115143	LEM2_1|LEM2_2|LEM2_3|LEM2_4	5|5|3|0	13	4	0.66	0.95|0.90|0.86|0.00	0|0|0|0	0.6773	0.949	0.2207
BUB1	LEMD2	8134347	LEM2_1|LEM2_2|LEM2_3|LEM2_4	2|2|3|0	7	4	0.51	0.41|0.73|0.84|0.00	1|0|0|0	0.4942	0.839	0.3405
CALCOCO2	LEMD2	74735623	LEM2_1|LEM2_2|LEM2_3|LEM2_4	5|3|1|0	9	4	0.61	0.96|0.89|0.58|0.00	0|0|0|0	0.6085	0.962	0.2655
CALR	LEMD2	117501	LEM2_1|LEM2_2|LEM2_3|LEM2_4	38|13|11|9	71	4	0.61	0.97|0.59|0.58|0.36	8|5|0|0	0.624	0.971	0.2583
CANX	LEMD2	543920	LEM2_1|LEM2_2|LEM2_3|LEM2_4	59|34|26|15	134	4	0.85	0.99|1.00|0.99|0.48	10|8|2|0	0.8655	0.998	0.0552
CAPNS1	LEMD2	115612	LEM2_1|LEM2_2|LEM2_3|LEM2_4	2|3|2|1	8	4	0.47	0.23|0.77|0.61|0.26	1|1|0|0	0.4678	0.773	0.3732
CAPZA1	LEMD2	1705650	LEM2_1|LEM2_2|LEM2_3|LEM2_4	7|3|3|2	15	4	0.76	0.91|0.74|0.80|0.59	2|0|0|0	0.759	0.909	0.1474
CASP8	LEMD2	2493531	LEM2_1|LEM2_2|LEM2_3|LEM2_4	3|2|1|1	7	4	0.55	0.67|0.65|0.46|0.46	1|0|0|0	0.5602	0.666	0.2953
CCDC47	LEMD2	74731083	LEM2_1|LEM2_2|LEM2_3|LEM2_4	8|4|4|0	16	4	0.76	1.00|0.99|0.98|0.00	0|0|0|0	0.7403	0.995	0.1694
CCNB1	LEMD2	116176	LEM2_1|LEM2_2|LEM2_3|LEM2_4	3|3|2|0	8	4	0.64	0.86|0.90|0.83|0.00	0|0|0|0	0.647	0.896	0.2427
CCT2	LEMD2	6094436	LEM2_1|LEM2_2|LEM2_3|LEM2_4	16|4|3|9	32	4	0.53	0.87|0.27|0.10|0.94	2|2|2|1	0.546	0.944	0.3061
CD2AP	LEMD2	30172980	LEM2_1|LEM2_2|LEM2_3|LEM2_4	20|9|6|0	35	4	0.73	1.00|1.00|0.98|0.00	2|0|0|0	0.745	1	0.1637
CDC16	LEMD2	37537763	LEM2_1|LEM2_2|LEM2_3|LEM2_4	2|4|3|1	10	4	0.62	0.40|0.83|0.80|0.43	1|0|0|0	0.6125	0.827	0.2643
CDC20	LEMD2	37537762	LEM2_1|LEM2_2|LEM2_3|LEM2_4	9|5|4|1	19	4	0.86	0.99|0.98|0.97|0.46	0|0|0|0	0.8515	0.993	0.0761
CDC23	LEMD2	254763423	LEM2_1|LEM2_2|LEM2_3|LEM2_4	2|1|1|2	6	4	0.5	0.49|0.39|0.47|0.66	1|0|0|0	0.502	0.662	0.328
CDC37	LEMD2	21542000	LEM2_1|LEM2_2|LEM2_3|LEM2_4	3|1|1|0	5	4	0.49	0.89|0.58|0.58|0.00	0|0|0|0	0.5118	0.889	0.3231
CDC6	LEMD2	50400620	LEM2_1|LEM2_2|LEM2_3|LEM2_4	3|3|1|2	9	4	0.47	0.38|0.68|0.24|0.54	2|0|0|0	0.458	0.68	0.3828
CDK1	LEMD2	334302921	LEM2_1|LEM2_2|LEM2_3|LEM2_4	50|40|32|21	143	4	0.84	0.78|0.95|0.93|0.73	14|12|4|2	0.8445	0.946	0.0861
CDK2	LEMD2	116051	LEM2_1|LEM2_2|LEM2_3|LEM2_4	10|3|4|2	19	4	0.59	0.87|0.47|0.80|0.22	2|2|0|0	0.5875	0.871	0.28
CDK4	LEMD2	1168867	LEM2_1|LEM2_2|LEM2_3|LEM2_4	5|6|5|2	18	4	0.73	0.63|0.92|0.92|0.41	3|0|0|0	0.718	0.917	0.1913
CDK6	LEMD2	266423	LEM2_1|LEM2_2|LEM2_3|LEM2_4	10|10|7|7	34	4	0.95	0.97|0.96|0.93|0.94	2|0|0|0	0.9503	0.974	0.0284
CDKAL1	LEMD2	74747199	LEM2_1|LEM2_2|LEM2_3|LEM2_4	4|5|3|4	16	4	0.6	0.30|0.77|0.57|0.73	2|1|0|0	0.5933	0.772	0.2768
CHMP5	LEMD2	51702157	LEM2_1|LEM2_2|LEM2_3|LEM2_4	2|1|2|1	6	4	0.73	0.79|0.62|0.78|0.66	0|0|0|0	0.712	0.792	0.1963
CHMP7	LEMD2	73917782	LEM2_1|LEM2_2|LEM2_3|LEM2_4	5|4|4|2	15	4	0.94	0.99|0.95|0.96|0.91	0|0|0|0	0.9508	0.988	0.0252
CHORDC1	LEMD2	167008724	LEM2_1|LEM2_2|LEM2_3|LEM2_4	3|1|0|1	5	4	0.54	0.87|0.57|0.00|0.59	0|0|0|0	0.5095	0.874	0.3249
CIP2A	LEMD2	147647143	LEM2_1|LEM2_2|LEM2_3|LEM2_4	20|20|14|8	62	4	0.65	0.57|0.90|0.81|0.28	7|4|3|0	0.6432	0.903	0.245
CLIC4	LEMD2	20141285	LEM2_1|LEM2_2|LEM2_3|LEM2_4	3|1|1|1	6	4	0.51	0.65|0.42|0.47|0.44	1|0|0|0	0.4942	0.647	0.3405
CLPTM1	LEMD2	74735596	LEM2_1|LEM2_2|LEM2_3|LEM2_4	10|10|7|4	31	4	0.72	0.60|0.96|0.89|0.42	3|2|1|0	0.7153	0.959	0.1926
CLPTM1L	LEMD2	74732209	LEM2_1|LEM2_2|LEM2_3|LEM2_4	7|3|2|1	13	4	0.84	0.99|0.93|0.87|0.52	0|0|0|0	0.8265	0.985	0.1071
CLTC	LEMD2	1705916	LEM2_1|LEM2_2|LEM2_3|LEM2_4	96|17|14|20	147	4	0.7	1.00|0.47|0.47|0.88	6|5|5|4	0.7033	1	0.2022
CNN3	LEMD2	6225157	LEM2_1|LEM2_2|LEM2_3|LEM2_4	4|1|3|1	9	4	0.77	0.96|0.55|0.88|0.65	0|0|0|0	0.7613	0.958	0.1464
CNOT11	LEMD2	71152358	LEM2_1|LEM2_2|LEM2_3|LEM2_4	2|1|1|0	4	4	0.47	0.71|0.56|0.60|0.00	0|0|0|0	0.4685	0.714	0.3724
COL4A2	LEMD2	143811377	LEM2_1|LEM2_2|LEM2_3|LEM2_4	3|2|2|0	7	4	0.52	0.61|0.68|0.73|0.00	1|0|0|0	0.5058	0.727	0.3261
COLGALT1	LEMD2	74715064	LEM2_1|LEM2_2|LEM2_3|LEM2_4	4|3|3|2	12	4	0.8	0.81|0.83|0.83|0.74	1|0|0|0	0.8018	0.831	0.1293
COMMD3	LEMD2	51316114	LEM2_1|LEM2_2|LEM2_3|LEM2_4	2|3|2|0	7	4	0.57	0.78|0.81|0.74|0.00	0|0|0|0	0.5828	0.81	0.2828
COMT	LEMD2	116907	LEM2_1|LEM2_2|LEM2_3|LEM2_4	6|2|1|0	9	4	0.59	0.95|0.81|0.59|0.00	0|0|0|0	0.589	0.949	0.2796
COPB2	LEMD2	544076	LEM2_1|LEM2_2|LEM2_3|LEM2_4	10|2|1|0	13	4	0.54	0.98|0.80|0.42|0.00	0|0|0|0	0.5488	0.976	0.3039
COPG1	LEMD2	12229771	LEM2_1|LEM2_2|LEM2_3|LEM2_4	15|11|9|1	36	4	0.59	0.64|0.87|0.84|0.00	6|2|1|0	0.5865	0.868	0.2812
COPG2	LEMD2	13124090	LEM2_1|LEM2_2|LEM2_3|LEM2_4	17|10|3|2	32	4	0.64	1.00|0.99|0.49|0.16	2|1|0|0	0.6595	0.997	0.2343
COPS4	LEMD2	55976582	LEM2_1|LEM2_2|LEM2_3|LEM2_4	2|1|1|0	4	4	0.46	0.74|0.53|0.55|0.00	0|0|0|0	0.4543	0.739	0.386
CORO1B	LEMD2	21263481	LEM2_1|LEM2_2|LEM2_3|LEM2_4	13|10|10|0	33	4	0.52	0.52|0.73|0.82|0.00	5|3|1|0	0.515	0.818	0.3216
CORO1C	LEMD2	12643898	LEM2_1|LEM2_2|LEM2_3|LEM2_4	8|5|3|1	17	4	0.82	0.99|0.99|0.96|0.33	0|0|0|0	0.8193	0.994	0.1133
CPSF3	LEMD2	18203503	LEM2_1|LEM2_2|LEM2_3|LEM2_4	2|4|4|1	11	4	0.79	0.77|0.94|0.91|0.58	0|0|0|0	0.7998	0.941	0.1303
CRK	LEMD2	158939322	LEM2_1|LEM2_2|LEM2_3|LEM2_4	12|8|4|0	24	4	0.73	1.00|0.99|0.96|0.00	1|0|0|0	0.7388	0.999	0.174
CRTAP	LEMD2	17372894	LEM2_1|LEM2_2|LEM2_3|LEM2_4	4|4|2|1	11	4	0.71	0.79|0.87|0.71|0.39	1|0|0|0	0.6898	0.868	0.2127
CRYAB	LEMD2	117385	LEM2_1|LEM2_2|LEM2_3|LEM2_4	0|5|3|2	10	4	0.48	0.00|0.79|0.65|0.43	2|1|0|0	0.467	0.789	0.3748
CSNK1A1	LEMD2	31077177	LEM2_1|LEM2_2|LEM2_3|LEM2_4	3|1|2|1	7	4	0.61	0.73|0.48|0.77|0.50	0|0|0|0	0.6228	0.773	0.2596
CSNK2A2	LEMD2	125266	LEM2_1|LEM2_2|LEM2_3|LEM2_4	2|3|1|0	6	4	0.56	0.76|0.85|0.59|0.00	0|0|0|0	0.5495	0.853	0.3023
CSTF2T	LEMD2	71153234	LEM2_1|LEM2_2|LEM2_3|LEM2_4	4|3|0|1	8	4	0.59	0.93|0.92|0.00|0.56	0|0|0|0	0.5998	0.925	0.2727
CTNND1	LEMD2	14916543	LEM2_1|LEM2_2|LEM2_3|LEM2_4	15|12|13|3	43	4	0.8	0.90|0.98|0.99|0.24	3|2|0|0	0.7795	0.99	0.139
CTTN	LEMD2	215273892	LEM2_1|LEM2_2|LEM2_3|LEM2_4	29|28|30|3	90	4	0.69	0.84|1.00|1.00|0.00	10|1|0|0	0.7088	1	0.1993
CUL4A	LEMD2	108936013	LEM2_1|LEM2_2|LEM2_3|LEM2_4	2|3|1|0	6	4	0.5	0.66|0.88|0.49|0.00	0|0|0|0	0.5058	0.876	0.3261
CYC1	LEMD2	311033458	LEM2_1|LEM2_2|LEM2_3|LEM2_4	3|1|2|0	6	4	0.53	0.88|0.53|0.76|0.00	0|0|0|0	0.5435	0.881	0.3073
DDB1	LEMD2	12643730	LEM2_1|LEM2_2|LEM2_3|LEM2_4	6|6|3|1	16	4	0.84	0.95|0.97|0.94|0.41	0|0|0|0	0.816	0.966	0.1179
DDRGK1	LEMD2	37077728	LEM2_1|LEM2_2|LEM2_3|LEM2_4	2|2|2|0	6	4	0.6	0.78|0.83|0.80|0.00	0|0|0|0	0.603	0.833	0.2694
DDX1	LEMD2	6919862	LEM2_1|LEM2_2|LEM2_3|LEM2_4	7|1|0|2	10	4	0.54	0.95|0.42|0.00|0.82	0|0|0|0	0.548	0.954	0.3046
DDX3Y	LEMD2	73620957	LEM2_1|LEM2_2|LEM2_3|LEM2_4	27|19|0|17	63	4	0.71	1.00|0.99|0.00|0.99	0|0|0|0	0.745	0.998	0.1637
DDX50	LEMD2	55976580	LEM2_1|LEM2_2|LEM2_3|LEM2_4	2|0|2|5	9	4	0.63	0.72|0.00|0.89|0.93	0|0|0|0	0.6338	0.933	0.2509
DDX6	LEMD2	116241327	LEM2_1|LEM2_2|LEM2_3|LEM2_4	3|1|1|2	7	4	0.57	0.71|0.42|0.46|0.68	1|0|0|0	0.5668	0.705	0.2909
DERL1	LEMD2	50400630	LEM2_1|LEM2_2|LEM2_3|LEM2_4	7|5|4|8	24	4	0.51	0.34|0.48|0.41|0.90	4|2|0|0	0.5328	0.904	0.3118
DHRS7	LEMD2	34395856	LEM2_1|LEM2_2|LEM2_3|LEM2_4	5|5|3|1	14	4	0.68	0.75|0.92|0.81|0.25	2|0|0|0	0.682	0.917	0.2175
DHX36	LEMD2	313104099	LEM2_1|LEM2_2|LEM2_3|LEM2_4	4|3|2|1	10	4	0.75	0.85|0.87|0.80|0.44	1|0|0|0	0.7398	0.874	0.1725
DNAAF5	LEMD2	317373567	LEM2_1|LEM2_2|LEM2_3|LEM2_4	3|5|5|2	15	4	0.65	0.30|0.85|0.87|0.51	1|1|0|0	0.6328	0.872	0.2518
DNAJA1	LEMD2	1706474	LEM2_1|LEM2_2|LEM2_3|LEM2_4	18|5|5|2	30	4	0.63	0.96|0.68|0.78|0.09	2|1|1|1	0.6242	0.957	0.2579
DNAJB1	LEMD2	1706473	LEM2_1|LEM2_2|LEM2_3|LEM2_4	19|21|22|2	64	4	0.74	1.00|1.00|1.00|0.09	1|1|0|0	0.7722	1	0.1401
DNAJC10	LEMD2	142981524	LEM2_1|LEM2_2|LEM2_3|LEM2_4	7|14|9|3	33	4	0.51	0.08|0.96|0.86|0.01	5|3|1|0	0.476	0.959	0.3617
DNAJC3	LEMD2	73620807	LEM2_1|LEM2_2|LEM2_3|LEM2_4	4|3|4|1	12	4	0.77	0.81|0.86|0.90|0.40	1|0|0|0	0.7425	0.904	0.1662
DNMBP	LEMD2	56404535	LEM2_1|LEM2_2|LEM2_3|LEM2_4	9|9|10|0	28	4	0.68	0.78|0.96|0.98|0.00	2|1|0|0	0.678	0.979	0.2196
DPH2	LEMD2	74761201	LEM2_1|LEM2_2|LEM2_3|LEM2_4	5|3|2|0	10	4	0.7	0.95|0.91|0.85|0.00	0|0|0|0	0.6775	0.952	0.2201
DPYSL3	LEMD2	3122050	LEM2_1|LEM2_2|LEM2_3|LEM2_4	2|1|1|1	5	4	0.62	0.75|0.58|0.60|0.58	0|0|0|0	0.6263	0.747	0.2566
DRG1	LEMD2	6685390	LEM2_1|LEM2_2|LEM2_3|LEM2_4	3|5|6|4	18	4	0.64	0.11|0.82|0.93|0.77	2|1|1|0	0.6558	0.927	0.2367
DVL2	LEMD2	6919871	LEM2_1|LEM2_2|LEM2_3|LEM2_4	3|6|6|0	15	4	0.54	0.38|0.94|0.94|0.00	2|0|0|0	0.5653	0.939	0.2921
EDC4	LEMD2	74758241	LEM2_1|LEM2_2|LEM2_3|LEM2_4	7|2|2|0	11	4	0.58	0.90|0.71|0.75|0.00	0|0|0|0	0.592	0.903	0.2784
EFHD2	LEMD2	20140139	LEM2_1|LEM2_2|LEM2_3|LEM2_4	7|7|5|0	19	4	0.74	0.98|0.98|0.97|0.00	0|0|0|0	0.7323	0.984	0.1784
EFTUD2	LEMD2	18202501	LEM2_1|LEM2_2|LEM2_3|LEM2_4	19|7|3|3	32	4	0.74	1.00|0.93|0.53|0.53	2|1|0|0	0.747	1	0.1601
EIF2A	LEMD2	209572747	LEM2_1|LEM2_2|LEM2_3|LEM2_4	5|5|6|0	16	4	0.71	0.83|0.97|0.99|0.00	1|0|0|0	0.6985	0.994	0.2083
EIF2B2	LEMD2	6226858	LEM2_1|LEM2_2|LEM2_3|LEM2_4	7|5|2|1	15	4	0.44	0.68|0.81|0.26|0.06	3|1|0|0	0.4523	0.814	0.3875
EIF3B	LEMD2	218512094	LEM2_1|LEM2_2|LEM2_3|LEM2_4	17|9|9|11	46	4	0.6	0.54|0.51|0.63|0.76	8|5|0|0	0.6113	0.757	0.2651
EIF3D	LEMD2	6685526	LEM2_1|LEM2_2|LEM2_3|LEM2_4	9|4|2|4	19	4	0.61	0.81|0.64|0.28|0.73	1|1|1|0	0.6158	0.812	0.2626
EIF3H	LEMD2	6685512	LEM2_1|LEM2_2|LEM2_3|LEM2_4	4|7|7|2	20	4	0.66	0.37|0.95|0.96|0.41	2|1|0|0	0.6703	0.959	0.2248
EIF3M	LEMD2	74754296	LEM2_1|LEM2_2|LEM2_3|LEM2_4	11|3|2|2	18	4	0.86	0.99|0.86|0.75|0.74	1|0|0|0	0.8353	0.993	0.1005
EIF4B	LEMD2	205371761	LEM2_1|LEM2_2|LEM2_3|LEM2_4	7|4|5|0	16	4	0.66	0.85|0.85|0.98|0.00	1|0|0|0	0.67	0.978	0.2253
EIF4E	LEMD2	1352435	LEM2_1|LEM2_2|LEM2_3|LEM2_4	2|1|1|1	5	4	0.48	0.52|0.41|0.51|0.48	1|0|0|0	0.4798	0.515	0.3579
EIF5	LEMD2	27735202	LEM2_1|LEM2_2|LEM2_3|LEM2_4	6|7|6|0	19	4	0.59	0.46|0.99|0.98|0.00	2|0|0|0	0.606	0.987	0.2681
EIF5B	LEMD2	269849752	LEM2_1|LEM2_2|LEM2_3|LEM2_4	3|2|2|0	7	4	0.56	0.67|0.76|0.79|0.00	1|0|0|0	0.5553	0.786	0.2972
ELOC	LEMD2	32699511	LEM2_1|LEM2_2|LEM2_3|LEM2_4	7|8|6|4	25	4	0.82	0.61|0.99|0.97|0.76	3|1|0|0	0.8298	0.985	0.1058
ELP3	LEMD2	145558902	LEM2_1|LEM2_2|LEM2_3|LEM2_4	6|6|7|5	24	4	0.82	0.58|0.92|0.96|0.88	2|1|0|0	0.8345	0.962	0.1018
ELP6	LEMD2	121940398	LEM2_1|LEM2_2|LEM2_3|LEM2_4	4|4|2|0	10	4	0.64	0.82|0.94|0.78|0.00	1|0|0|0	0.6338	0.942	0.2509
EMC1	LEMD2	74751081	LEM2_1|LEM2_2|LEM2_3|LEM2_4	10|3|0|1	14	4	0.55	0.98|0.88|0.00|0.39	1|0|0|0	0.5618	0.981	0.2937
EPB41L3	LEMD2	17433099	LEM2_1|LEM2_2|LEM2_3|LEM2_4	11|3|3|1	18	4	0.67	0.99|0.76|0.86|0.08	1|0|0|0	0.6745	0.993	0.2212
EPHA2	LEMD2	229462861	LEM2_1|LEM2_2|LEM2_3|LEM2_4	8|7|5|4	24	4	0.47	0.31|0.71|0.55|0.34	3|2|1|0	0.4755	0.705	0.3623
ERC1	LEMD2	51827892	LEM2_1|LEM2_2|LEM2_3|LEM2_4	20|13|11|0	44	4	0.74	0.97|0.99|1.00|0.00	2|2|0|0	0.74	0.997	0.171
ERCC6L	LEMD2	121948339	LEM2_1|LEM2_2|LEM2_3|LEM2_4	7|2|4|2	15	4	0.85	0.98|0.72|0.96|0.79	1|0|0|0	0.859	0.977	0.0692
ERI3	LEMD2	172045564	LEM2_1|LEM2_2|LEM2_3|LEM2_4	2|1|1|0	4	4	0.46	0.73|0.60|0.58|0.00	0|0|0|0	0.4775	0.73	0.3606
ERLIN2	LEMD2	38257366	LEM2_1|LEM2_2|LEM2_3|LEM2_4	8|6|4|3	21	4	0.76	0.80|0.91|0.77|0.56	2|2|0|0	0.7588	0.905	0.1485
ESYT1	LEMD2	74733019	LEM2_1|LEM2_2|LEM2_3|LEM2_4	52|29|24|20	125	4	0.8	0.82|0.85|0.85|0.73	12|8|1|0	0.8123	0.852	0.1201
ESYT2	LEMD2	121949310	LEM2_1|LEM2_2|LEM2_3|LEM2_4	3|3|4|0	10	4	0.59	0.67|0.83|0.85|0.00	1|0|0|0	0.5868	0.851	0.2804
FAF2	LEMD2	74731375	LEM2_1|LEM2_2|LEM2_3|LEM2_4	22|13|10|7	52	4	0.65	0.68|0.78|0.71|0.44	6|3|1|0	0.6525	0.776	0.239
FAM83H	LEMD2	296439349	LEM2_1|LEM2_2|LEM2_3|LEM2_4	7|3|2|0	12	4	0.65	0.93|0.90|0.82|0.00	0|0|0|0	0.6625	0.934	0.2304
FAM91A1	LEMD2	212276508	LEM2_1|LEM2_2|LEM2_3|LEM2_4	10|10|6|2	28	4	0.69	0.72|0.99|0.88|0.11	3|1|0|0	0.6737	0.989	0.2222
FBXO7	LEMD2	13124249	LEM2_1|LEM2_2|LEM2_3|LEM2_4	2|2|2|1	7	4	0.73	0.78|0.82|0.77|0.61	0|0|0|0	0.7468	0.823	0.161
FDFT1	LEMD2	585126	LEM2_1|LEM2_2|LEM2_3|LEM2_4	4|1|2|1	8	4	0.58	0.75|0.37|0.70|0.44	1|0|0|0	0.5645	0.753	0.2925
FHOD1	LEMD2	62512187	LEM2_1|LEM2_2|LEM2_3|LEM2_4	6|4|4|0	14	4	0.72	0.94|0.95|0.95|0.00	0|0|0|0	0.709	0.949	0.1987
FIBP	LEMD2	13431517	LEM2_1|LEM2_2|LEM2_3|LEM2_4	0|5|2|1	8	4	0.5	0.00|0.91|0.70|0.40	1|0|0|0	0.5017	0.905	0.3283
FKBP10	LEMD2	23396594	LEM2_1|LEM2_2|LEM2_3|LEM2_4	3|3|2|0	8	4	0.68	0.88|0.92|0.83|0.00	0|0|0|0	0.6575	0.924	0.2357
FKBP8	LEMD2	193806337	LEM2_1|LEM2_2|LEM2_3|LEM2_4	3|4|3|3	13	4	0.43	0.12|0.65|0.52|0.51	3|1|0|0	0.4513	0.65	0.389
FNDC3A	LEMD2	254763442	LEM2_1|LEM2_2|LEM2_3|LEM2_4	10|5|3|1	19	4	0.82	1.00|0.97|0.93|0.30	1|0|0|0	0.799	0.998	0.1322
FNDC3B	LEMD2	146286181	LEM2_1|LEM2_2|LEM2_3|LEM2_4	13|12|7|10	42	4	0.73	0.47|0.92|0.64|0.91	6|2|0|0	0.7327	0.921	0.1777
FNTB	LEMD2	1346696	LEM2_1|LEM2_2|LEM2_3|LEM2_4	0|3|1|1	5	4	0.49	0.00|0.85|0.55|0.55	0|0|0|0	0.486	0.846	0.3509
G3BP1	LEMD2	14916572	LEM2_1|LEM2_2|LEM2_3|LEM2_4	3|3|3|0	9	4	0.55	0.66|0.78|0.82|0.00	1|0|0|0	0.5658	0.824	0.2913
GADD45A	LEMD2	120751	LEM2_1|LEM2_2|LEM2_3|LEM2_4	4|3|1|1	9	4	0.51	0.71|0.78|0.29|0.26	2|0|0|0	0.5098	0.783	0.3242
GEMIN4	LEMD2	322510030	LEM2_1|LEM2_2|LEM2_3|LEM2_4	15|3|2|1	21	4	0.53	0.98|0.53|0.35|0.10	2|1|0|0	0.4902	0.98	0.3467
GIPC1	LEMD2	17375873	LEM2_1|LEM2_2|LEM2_3|LEM2_4	4|1|1|1	7	4	0.65	0.91|0.55|0.59|0.60	0|0|0|0	0.6612	0.905	0.2329
GLG1	LEMD2	218512060	LEM2_1|LEM2_2|LEM2_3|LEM2_4	11|10|6|2	29	4	0.83	0.98|0.99|0.98|0.40	1|1|0|0	0.8368	0.993	0.0961
GNB1L	LEMD2	27151507	LEM2_1|LEM2_2|LEM2_3|LEM2_4	2|1|1|0	4	4	0.48	0.70|0.55|0.59|0.00	0|0|0|0	0.4605	0.698	0.38
GOSR2	LEMD2	22654242	LEM2_1|LEM2_2|LEM2_3|LEM2_4	2|1|1|0	4	4	0.48	0.79|0.56|0.53|0.00	0|0|0|0	0.4708	0.789	0.3688
GOT1	LEMD2	5902703	LEM2_1|LEM2_2|LEM2_3|LEM2_4	16|13|10|5	44	4	0.97	0.98|0.99|0.98|0.89	4|0|0|0	0.961	0.987	0.021
GPAA1	LEMD2	44887920	LEM2_1|LEM2_2|LEM2_3|LEM2_4	1|4|3|1	9	4	0.66	0.24|0.91|0.87|0.51	0|0|0|0	0.629	0.907	0.2531
GPAT3	LEMD2	150403919	LEM2_1|LEM2_2|LEM2_3|LEM2_4	6|5|4|0	15	4	0.69	0.93|0.93|0.89|0.00	1|0|0|0	0.6863	0.928	0.2148
GPN1	LEMD2	34925430	LEM2_1|LEM2_2|LEM2_3|LEM2_4	5|2|4|1	12	4	0.59	0.69|0.47|0.87|0.24	1|1|0|0	0.5677	0.869	0.2905
GPS1	LEMD2	223590263	LEM2_1|LEM2_2|LEM2_3|LEM2_4	3|3|3|2	11	4	0.57	0.41|0.69|0.75|0.52	2|0|0|0	0.5923	0.748	0.2776
GPX8	LEMD2	269849565	LEM2_1|LEM2_2|LEM2_3|LEM2_4	4|5|4|3	16	4	0.67	0.43|0.81|0.81|0.69	1|1|1|0	0.6853	0.812	0.2154
GRWD1	LEMD2	18202731	LEM2_1|LEM2_2|LEM2_3|LEM2_4	3|2|1|0	6	4	0.55	0.85|0.79|0.58|0.00	0|0|0|0	0.553	0.846	0.2992
GSDMD	LEMD2	13124058	LEM2_1|LEM2_2|LEM2_3|LEM2_4	7|8|10|4	29	4	0.61	0.30|0.83|0.96|0.35	5|2|0|0	0.6078	0.955	0.266
GTF3C3	LEMD2	47606223	LEM2_1|LEM2_2|LEM2_3|LEM2_4	16|8|7|5	36	4	0.85	0.94|0.87|0.91|0.67	4|1|0|0	0.8455	0.938	0.0842
HAT1	LEMD2	3334209	LEM2_1|LEM2_2|LEM2_3|LEM2_4	6|2|2|1	11	4	0.47	0.73|0.44|0.50|0.23	1|1|0|0	0.474	0.732	0.3643
HCFC1	LEMD2	160332311	LEM2_1|LEM2_2|LEM2_3|LEM2_4	8|3|1|0	12	4	0.46	0.91|0.80|0.23|0.00	0|0|0|0	0.482	0.906	0.3558
HDAC6	LEMD2	205371758	LEM2_1|LEM2_2|LEM2_3|LEM2_4	2|2|3|1	8	4	0.69	0.66|0.79|0.86|0.54	0|0|0|0	0.7135	0.864	0.1932
HLA-A	LEMD2	231375	LEM2_1|LEM2_2|LEM2_3|LEM2_4	10|5|5|3	23	4	0.83	0.93|0.86|0.89|0.65	2|1|0|0	0.8353	0.933	0.0991
HLA-B	LEMD2	122168	LEM2_1|LEM2_2|LEM2_3|LEM2_4	7|5|5|0	17	4	0.63	0.80|0.85|0.89|0.00	3|0|0|0	0.6345	0.885	0.25
HLA-C	LEMD2	84028168	LEM2_1|LEM2_2|LEM2_3|LEM2_4	6|4|3|3	16	4	0.84	0.84|0.86|0.82|0.80	2|0|0|0	0.8298	0.858	0.1058
HLA-E	LEMD2	34395942	LEM2_1|LEM2_2|LEM2_3|LEM2_4	9|2|4|3	18	4	0.7	0.91|0.30|0.86|0.68	1|1|1|0	0.6863	0.91	0.2143
HM13	LEMD2	25008563	LEM2_1|LEM2_2|LEM2_3|LEM2_4	7|2|3|0	12	4	0.57	0.90|0.52|0.79|0.00	2|0|0|0	0.5515	0.902	0.3
HMOX2	LEMD2	1170328	LEM2_1|LEM2_2|LEM2_3|LEM2_4	7|3|2|0	12	4	0.68	0.98|0.93|0.87|0.00	0|0|0|0	0.6925	0.976	0.2105
HSD17B11	LEMD2	296439374	LEM2_1|LEM2_2|LEM2_3|LEM2_4	4|2|2|4	12	4	0.5	0.43|0.37|0.42|0.83	2|1|0|0	0.5105	0.825	0.3238
HSPB8	LEMD2	13431576	LEM2_1|LEM2_2|LEM2_3|LEM2_4	5|3|2|0	10	4	0.65	0.92|0.85|0.76|0.00	1|0|0|0	0.6323	0.918	0.2522
HSPBP1	LEMD2	74734730	LEM2_1|LEM2_2|LEM2_3|LEM2_4	4|1|2|0	7	4	0.49	0.78|0.42|0.68|0.00	1|0|0|0	0.4693	0.778	0.3713
HYOU1	LEMD2	10720185	LEM2_1|LEM2_2|LEM2_3|LEM2_4	8|0|1|2	11	4	0.53	0.96|0.00|0.44|0.81	0|0|0|0	0.5528	0.959	0.2996
IFIT5	LEMD2	6831571	LEM2_1|LEM2_2|LEM2_3|LEM2_4	7|1|1|0	9	4	0.5	0.98|0.50|0.52|0.00	0|0|0|0	0.4983	0.976	0.3353
IFT74	LEMD2	50400610	LEM2_1|LEM2_2|LEM2_3|LEM2_4	2|4|2|0	8	4	0.66	0.70|0.98|0.90|0.00	0|0|0|0	0.6428	0.975	0.2454
ILF2	LEMD2	62510764	LEM2_1|LEM2_2|LEM2_3|LEM2_4	20|16|15|9	60	4	0.63	0.36|0.85|0.92|0.35	6|5|2|1	0.6215	0.922	0.26
ILK	LEMD2	9973397	LEM2_1|LEM2_2|LEM2_3|LEM2_4	2|2|3|3	10	4	0.84	0.77|0.85|0.89|0.88	0|0|0|0	0.8485	0.889	0.0823
IPO11	LEMD2	50401199	LEM2_1|LEM2_2|LEM2_3|LEM2_4	8|2|1|1	12	4	0.68	0.95|0.76|0.47|0.48	0|0|0|0	0.6638	0.949	0.2284
IPO4	LEMD2	126302558	LEM2_1|LEM2_2|LEM2_3|LEM2_4	25|25|18|7	75	4	0.48	0.42|0.78|0.67|0.00	11|9|1|0	0.4675	0.776	0.3737
IPO9	LEMD2	41688593	LEM2_1|LEM2_2|LEM2_3|LEM2_4	12|9|9|3	33	4	0.82	0.83|0.97|0.99|0.41	2|2|0|0	0.802	0.991	0.1284
IRAK1	LEMD2	8928535	LEM2_1|LEM2_2|LEM2_3|LEM2_4	4|5|4|0	13	4	0.73	0.94|0.95|0.93|0.00	0|0|0|0	0.7038	0.952	0.2016
ITGB1	LEMD2	218563324	LEM2_1|LEM2_2|LEM2_3|LEM2_4	10|8|8|5	31	4	0.8	0.62|0.92|0.97|0.69	2|2|1|0	0.7977	0.965	0.1331
ITPRIP	LEMD2	74750704	LEM2_1|LEM2_2|LEM2_3|LEM2_4	1|7|3|0	11	4	0.5	0.17|0.94|0.86|0.00	0|0|0|0	0.4903	0.937	0.3464
JPT2	LEMD2	71152128	LEM2_1|LEM2_2|LEM2_3|LEM2_4	3|2|2|0	7	4	0.64	0.93|0.87|0.82|0.00	0|0|0|0	0.6538	0.928	0.2376
KCTD14	LEMD2	251757290	LEM2_1|LEM2_2|LEM2_3|LEM2_4	3|2|3|2	10	4	0.71	0.67|0.70|0.81|0.71	1|0|0|0	0.7255	0.812	0.1819
KEAP1	LEMD2	146345444	LEM2_1|LEM2_2|LEM2_3|LEM2_4	12|5|4|0	21	4	0.7	0.99|0.95|0.93|0.00	1|0|0|0	0.7198	0.994	0.1881
KIF11	LEMD2	116242604	LEM2_1|LEM2_2|LEM2_3|LEM2_4	14|8|6|0	28	4	0.73	1.00|1.00|0.99|0.00	1|0|0|0	0.747	0.999	0.1592
KIF23	LEMD2	118572664	LEM2_1|LEM2_2|LEM2_3|LEM2_4	18|1|0|5	24	4	0.5	1.00|0.01|0.00|0.99	1|0|0|0	0.5008	1	0.3287
KIF2C	LEMD2	20141607	LEM2_1|LEM2_2|LEM2_3|LEM2_4	9|6|5|0	20	4	0.72	0.98|0.98|0.98|0.00	1|0|0|0	0.735	0.981	0.1762
KPNA1	LEMD2	296439328	LEM2_1|LEM2_2|LEM2_3|LEM2_4	3|3|2|0	8	4	0.66	0.89|0.91|0.82|0.00	0|0|0|0	0.6535	0.905	0.2381
KPNA6	LEMD2	45476773	LEM2_1|LEM2_2|LEM2_3|LEM2_4	2|5|6|6	19	4	0.69	0.02|0.86|0.96|0.94	1|1|1|0	0.6963	0.957	0.2089
KRT85	LEMD2	48474780	LEM2_1|LEM2_2|LEM2_3|LEM2_4	6|6|0|2	14	4	0.73	0.97|0.96|0.00|0.85	0|0|0|0	0.6955	0.97	0.2094
LAMB3	LEMD2	2497600	LEM2_1|LEM2_2|LEM2_3|LEM2_4	50|21|21|8	100	4	0.54	0.78|0.65|0.76|0.00	9|8|5|0	0.5488	0.78	0.3039
LAMC2	LEMD2	90185107	LEM2_1|LEM2_2|LEM2_3|LEM2_4	6|5|4|0	15	4	0.7	0.91|0.95|0.94|0.00	0|0|0|0	0.6993	0.947	0.2062
LARP1	LEMD2	73621135	LEM2_1|LEM2_2|LEM2_3|LEM2_4	4|2|2|0	8	4	0.6	0.91|0.81|0.86|0.00	0|0|0|0	0.6415	0.905	0.2463
LMAN1	LEMD2	22261801	LEM2_1|LEM2_2|LEM2_3|LEM2_4	32|16|15|10	73	4	0.54	0.63|0.58|0.72|0.22	8|8|1|0	0.5395	0.724	0.3099
LRCH4	LEMD2	49035987	LEM2_1|LEM2_2|LEM2_3|LEM2_4	1|2|2|1	6	4	0.58	0.30|0.78|0.77|0.55	0|0|0|0	0.6003	0.783	0.2723
LRRC40	LEMD2	74761553	LEM2_1|LEM2_2|LEM2_3|LEM2_4	2|0|2|2	6	4	0.6	0.76|0.00|0.81|0.82	0|0|0|0	0.5997	0.823	0.2731
LTN1	LEMD2	313104324	LEM2_1|LEM2_2|LEM2_3|LEM2_4	8|1|2|1	12	4	0.62	0.93|0.36|0.79|0.41	0|0|0|0	0.623	0.934	0.2592
LTV1	LEMD2	74751878	LEM2_1|LEM2_2|LEM2_3|LEM2_4	1|2|2|0	5	4	0.44	0.32|0.74|0.76|0.00	0|0|0|0	0.455	0.759	0.384
LYPLA2	LEMD2	41017276	LEM2_1|LEM2_2|LEM2_3|LEM2_4	3|1|1|0	5	4	0.55	0.89|0.64|0.64|0.00	0|0|0|0	0.5413	0.889	0.3084
MAGEB2	LEMD2	317373424	LEM2_1|LEM2_2|LEM2_3|LEM2_4	6|6|3|1	16	4	0.75	0.93|0.93|0.85|0.37	1|0|0|0	0.7678	0.933	0.1433
MAGEC1	LEMD2	109940095	LEM2_1|LEM2_2|LEM2_3|LEM2_4	14|11|7|1	33	4	0.68	0.83|0.99|0.89|0.00	3|2|0|0	0.678	0.991	0.2196
MAGED1	LEMD2	62906893	LEM2_1|LEM2_2|LEM2_3|LEM2_4	15|9|7|7	38	4	0.65	0.65|0.72|0.63|0.61	6|3|1|0	0.6518	0.718	0.2399
MAP2K1	LEMD2	400274	LEM2_1|LEM2_2|LEM2_3|LEM2_4	2|1|1|0	4	4	0.47	0.71|0.59|0.58|0.00	0|0|0|0	0.469	0.707	0.3716
MAP2K2	LEMD2	547915	LEM2_1|LEM2_2|LEM2_3|LEM2_4	4|2|1|0	7	4	0.6	0.92|0.81|0.53|0.00	0|0|0|0	0.5653	0.916	0.2921
MAP4	LEMD2	269849673	LEM2_1|LEM2_2|LEM2_3|LEM2_4	34|13|5|0	52	4	0.69	1.00|1.00|0.76|0.00	2|0|0|0	0.689	1	0.2132
MARCH5	LEMD2	74762759	LEM2_1|LEM2_2|LEM2_3|LEM2_4	2|1|0|1	4	4	0.49	0.74|0.58|0.00|0.56	0|0|0|0	0.4695	0.737	0.3705
MARS	LEMD2	20178332	LEM2_1|LEM2_2|LEM2_3|LEM2_4	20|18|17|6	61	4	0.58	0.55|0.83|0.90|0.01	9|6|0|0	0.573	0.895	0.2868
MCM7	LEMD2	20981696	LEM2_1|LEM2_2|LEM2_3|LEM2_4	30|23|20|20	93	4	0.48	0.19|0.55|0.60|0.58	12|8|4|3	0.479	0.599	0.3588
METAP1	LEMD2	33302602	LEM2_1|LEM2_2|LEM2_3|LEM2_4	2|1|3|1	7	4	0.51	0.51|0.40|0.77|0.44	1|0|0|0	0.5278	0.765	0.3141
METTL13	LEMD2	67461056	LEM2_1|LEM2_2|LEM2_3|LEM2_4	5|4|4|2	15	4	0.96	0.99|0.98|0.97|0.93	0|0|0|0	0.9675	0.989	0.0176
METTL2A	LEMD2	269849766	LEM2_1|LEM2_2|LEM2_3|LEM2_4	4|1|1|0	6	4	0.51	0.91|0.54|0.55|0.00	0|0|0|0	0.4988	0.91	0.3338
MICAL2	LEMD2	46396148	LEM2_1|LEM2_2|LEM2_3|LEM2_4	6|4|3|1	14	4	0.85	0.98|0.97|0.96|0.49	0|0|0|0	0.85	0.98	0.0803
MISP	LEMD2	73620663	LEM2_1|LEM2_2|LEM2_3|LEM2_4	2|2|3|0	7	4	0.62	0.73|0.84|0.86|0.00	0|0|0|0	0.6065	0.86	0.2672
MLF2	LEMD2	17368482	LEM2_1|LEM2_2|LEM2_3|LEM2_4	26|14|10|6	56	4	0.43	0.72|0.73|0.36|0.00	10|6|1|1	0.4512	0.731	0.3892
MOGS	LEMD2	116242490	LEM2_1|LEM2_2|LEM2_3|LEM2_4	3|1|1|1	6	4	0.58	0.81|0.45|0.50|0.51	0|0|0|0	0.568	0.81	0.2901
MRPL13	LEMD2	22257023	LEM2_1|LEM2_2|LEM2_3|LEM2_4	3|3|2|3	11	4	0.5	0.31|0.64|0.44|0.68	2|1|0|0	0.5197	0.683	0.3197
MRPS21	LEMD2	13959554	LEM2_1|LEM2_2|LEM2_3|LEM2_4	2|3|2|1	8	4	0.64	0.61|0.73|0.71|0.49	1|0|0|0	0.6345	0.729	0.25
MTX1	LEMD2	215274027	LEM2_1|LEM2_2|LEM2_3|LEM2_4	4|4|3|1	12	4	0.84	0.96|0.94|0.90|0.60	0|0|0|0	0.8503	0.964	0.0783
MYDGF	LEMD2	61221730	LEM2_1|LEM2_2|LEM2_3|LEM2_4	2|2|2|2	8	4	0.5	0.26|0.53|0.59|0.57	1|1|0|0	0.4863	0.59	0.3502
NAA10	LEMD2	728880	LEM2_1|LEM2_2|LEM2_3|LEM2_4	2|2|1|0	5	4	0.54	0.80|0.75|0.56|0.00	0|0|0|0	0.527	0.797	0.3148
NAE1	LEMD2	50400302	LEM2_1|LEM2_2|LEM2_3|LEM2_4	2|2|4|0	8	4	0.49	0.43|0.68|0.83|0.00	1|0|0|0	0.4833	0.828	0.3543
NAMPT	LEMD2	1172027	LEM2_1|LEM2_2|LEM2_3|LEM2_4	1|5|6|2	14	4	0.59	0.05|0.88|0.93|0.55	2|0|0|0	0.602	0.933	0.2706
NAP1L1	LEMD2	1709337	LEM2_1|LEM2_2|LEM2_3|LEM2_4	10|6|7|3	26	4	0.72	0.79|0.81|0.94|0.36	3|2|0|0	0.7235	0.939	0.1847
NARS	LEMD2	3915059	LEM2_1|LEM2_2|LEM2_3|LEM2_4	7|3|2|1	13	4	0.76	0.94|0.82|0.75|0.44	1|0|0|0	0.7363	0.943	0.1747
NASP	LEMD2	23503077	LEM2_1|LEM2_2|LEM2_3|LEM2_4	12|6|3|1	22	4	0.62	0.95|0.89|0.54|0.05	1|1|1|0	0.606	0.946	0.2685
NBAS	LEMD2	224471843	LEM2_1|LEM2_2|LEM2_3|LEM2_4	12|2|2|0	16	4	0.57	0.98|0.62|0.71|0.00	1|0|0|0	0.5785	0.982	0.2848
NCAPD2	LEMD2	259016362	LEM2_1|LEM2_2|LEM2_3|LEM2_4	31|20|17|12	80	4	0.76	0.74|0.86|0.86|0.61	9|5|3|0	0.7685	0.864	0.1422
NCAPG	LEMD2	30172941	LEM2_1|LEM2_2|LEM2_3|LEM2_4	10|5|2|1	18	4	0.51	0.80|0.72|0.35|0.11	2|1|0|0	0.4927	0.795	0.3435
NCAPH	LEMD2	116241306	LEM2_1|LEM2_2|LEM2_3|LEM2_4	7|4|3|2	16	4	0.73	0.81|0.81|0.73|0.54	1|1|0|0	0.7225	0.812	0.1861
NCLN	LEMD2	68052797	LEM2_1|LEM2_2|LEM2_3|LEM2_4	5|5|4|3	17	4	0.68	0.46|0.84|0.81|0.61	2|1|0|0	0.6788	0.839	0.2186
NDC1	LEMD2	97180263	LEM2_1|LEM2_2|LEM2_3|LEM2_4	7|5|3|0	15	4	0.72	0.98|0.98|0.95|0.00	0|0|0|0	0.726	0.983	0.1812
NDC80	LEMD2	74735330	LEM2_1|LEM2_2|LEM2_3|LEM2_4	2|6|2|0	10	4	0.54	0.44|0.91|0.73|0.00	1|0|0|0	0.5188	0.907	0.3204
NELFCD	LEMD2	38372376	LEM2_1|LEM2_2|LEM2_3|LEM2_4	3|1|2|0	6	4	0.53	0.80|0.50|0.78|0.00	0|0|0|0	0.521	0.801	0.3189
NFKB2	LEMD2	116242678	LEM2_1|LEM2_2|LEM2_3|LEM2_4	14|13|12|4	43	4	0.63	0.56|0.93|0.96|0.06	5|2|1|1	0.627	0.957	0.2557
NIP7	LEMD2	56404676	LEM2_1|LEM2_2|LEM2_3|LEM2_4	2|3|2|1	8	4	0.78	0.85|0.82|0.78|0.58	0|0|0|0	0.7582	0.853	0.1495
NMT1	LEMD2	12231020	LEM2_1|LEM2_2|LEM2_3|LEM2_4	1|5|2|0	8	4	0.48	0.26|0.90|0.78|0.00	0|0|0|0	0.4835	0.895	0.3537
NOC4L	LEMD2	73621312	LEM2_1|LEM2_2|LEM2_3|LEM2_4	2|4|3|6	15	4	0.61	0.10|0.74|0.61|0.95	2|1|0|0	0.6003	0.95	0.2723
NOL11	LEMD2	73921238	LEM2_1|LEM2_2|LEM2_3|LEM2_4	7|2|2|2	13	4	0.8	0.96|0.68|0.76|0.75	1|0|0|0	0.7873	0.959	0.137
NOMO1	LEMD2	296439497	LEM2_1|LEM2_2|LEM2_3|LEM2_4	24|17|11|2	54	4	0.68	0.89|0.99|0.89|0.00	5|4|0|0	0.6925	0.987	0.2105
NOMO3	LEMD2	296439242	LEM2_1|LEM2_2|LEM2_3|LEM2_4	23|16|10|2	51	4	0.68	0.91|1.00|0.89|0.00	5|4|0|0	0.7	0.995	0.2056
NOTCH2	LEMD2	143811429	LEM2_1|LEM2_2|LEM2_3|LEM2_4	4|3|2|0	9	4	0.52	0.68|0.73|0.65|0.00	0|0|0|0	0.5143	0.733	0.3223
NPLOC4	LEMD2	50428974	LEM2_1|LEM2_2|LEM2_3|LEM2_4	3|1|1|1	6	4	0.67	0.90|0.57|0.62|0.57	0|0|0|0	0.6643	0.897	0.2279
NRAS	LEMD2	131883	LEM2_1|LEM2_2|LEM2_3|LEM2_4	0|1|2|2	5	4	0.47	0.00|0.39|0.76|0.74	1|0|0|0	0.4725	0.759	0.3666
NSDHL	LEMD2	8488997	LEM2_1|LEM2_2|LEM2_3|LEM2_4	5|2|2|2	11	4	0.55	0.65|0.47|0.54|0.51	1|1|0|0	0.542	0.645	0.308
NSFL1C	LEMD2	41017512	LEM2_1|LEM2_2|LEM2_3|LEM2_4	6|2|4|1	13	4	0.63	0.87|0.51|0.95|0.19	1|0|0|0	0.6275	0.95	0.2544
NUP107	LEMD2	12230339	LEM2_1|LEM2_2|LEM2_3|LEM2_4	18|8|8|4	38	4	0.6	0.80|0.65|0.80|0.13	5|3|0|0	0.5947	0.803	0.276
NUP133	LEMD2	143811430	LEM2_1|LEM2_2|LEM2_3|LEM2_4	34|19|14|8	75	4	1	1.00|1.00|1.00|0.98	2|1|0|0	0.9955	1	0.0036
NUP155	LEMD2	6093462	LEM2_1|LEM2_2|LEM2_3|LEM2_4	41|22|17|11	91	4	0.81	0.91|0.92|0.89|0.55	11|6|0|0	0.8175	0.918	0.1167
NUP160	LEMD2	238054372	LEM2_1|LEM2_2|LEM2_3|LEM2_4	18|8|6|3	35	4	0.87	1.00|0.96|0.92|0.57	2|1|0|0	0.8618	0.996	0.0613
NUP35	LEMD2	74730292	LEM2_1|LEM2_2|LEM2_3|LEM2_4	3|2|2|0	7	4	0.64	0.89|0.80|0.79|0.00	0|0|0|0	0.6193	0.89	0.2613
NUP37	LEMD2	27923820	LEM2_1|LEM2_2|LEM2_3|LEM2_4	10|8|5|2	25	4	0.83	0.97|0.95|0.92|0.50	1|1|0|0	0.8355	0.974	0.0976
NUP43	LEMD2	27923819	LEM2_1|LEM2_2|LEM2_3|LEM2_4	3|1|1|1	6	4	0.68	0.86|0.60|0.61|0.62	0|0|0|0	0.6738	0.861	0.2217
ODR4	LEMD2	74743951	LEM2_1|LEM2_2|LEM2_3|LEM2_4	1|5|5|1	12	4	0.56	0.06|0.91|0.90|0.35	1|0|0|0	0.555	0.909	0.2976
OSBPL8	LEMD2	39932732	LEM2_1|LEM2_2|LEM2_3|LEM2_4	5|3|1|1	10	4	0.76	0.95|0.92|0.54|0.57	0|0|0|0	0.744	0.953	0.1645
OSGEP	LEMD2	47605574	LEM2_1|LEM2_2|LEM2_3|LEM2_4	0|2|3|1	6	4	0.55	0.00|0.81|0.83|0.59	0|0|0|0	0.5565	0.832	0.2968
P3H1	LEMD2	109892809	LEM2_1|LEM2_2|LEM2_3|LEM2_4	4|6|6|0	16	4	0.54	0.35|0.88|0.94|0.00	2|1|0|0	0.5412	0.935	0.3088
P3H3	LEMD2	74714366	LEM2_1|LEM2_2|LEM2_3|LEM2_4	7|4|7|1	19	4	0.83	0.96|0.95|0.96|0.42	0|0|0|0	0.8227	0.962	0.1108
P3H4	LEMD2	3183090	LEM2_1|LEM2_2|LEM2_3|LEM2_4	2|3|3|2	10	4	0.67	0.46|0.75|0.75|0.68	1|0|0|0	0.66	0.752	0.2338
P4HA1	LEMD2	2507090	LEM2_1|LEM2_2|LEM2_3|LEM2_4	6|3|4|1	14	4	0.44	0.53|0.48|0.72|0.12	2|1|0|0	0.461	0.722	0.3795
P4HA2	LEMD2	20455169	LEM2_1|LEM2_2|LEM2_3|LEM2_4	11|7|6|2	26	4	0.49	0.59|0.70|0.68|0.00	4|4|0|0	0.4913	0.697	0.3451
PAICS	LEMD2	131628	LEM2_1|LEM2_2|LEM2_3|LEM2_4	6|7|3|2	18	4	0.55	0.51|0.94|0.51|0.22	2|1|1|0	0.5423	0.937	0.3076
PCID2	LEMD2	85681034	LEM2_1|LEM2_2|LEM2_3|LEM2_4	8|5|5|2	20	4	0.71	0.83|0.84|0.87|0.36	2|1|0|0	0.7245	0.872	0.1833
PCNP	LEMD2	67460963	LEM2_1|LEM2_2|LEM2_3|LEM2_4	2|3|3|0	8	4	0.59	0.66|0.89|0.85|0.00	0|0|0|0	0.5993	0.891	0.2735
PDAP1	LEMD2	2498464	LEM2_1|LEM2_2|LEM2_3|LEM2_4	1|2|2|0	5	4	0.49	0.29|0.83|0.81|0.00	0|0|0|0	0.4827	0.826	0.3552
PDIA3	LEMD2	2507461	LEM2_1|LEM2_2|LEM2_3|LEM2_4	12|8|9|1	30	4	0.71	0.88|0.94|0.98|0.01	3|1|1|0	0.7023	0.978	0.2033
PDLIM4	LEMD2	20141642	LEM2_1|LEM2_2|LEM2_3|LEM2_4	11|12|10|0	33	4	0.76	0.97|1.00|1.00|0.00	2|1|0|0	0.742	1	0.1678
PDLIM5	LEMD2	317373590	LEM2_1|LEM2_2|LEM2_3|LEM2_4	4|5|4|0	13	4	0.7	0.95|0.98|0.96|0.00	0|0|0|0	0.722	0.983	0.1867
PDLIM7	LEMD2	74752914	LEM2_1|LEM2_2|LEM2_3|LEM2_4	1|3|3|1	8	4	0.66	0.26|0.93|0.90|0.55	0|0|0|0	0.6583	0.926	0.2352
PEX5	LEMD2	119364633	LEM2_1|LEM2_2|LEM2_3|LEM2_4	11|11|8|4	34	4	0.85	0.81|0.99|0.98|0.55	3|2|0|0	0.8328	0.991	0.1032
PFDN2	LEMD2	12643887	LEM2_1|LEM2_2|LEM2_3|LEM2_4	1|2|1|1	5	4	0.58	0.53|0.68|0.59|0.59	0|0|0|0	0.5978	0.676	0.2743
PGRMC1	LEMD2	6647589	LEM2_1|LEM2_2|LEM2_3|LEM2_4	4|3|2|1	10	4	0.83	0.94|0.85|0.81|0.63	0|0|0|0	0.8065	0.936	0.1244
PGRMC2	LEMD2	6647832	LEM2_1|LEM2_2|LEM2_3|LEM2_4	23|8|2|3	36	4	0.6	1.00|0.95|0.15|0.40	2|2|0|0	0.6248	0.999	0.2575
PHLDB2	LEMD2	84029396	LEM2_1|LEM2_2|LEM2_3|LEM2_4	4|1|3|0	8	4	0.48	0.72|0.24|0.87|0.00	0|0|0|0	0.4565	0.87	0.3838
PIGK	LEMD2	22001630	LEM2_1|LEM2_2|LEM2_3|LEM2_4	2|2|2|2	8	4	0.63	0.49|0.64|0.67|0.68	1|0|0|0	0.6178	0.68	0.2617
PKMYT1	LEMD2	55976573	LEM2_1|LEM2_2|LEM2_3|LEM2_4	3|5|6|0	14	4	0.52	0.42|0.86|0.91|0.00	2|0|0|0	0.5458	0.906	0.3065
PKP2	LEMD2	296452867	LEM2_1|LEM2_2|LEM2_3|LEM2_4	6|2|2|4	14	4	0.94	0.99|0.89|0.93|0.98	0|0|0|0	0.9455	0.993	0.0301
PLAA	LEMD2	108935868	LEM2_1|LEM2_2|LEM2_3|LEM2_4	13|6|8|2	29	4	0.46	0.59|0.43|0.82|0.01	6|1|1|0	0.4603	0.815	0.3805
PLEK2	LEMD2	20532216	LEM2_1|LEM2_2|LEM2_3|LEM2_4	5|6|8|1	20	4	0.56	0.38|0.86|0.94|0.06	2|2|0|0	0.5583	0.937	0.2961
PLOD1	LEMD2	78099790	LEM2_1|LEM2_2|LEM2_3|LEM2_4	26|17|18|6	67	4	0.76	0.84|0.94|0.99|0.23	7|3|1|0	0.75	0.992	0.1545
PLOD2	LEMD2	62906878	LEM2_1|LEM2_2|LEM2_3|LEM2_4	7|2|2|0	11	4	0.69	0.97|0.83|0.85|0.00	0|0|0|0	0.6633	0.97	0.2299
PMVK	LEMD2	3024422	LEM2_1|LEM2_2|LEM2_3|LEM2_4	3|3|2|0	8	4	0.48	0.50|0.78|0.66|0.00	1|1|0|0	0.4845	0.781	0.3527
PNMA1	LEMD2	37999715	LEM2_1|LEM2_2|LEM2_3|LEM2_4	1|2|2|0	5	4	0.46	0.37|0.76|0.75|0.00	0|0|0|0	0.4698	0.761	0.3699
PNP	LEMD2	108935929	LEM2_1|LEM2_2|LEM2_3|LEM2_4	3|3|2|1	9	4	0.48	0.39|0.71|0.56|0.26	1|1|0|0	0.4825	0.714	0.3555
POFUT1	LEMD2	23396787	LEM2_1|LEM2_2|LEM2_3|LEM2_4	8|8|8|4	28	4	0.79	0.68|0.94|0.97|0.65	3|2|0|0	0.8058	0.966	0.1254
POLD2	LEMD2	1352307	LEM2_1|LEM2_2|LEM2_3|LEM2_4	7|8|8|3	26	4	0.82	0.74|0.96|0.96|0.64	2|1|0|0	0.8263	0.962	0.1084
POLR2B	LEMD2	401012	LEM2_1|LEM2_2|LEM2_3|LEM2_4	22|21|23|11	77	4	0.85	0.66|0.96|1.00|0.74	9|5|0|0	0.8398	0.999	0.093
POLR2C	LEMD2	3915850	LEM2_1|LEM2_2|LEM2_3|LEM2_4	10|10|10|3	33	4	0.49	0.30|0.82|0.95|0.03	7|1|0|0	0.5248	0.948	0.3167
POLR2E	LEMD2	116242767	LEM2_1|LEM2_2|LEM2_3|LEM2_4	3|4|3|3	13	4	0.69	0.40|0.82|0.78|0.76	1|1|0|0	0.6925	0.822	0.2111
PPFIBP1	LEMD2	90185247	LEM2_1|LEM2_2|LEM2_3|LEM2_4	5|8|5|0	18	4	0.72	0.94|0.99|0.99|0.00	0|0|0|0	0.728	0.989	0.1805
PPIA	LEMD2	51702775	LEM2_1|LEM2_2|LEM2_3|LEM2_4	12|5|7|5	29	4	0.66	0.71|0.45|0.89|0.58	2|2|1|1	0.656	0.889	0.2362
PPIH	LEMD2	37082225	LEM2_1|LEM2_2|LEM2_3|LEM2_4	1|3|3|1	8	4	0.46	0.06|0.77|0.82|0.26	1|1|0|0	0.4778	0.821	0.36
PPP1R13L	LEMD2	92090607	LEM2_1|LEM2_2|LEM2_3|LEM2_4	4|6|6|0	16	4	0.7	0.92|0.98|0.97|0.00	0|0|0|0	0.716	0.975	0.1919
PPP2R1B	LEMD2	116241236	LEM2_1|LEM2_2|LEM2_3|LEM2_4	12|4|3|1	20	4	0.76	0.99|0.91|0.87|0.27	1|0|0|0	0.7578	0.991	0.1505
PPP4C	LEMD2	44888846	LEM2_1|LEM2_2|LEM2_3|LEM2_4	2|2|2|0	6	4	0.48	0.50|0.67|0.70|0.00	1|0|0|0	0.4675	0.699	0.3737
PPP6R3	LEMD2	88941982	LEM2_1|LEM2_2|LEM2_3|LEM2_4	5|2|1|1	9	4	0.71	0.94|0.85|0.52|0.48	0|0|0|0	0.699	0.944	0.2067
PRCP	LEMD2	1172047	LEM2_1|LEM2_2|LEM2_3|LEM2_4	2|1|2|0	5	4	0.48	0.66|0.48|0.75|0.00	0|0|0|0	0.4723	0.751	0.3672
PREB	LEMD2	55977881	LEM2_1|LEM2_2|LEM2_3|LEM2_4	9|9|6|3	27	4	0.86	0.93|0.93|0.91|0.72	1|1|0|0	0.8733	0.933	0.0519
PRIM1	LEMD2	1346792	LEM2_1|LEM2_2|LEM2_3|LEM2_4	5|5|8|1	19	4	0.63	0.50|0.90|0.96|0.11	2|1|0|0	0.6155	0.956	0.263
PRIM2	LEMD2	51338777	LEM2_1|LEM2_2|LEM2_3|LEM2_4	6|7|7|1	21	4	0.74	0.79|0.96|0.95|0.21	2|0|0|0	0.7285	0.956	0.1798
PRKAA1	LEMD2	254763436	LEM2_1|LEM2_2|LEM2_3|LEM2_4	7|7|4|2	20	4	0.83	0.86|0.96|0.89|0.55	1|1|0|0	0.8135	0.959	0.119
PRKCSH	LEMD2	116242499	LEM2_1|LEM2_2|LEM2_3|LEM2_4	10|11|9|5	35	4	0.84	0.70|0.98|0.97|0.71	3|2|1|0	0.838	0.98	0.0946
PRMT5	LEMD2	32171585	LEM2_1|LEM2_2|LEM2_3|LEM2_4	4|1|1|2	8	4	0.54	0.74|0.34|0.42|0.69	1|0|0|0	0.5465	0.735	0.3058
PRPF6	LEMD2	24212088	LEM2_1|LEM2_2|LEM2_3|LEM2_4	5|0|1|5	11	4	0.55	0.89|0.00|0.32|0.95	1|0|0|0	0.5405	0.954	0.3091
PRPF8	LEMD2	67460824	LEM2_1|LEM2_2|LEM2_3|LEM2_4	12|0|0|33	45	4	0.49	0.95|0.00|0.00|1.00	2|0|0|0	0.4883	1	0.3486
PSAP	LEMD2	134218	LEM2_1|LEM2_2|LEM2_3|LEM2_4	5|2|2|0	9	4	0.65	0.92|0.82|0.81|0.00	0|0|0|0	0.6375	0.921	0.2468
PSMA1	LEMD2	130848	LEM2_1|LEM2_2|LEM2_3|LEM2_4	6|8|7|1	22	4	0.69	0.76|0.96|0.96|0.13	2|1|0|0	0.7003	0.956	0.205
PSMA2	LEMD2	130850	LEM2_1|LEM2_2|LEM2_3|LEM2_4	6|1|2|2	11	4	0.71	0.96|0.31|0.77|0.79	1|0|0|0	0.7078	0.964	0.2004
PSMA7	LEMD2	12643540	LEM2_1|LEM2_2|LEM2_3|LEM2_4	9|8|7|4	28	4	0.75	0.62|0.87|0.90|0.57	4|1|0|0	0.7398	0.897	0.1725
PSMB3	LEMD2	20532411	LEM2_1|LEM2_2|LEM2_3|LEM2_4	8|10|6|4	28	4	0.53	0.25|0.93|0.66|0.27	4|3|0|0	0.5285	0.934	0.3137
PSMB4	LEMD2	116242733	LEM2_1|LEM2_2|LEM2_3|LEM2_4	5|3|4|4	16	4	0.91	0.91|0.87|0.90|0.91	1|0|0|0	0.898	0.911	0.0428
PSMC3	LEMD2	20532406	LEM2_1|LEM2_2|LEM2_3|LEM2_4	13|10|7|3	33	4	0.88	0.98|0.99|0.96|0.59	1|1|1|0	0.8815	0.99	0.0486
PSMD1	LEMD2	51704332	LEM2_1|LEM2_2|LEM2_3|LEM2_4	14|12|7|0	33	4	0.76	1.00|1.00|1.00|0.00	1|0|0|0	0.7488	0.999	0.1574
PSMD12	LEMD2	20978544	LEM2_1|LEM2_2|LEM2_3|LEM2_4	11|7|5|6	29	4	0.95	0.97|0.96|0.92|0.96	2|1|0|0	0.9538	0.974	0.0231
PSMD4	LEMD2	1709796	LEM2_1|LEM2_2|LEM2_3|LEM2_4	6|6|5|0	17	4	0.65	0.71|0.91|0.90|0.00	3|0|0|0	0.629	0.91	0.254
PSMD8	LEMD2	308153477	LEM2_1|LEM2_2|LEM2_3|LEM2_4	4|5|4|1	14	4	0.48	0.27|0.84|0.78|0.06	2|2|0|0	0.4853	0.837	0.3518
PTDSS1	LEMD2	1346881	LEM2_1|LEM2_2|LEM2_3|LEM2_4	1|1|1|2	5	4	0.58	0.39|0.58|0.58|0.74	0|0|0|0	0.5723	0.739	0.2881
PTPN1	LEMD2	131467	LEM2_1|LEM2_2|LEM2_3|LEM2_4	20|18|16|7	61	4	0.54	0.33|0.90|0.93|0.07	8|4|1|1	0.5595	0.93	0.2957
PTPN2	LEMD2	229462762	LEM2_1|LEM2_2|LEM2_3|LEM2_4	5|1|2|1	9	4	0.74	0.95|0.57|0.83|0.61	0|0|0|0	0.741	0.953	0.1686
PWP2	LEMD2	116242740	LEM2_1|LEM2_2|LEM2_3|LEM2_4	6|3|0|3	12	4	0.68	0.93|0.87|0.00|0.86	1|0|0|0	0.6635	0.932	0.2289
PYGL	LEMD2	6648082	LEM2_1|LEM2_2|LEM2_3|LEM2_4	4|1|0|1	6	4	0.44	0.88|0.45|0.00|0.51	0|0|0|0	0.4598	0.882	0.3807
QSOX1	LEMD2	74739466	LEM2_1|LEM2_2|LEM2_3|LEM2_4	5|4|2|0	11	4	0.69	0.92|0.93|0.80|0.00	0|0|0|0	0.6605	0.925	0.2333
QTRT2	LEMD2	74752736	LEM2_1|LEM2_2|LEM2_3|LEM2_4	3|1|1|0	5	4	0.46	0.85|0.49|0.56|0.00	0|0|0|0	0.4765	0.852	0.3612
RAB29	LEMD2	13633364	LEM2_1|LEM2_2|LEM2_3|LEM2_4	0|2|1|1	4	4	0.47	0.00|0.75|0.54|0.55	0|0|0|0	0.4605	0.753	0.3802
RAB34	LEMD2	20139693	LEM2_1|LEM2_2|LEM2_3|LEM2_4	7|1|1|5	14	4	0.55	0.88|0.23|0.29|0.83	1|1|0|0	0.558	0.878	0.2964
RAB3B	LEMD2	38258903	LEM2_1|LEM2_2|LEM2_3|LEM2_4	5|1|1|4	11	4	0.53	0.77|0.28|0.32|0.81	2|0|0|0	0.5445	0.814	0.3069
RAB3GAP1	LEMD2	62511099	LEM2_1|LEM2_2|LEM2_3|LEM2_4	7|5|4|0	16	4	0.73	0.95|0.95|0.94|0.00	0|0|0|0	0.7093	0.949	0.1981
RAB3GAP2	LEMD2	62511132	LEM2_1|LEM2_2|LEM2_3|LEM2_4	8|3|5|0	16	4	0.63	0.92|0.74|0.92|0.00	1|1|0|0	0.6438	0.92	0.2445
RAE1	LEMD2	3122666	LEM2_1|LEM2_2|LEM2_3|LEM2_4	2|2|1|0	5	4	0.52	0.75|0.77|0.54|0.00	0|0|0|0	0.5165	0.772	0.3208
RANGAP1	LEMD2	1172922	LEM2_1|LEM2_2|LEM2_3|LEM2_4	15|12|12|3	42	4	0.98	1.00|1.00|1.00|0.92	0|0|0|0	0.9803	1	0.0096
RBM4	LEMD2	62511089	LEM2_1|LEM2_2|LEM2_3|LEM2_4	10|14|14|5	43	4	0.5	0.15|0.91|0.99|0.09	5|3|1|1	0.5343	0.985	0.311
RBM4B	LEMD2	62511129	LEM2_1|LEM2_2|LEM2_3|LEM2_4	8|12|12|4	36	4	0.64	0.38|0.93|0.98|0.30	5|2|0|0	0.645	0.975	0.2441
RCL1	LEMD2	90103518	LEM2_1|LEM2_2|LEM2_3|LEM2_4	3|2|2|2	9	4	0.7	0.67|0.70|0.72|0.71	1|0|0|0	0.699	0.717	0.2073
RCN1	LEMD2	2493462	LEM2_1|LEM2_2|LEM2_3|LEM2_4	6|10|8|6	30	4	0.62	0.19|0.84|0.80|0.62	4|3|0|0	0.6123	0.843	0.2647
RCN2	LEMD2	2493460	LEM2_1|LEM2_2|LEM2_3|LEM2_4	5|0|1|2	8	4	0.51	0.90|0.00|0.42|0.73	1|0|0|0	0.5138	0.903	0.3227
REEP4	LEMD2	74733607	LEM2_1|LEM2_2|LEM2_3|LEM2_4	4|3|2|2	11	4	0.9	0.95|0.93|0.86|0.85	0|0|0|0	0.8978	0.95	0.0455
RELA	LEMD2	62906901	LEM2_1|LEM2_2|LEM2_3|LEM2_4	4|4|3|0	11	4	0.5	0.58|0.81|0.75|0.00	1|1|0|0	0.5335	0.81	0.3114
RETSAT	LEMD2	90108452	LEM2_1|LEM2_2|LEM2_3|LEM2_4	2|1|1|1	5	4	0.58	0.74|0.53|0.54|0.52	0|0|0|0	0.5815	0.738	0.2832
RFC3	LEMD2	3915601	LEM2_1|LEM2_2|LEM2_3|LEM2_4	5|4|2|2	13	4	0.68	0.69|0.85|0.55|0.56	1|1|0|0	0.6615	0.847	0.2324
RGPD5	LEMD2	229463026	LEM2_1|LEM2_2|LEM2_3|LEM2_4	17|18|13|2	50	4	0.75	0.98|1.00|1.00|0.04	4|0|0|0	0.7533	1	0.1525
RIC8A	LEMD2	308153562	LEM2_1|LEM2_2|LEM2_3|LEM2_4	4|1|1|0	6	4	0.53	0.91|0.53|0.57|0.00	0|0|0|0	0.502	0.911	0.328
RIN1	LEMD2	116242760	LEM2_1|LEM2_2|LEM2_3|LEM2_4	2|7|6|3	18	4	0.55	0.02|0.90|0.92|0.42	4|0|0|0	0.563	0.919	0.2929
RNF216	LEMD2	57015417	LEM2_1|LEM2_2|LEM2_3|LEM2_4	3|2|1|0	6	4	0.49	0.74|0.74|0.46|0.00	1|0|0|0	0.4855	0.742	0.3515
RRBP1	LEMD2	23822112	LEM2_1|LEM2_2|LEM2_3|LEM2_4	27|19|6|0	52	4	0.7	1.00|1.00|0.84|0.00	3|0|0|0	0.7095	1	0.1975
RRM2	LEMD2	400979	LEM2_1|LEM2_2|LEM2_3|LEM2_4	10|12|10|2	34	4	0.82	0.95|0.98|0.96|0.39	2|1|0|0	0.8183	0.975	0.1145
RRM2B	LEMD2	74727333	LEM2_1|LEM2_2|LEM2_3|LEM2_4	2|3|2|1	8	4	0.77	0.78|0.85|0.78|0.65	0|0|0|0	0.764	0.852	0.1453
RTN4	LEMD2	17369290	LEM2_1|LEM2_2|LEM2_3|LEM2_4	9|7|5|1	22	4	0.65	0.79|0.93|0.86|0.03	2|1|0|0	0.6523	0.93	0.2395
SARS	LEMD2	19860217	LEM2_1|LEM2_2|LEM2_3|LEM2_4	5|4|3|1	13	4	0.61	0.67|0.82|0.76|0.20	1|1|0|0	0.6133	0.823	0.2638
SBDS	LEMD2	28380824	LEM2_1|LEM2_2|LEM2_3|LEM2_4	6|7|7|1	21	4	0.52	0.45|0.84|0.92|0.01	3|2|0|0	0.5548	0.921	0.298
SCFD1	LEMD2	51316882	LEM2_1|LEM2_2|LEM2_3|LEM2_4	7|7|6|0	20	4	0.71	0.96|0.97|0.96|0.00	1|0|0|0	0.7205	0.971	0.1874
SCFD2	LEMD2	51338675	LEM2_1|LEM2_2|LEM2_3|LEM2_4	2|6|4|1	13	4	0.77	0.70|0.95|0.92|0.52	0|0|0|0	0.77	0.949	0.1411
SDF4	LEMD2	21263447	LEM2_1|LEM2_2|LEM2_3|LEM2_4	2|4|3|0	9	4	0.6	0.76|0.89|0.86|0.00	0|0|0|0	0.627	0.886	0.2557
SEC13	LEMD2	50403748	LEM2_1|LEM2_2|LEM2_3|LEM2_4	4|1|1|1	7	4	0.67	0.95|0.58|0.59|0.60	0|0|0|0	0.6793	0.946	0.218
SEC23B	LEMD2	20141794	LEM2_1|LEM2_2|LEM2_3|LEM2_4	4|4|2|2	12	4	0.79	0.78|0.86|0.75|0.76	1|0|0|0	0.7875	0.863	0.1351
SEC24B	LEMD2	218511774	LEM2_1|LEM2_2|LEM2_3|LEM2_4	7|1|2|0	10	4	0.47	0.93|0.25|0.77|0.00	0|0|0|0	0.4868	0.931	0.3496
SEC24C	LEMD2	257051070	LEM2_1|LEM2_2|LEM2_3|LEM2_4	17|5|6|3	31	4	0.98	1.00|1.00|1.00|0.96	0|0|0|0	0.9885	0.999	0.0071
SEH1L	LEMD2	257051064	LEM2_1|LEM2_2|LEM2_3|LEM2_4	5|3|3|1	12	4	0.62	0.72|0.73|0.80|0.25	1|1|0|0	0.6248	0.801	0.2575
SEL1L	LEMD2	62512184	LEM2_1|LEM2_2|LEM2_3|LEM2_4	9|2|1|1	13	4	0.61	0.98|0.74|0.42|0.44	1|0|0|0	0.6453	0.981	0.2431
SERBP1	LEMD2	52783206	LEM2_1|LEM2_2|LEM2_3|LEM2_4	8|7|6|4	25	4	0.5	0.38|0.68|0.67|0.29	3|2|1|1	0.5042	0.684	0.3272
SESN2	LEMD2	13633882	LEM2_1|LEM2_2|LEM2_3|LEM2_4	9|6|5|0	20	4	0.67	0.80|0.90|0.89|0.00	2|2|0|0	0.6483	0.903	0.2422
SF3B6	LEMD2	12585536	LEM2_1|LEM2_2|LEM2_3|LEM2_4	2|2|2|2	8	4	0.68	0.56|0.68|0.70|0.71	1|0|0|0	0.662	0.71	0.2314
SFN	LEMD2	398953	LEM2_1|LEM2_2|LEM2_3|LEM2_4	4|3|0|0	7	4	0.47	0.95|0.92|0.00|0.00	0|0|0|0	0.466	0.949	0.3758
SGPL1	LEMD2	37999486	LEM2_1|LEM2_2|LEM2_3|LEM2_4	11|3|3|4	21	4	0.92	1.00|0.86|0.90|0.95	1|0|0|0	0.9295	0.998	0.0324
SH3GL1	LEMD2	12643797	LEM2_1|LEM2_2|LEM2_3|LEM2_4	4|4|3|0	11	4	0.7	0.96|0.96|0.93|0.00	0|0|0|0	0.7133	0.962	0.1938
SHC1	LEMD2	182676455	LEM2_1|LEM2_2|LEM2_3|LEM2_4	1|2|2|0	5	4	0.47	0.17|0.82|0.83|0.00	0|0|0|0	0.4543	0.833	0.3858
SHCBP1	LEMD2	296452958	LEM2_1|LEM2_2|LEM2_3|LEM2_4	9|4|3|2	18	4	0.95	1.00|0.97|0.95|0.89	0|0|0|0	0.9503	0.996	0.0284
SKA3	LEMD2	73620123	LEM2_1|LEM2_2|LEM2_3|LEM2_4	2|4|1|0	7	4	0.55	0.74|0.87|0.59|0.00	0|0|0|0	0.5498	0.865	0.3012
SLC1A5	LEMD2	21542389	LEM2_1|LEM2_2|LEM2_3|LEM2_4	7|4|2|1	14	4	0.61	0.85|0.81|0.56|0.25	2|0|0|0	0.6173	0.847	0.2621
SLC27A4	LEMD2	74749065	LEM2_1|LEM2_2|LEM2_3|LEM2_4	2|3|4|2	11	4	0.56	0.22|0.66|0.84|0.52	2|0|0|0	0.5608	0.844	0.2949
SLC30A7	LEMD2	74751261	LEM2_1|LEM2_2|LEM2_3|LEM2_4	3|1|1|1	6	4	0.5	0.62|0.42|0.46|0.45	1|0|0|0	0.485	0.617	0.3521
SLC35F6	LEMD2	74728772	LEM2_1|LEM2_2|LEM2_3|LEM2_4	2|3|0|1	6	4	0.54	0.79|0.84|0.00|0.57	0|0|0|0	0.5498	0.84	0.3016
SMC4	LEMD2	30173386	LEM2_1|LEM2_2|LEM2_3|LEM2_4	17|9|6|3	35	4	0.49	0.70|0.69|0.48|0.02	5|1|1|1	0.4718	0.696	0.368
SMG8	LEMD2	74715258	LEM2_1|LEM2_2|LEM2_3|LEM2_4	3|3|5|1	12	4	0.81	0.85|0.91|0.92|0.54	0|0|0|0	0.8055	0.923	0.1264
SMG9	LEMD2	74733529	LEM2_1|LEM2_2|LEM2_3|LEM2_4	3|1|1|0	5	4	0.45	0.80|0.49|0.51|0.00	0|0|0|0	0.4517	0.8	0.3882
SMN1	LEMD2	2498924	LEM2_1|LEM2_2|LEM2_3|LEM2_4	5|0|0|3	8	4	0.43	0.95|0.00|0.00|0.87	0|0|0|0	0.4538	0.949	0.3868
SNAP29	LEMD2	6685982	LEM2_1|LEM2_2|LEM2_3|LEM2_4	3|1|3|0	7	4	0.58	0.92|0.51|0.86|0.00	0|0|0|0	0.574	0.921	0.286
SOAT1	LEMD2	33302623	LEM2_1|LEM2_2|LEM2_3|LEM2_4	9|7|5|1	22	4	0.81	0.99|0.98|0.97|0.27	1|0|0|0	0.804	0.992	0.1274
SPAG5	LEMD2	47117278	LEM2_1|LEM2_2|LEM2_3|LEM2_4	8|4|4|4	20	4	1	1.00|1.00|1.00|1.00	0|0|0|0	0.9973	0.999	0.0027
SPART	LEMD2	50401600	LEM2_1|LEM2_2|LEM2_3|LEM2_4	2|2|2|0	6	4	0.56	0.65|0.78|0.78|0.00	0|0|0|0	0.551	0.779	0.3004
SPTLC1	LEMD2	6685579	LEM2_1|LEM2_2|LEM2_3|LEM2_4	3|6|5|2	16	4	0.45	0.05|0.85|0.80|0.11	2|2|1|0	0.4513	0.849	0.389
SQSTM1	LEMD2	74735628	LEM2_1|LEM2_2|LEM2_3|LEM2_4	20|25|18|2	65	4	0.67	0.69|1.00|1.00|0.00	5|3|1|0	0.673	1	0.2228
SRP68	LEMD2	37154869	LEM2_1|LEM2_2|LEM2_3|LEM2_4	14|7|5|0	26	4	0.75	1.00|1.00|1.00|0.00	1|0|0|0	0.7485	1	0.1583
SRPRA	LEMD2	20455516	LEM2_1|LEM2_2|LEM2_3|LEM2_4	9|10|7|3	29	4	0.66	0.56|0.97|0.92|0.23	2|1|1|1	0.672	0.973	0.2233
SRSF9	LEMD2	3929377	LEM2_1|LEM2_2|LEM2_3|LEM2_4	1|3|3|5	12	4	0.59	0.05|0.68|0.76|0.88	3|0|0|0	0.5918	0.879	0.2788
STAT2	LEMD2	1711552	LEM2_1|LEM2_2|LEM2_3|LEM2_4	4|7|5|1	17	4	0.85	0.96|0.98|0.98|0.45	0|0|0|0	0.8423	0.979	0.0913
STMN1	LEMD2	134973	LEM2_1|LEM2_2|LEM2_3|LEM2_4	4|3|3|0	10	4	0.69	0.96|0.94|0.91|0.00	0|0|0|0	0.7015	0.959	0.2039
STRAP	LEMD2	12643951	LEM2_1|LEM2_2|LEM2_3|LEM2_4	12|11|4|4	31	4	0.87	0.94|1.00|0.75|0.74	4|0|0|0	0.8578	0.999	0.0715
STT3B	LEMD2	74715800	LEM2_1|LEM2_2|LEM2_3|LEM2_4	14|4|5|6	29	4	0.6	0.82|0.26|0.58|0.73	3|3|0|0	0.597	0.816	0.2747
STX5	LEMD2	114152881	LEM2_1|LEM2_2|LEM2_3|LEM2_4	6|9|10|1	26	4	0.81	0.99|1.00|0.99|0.27	0|0|0|0	0.8103	0.995	0.1211
SUMF2	LEMD2	296452916	LEM2_1|LEM2_2|LEM2_3|LEM2_4	7|7|6|6	26	4	0.86	0.68|0.93|0.93|0.91	2|2|0|0	0.8643	0.932	0.0583
SURF4	LEMD2	12644052	LEM2_1|LEM2_2|LEM2_3|LEM2_4	5|4|3|6	18	4	0.97	0.98|0.99|0.96|0.97	0|0|0|0	0.973	0.985	0.0136
TACC1	LEMD2	59800391	LEM2_1|LEM2_2|LEM2_3|LEM2_4	9|6|2|0	17	4	0.64	0.98|0.99|0.57|0.00	1|0|0|0	0.6345	0.987	0.25
TAGLN2	LEMD2	586000	LEM2_1|LEM2_2|LEM2_3|LEM2_4	15|5|9|0	29	4	0.54	0.85|0.43|0.96|0.00	2|1|1|1	0.5615	0.963	0.2941
TAPBP	LEMD2	12643361	LEM2_1|LEM2_2|LEM2_3|LEM2_4	2|2|2|2	8	4	0.65	0.50|0.68|0.69|0.67	1|0|0|0	0.633	0.686	0.2513
TARS	LEMD2	60267755	LEM2_1|LEM2_2|LEM2_3|LEM2_4	11|5|6|5	27	4	0.8	0.84|0.68|0.93|0.78	2|1|1|0	0.8075	0.926	0.1233
TBC1D15	LEMD2	143811467	LEM2_1|LEM2_2|LEM2_3|LEM2_4	3|1|1|1	6	4	0.63	0.85|0.55|0.58|0.57	0|0|0|0	0.636	0.851	0.2482
TBCB	LEMD2	3023518	LEM2_1|LEM2_2|LEM2_3|LEM2_4	5|2|2|1	10	4	0.64	0.84|0.65|0.66|0.45	1|0|0|0	0.649	0.835	0.2413
TBCD	LEMD2	296452924	LEM2_1|LEM2_2|LEM2_3|LEM2_4	6|2|2|3	13	4	0.91	0.97|0.85|0.87|0.95	0|0|0|0	0.9095	0.972	0.0398
TBK1	LEMD2	74761953	LEM2_1|LEM2_2|LEM2_3|LEM2_4	8|4|3|1	16	4	0.63	0.85|0.75|0.71|0.20	1|1|0|0	0.629	0.85	0.254
TBL2	LEMD2	12643953	LEM2_1|LEM2_2|LEM2_3|LEM2_4	7|3|2|1	13	4	0.61	0.87|0.71|0.57|0.25	2|0|0|0	0.6005	0.868	0.2714
TBL3	LEMD2	223634675	LEM2_1|LEM2_2|LEM2_3|LEM2_4	9|7|6|4	26	4	0.57	0.41|0.71|0.76|0.42	2|1|1|1	0.5735	0.757	0.2864
TECR	LEMD2	20177939	LEM2_1|LEM2_2|LEM2_3|LEM2_4	6|4|4|6	20	4	0.71	0.59|0.67|0.75|0.91	2|1|1|0	0.732	0.911	0.1791
TELO2	LEMD2	166987394	LEM2_1|LEM2_2|LEM2_3|LEM2_4	3|3|2|1	9	4	0.82	0.91|0.92|0.86|0.54	0|0|0|0	0.8075	0.917	0.1233
TEX2	LEMD2	109895136	LEM2_1|LEM2_2|LEM2_3|LEM2_4	4|3|1|0	8	4	0.56	0.91|0.92|0.51|0.00	0|0|0|0	0.5833	0.919	0.2824
TFCP2	LEMD2	90101767	LEM2_1|LEM2_2|LEM2_3|LEM2_4	2|2|2|0	6	4	0.49	0.48|0.68|0.71|0.00	1|0|0|0	0.468	0.712	0.3729
TFIP11	LEMD2	22096235	LEM2_1|LEM2_2|LEM2_3|LEM2_4	14|4|4|1	23	4	0.79	1.00|0.95|0.96|0.24	1|0|0|0	0.7873	1	0.137
TFRC	LEMD2	108935939	LEM2_1|LEM2_2|LEM2_3|LEM2_4	32|11|9|12	64	4	0.46	0.63|0.40|0.25|0.51	11|4|1|0	0.4502	0.634	0.3902
THBS1	LEMD2	117949802	LEM2_1|LEM2_2|LEM2_3|LEM2_4	11|4|4|0	19	4	0.59	0.89|0.69|0.77|0.00	2|1|0|0	0.586	0.888	0.2816
THOC6	LEMD2	74759455	LEM2_1|LEM2_2|LEM2_3|LEM2_4	3|2|2|0	7	4	0.51	0.63|0.66|0.69|0.00	1|0|0|0	0.4958	0.692	0.337
TIPRL	LEMD2	74739629	LEM2_1|LEM2_2|LEM2_3|LEM2_4	11|4|2|1	18	4	0.66	0.98|0.89|0.54|0.17	1|1|0|0	0.645	0.984	0.2441
TK1	LEMD2	23503074	LEM2_1|LEM2_2|LEM2_3|LEM2_4	3|1|1|0	5	4	0.54	0.89|0.55|0.59|0.00	0|0|0|0	0.505	0.888	0.3264
TMED5	LEMD2	12585534	LEM2_1|LEM2_2|LEM2_3|LEM2_4	2|1|1|0	4	4	0.47	0.74|0.56|0.59|0.00	0|0|0|0	0.4735	0.744	0.3652
TMED9	LEMD2	239938724	LEM2_1|LEM2_2|LEM2_3|LEM2_4	1|1|3|3	8	4	0.47	0.05|0.22|0.81|0.81	2|0|0|0	0.4743	0.814	0.3638
TMEM201	LEMD2	74743441	LEM2_1|LEM2_2|LEM2_3|LEM2_4	1|2|2|0	5	4	0.44	0.32|0.76|0.78|0.00	0|0|0|0	0.4625	0.775	0.3779
TMEM214	LEMD2	189042272	LEM2_1|LEM2_2|LEM2_3|LEM2_4	19|14|13|11	57	4	0.98	0.94|0.99|1.00|0.99	4|3|0|0	0.98	0.997	0.0114
TMPO	LEMD2	1174689	LEM2_1|LEM2_2|LEM2_3|LEM2_4	30|16|16|4	66	4	0.67	0.86|0.86|0.95|0.01	5|5|2|0	0.6705	0.949	0.2238
TMPO	LEMD2	1174689	LEM2_1|LEM2_2|LEM2_3|LEM2_4	30|16|16|4	66	4	0.67	0.86|0.86|0.95|0.01	5|5|2|0	0.6705	0.949	0.2238
TMPO	LEMD2	1174690	LEM2_1|LEM2_2|LEM2_3|LEM2_4	53|34|31|14	132	4	0.86	0.96|0.99|1.00|0.48	11|8|2|0	0.859	0.999	0.0692
TMPO	LEMD2	1174690	LEM2_1|LEM2_2|LEM2_3|LEM2_4	53|34|31|14	132	4	0.86	0.96|0.99|1.00|0.48	11|8|2|0	0.859	0.999	0.0692
TNFAIP1	LEMD2	2833248	LEM2_1|LEM2_2|LEM2_3|LEM2_4	2|1|1|0	4	4	0.47	0.70|0.58|0.58|0.00	0|0|0|0	0.4622	0.698	0.3784
TOMM40	LEMD2	12230369	LEM2_1|LEM2_2|LEM2_3|LEM2_4	2|0|1|2	5	4	0.52	0.74|0.00|0.62|0.77	0|0|0|0	0.532	0.765	0.3121
TOR1AIP1	LEMD2	90101788	LEM2_1|LEM2_2|LEM2_3|LEM2_4	9|8|7|2	26	4	0.82	0.94|0.99|0.99|0.38	1|1|0|0	0.8243	0.992	0.1096
TPT1	LEMD2	136479	LEM2_1|LEM2_2|LEM2_3|LEM2_4	12|15|14|3	44	4	0.59	0.41|0.96|0.98|0.01	5|4|2|0	0.5898	0.982	0.2792
TPX2	LEMD2	13124096	LEM2_1|LEM2_2|LEM2_3|LEM2_4	8|3|4|0	15	4	0.7	0.99|0.92|0.98|0.00	0|0|0|0	0.7237	0.991	0.184
TRAF1	LEMD2	6707734	LEM2_1|LEM2_2|LEM2_3|LEM2_4	4|1|1|0	6	4	0.47	0.87|0.56|0.55|0.00	0|0|0|0	0.495	0.869	0.3391
TRIB3	LEMD2	28201830	LEM2_1|LEM2_2|LEM2_3|LEM2_4	1|1|3|1	6	4	0.59	0.44|0.59|0.77|0.63	0|0|0|0	0.606	0.773	0.2681
TRIM4	LEMD2	209572691	LEM2_1|LEM2_2|LEM2_3|LEM2_4	2|1|1|0	4	4	0.48	0.75|0.56|0.58|0.00	0|0|0|0	0.4713	0.75	0.3686
TRIM5	LEMD2	38605459	LEM2_1|LEM2_2|LEM2_3|LEM2_4	5|5|7|0	17	4	0.72	0.96|0.97|0.96|0.00	0|0|0|0	0.7228	0.971	0.1854
TSN	LEMD2	6136060	LEM2_1|LEM2_2|LEM2_3|LEM2_4	5|3|2|0	10	4	0.57	0.88|0.79|0.70|0.00	1|0|0|0	0.592	0.875	0.2784
TTF2	LEMD2	73920148	LEM2_1|LEM2_2|LEM2_3|LEM2_4	6|3|2|1	12	4	0.81	0.97|0.95|0.90|0.46	0|0|0|0	0.8193	0.971	0.1133
TXNL1	LEMD2	18202039	LEM2_1|LEM2_2|LEM2_3|LEM2_4	14|9|12|1	36	4	0.6	0.58|0.75|0.99|0.00	4|2|1|0	0.5795	0.991	0.284
TYMS	LEMD2	136611	LEM2_1|LEM2_2|LEM2_3|LEM2_4	11|9|6|6	32	4	0.96	0.98|0.98|0.95|0.96	1|1|0|0	0.9663	0.981	0.0192
UAP1	LEMD2	68846235	LEM2_1|LEM2_2|LEM2_3|LEM2_4	5|1|0|2	8	4	0.46	0.82|0.40|0.00|0.67	1|0|0|0	0.4693	0.815	0.3713
UBXN1	LEMD2	30923268	LEM2_1|LEM2_2|LEM2_3|LEM2_4	4|8|7|1	20	4	0.63	0.42|0.93|0.93|0.15	2|1|0|0	0.607	0.932	0.2664
UBXN6	LEMD2	30913412	LEM2_1|LEM2_2|LEM2_3|LEM2_4	2|1|1|1	5	4	0.58	0.76|0.53|0.53|0.57	0|0|0|0	0.596	0.756	0.2751
UCK2	LEMD2	20455356	LEM2_1|LEM2_2|LEM2_3|LEM2_4	4|2|2|0	8	4	0.45	0.63|0.56|0.63|0.00	1|1|0|0	0.455	0.633	0.3845
UFD1	LEMD2	160332310	LEM2_1|LEM2_2|LEM2_3|LEM2_4	4|3|7|1	15	4	0.58	0.53|0.71|0.91|0.23	1|1|0|0	0.593	0.905	0.2772
UGGT1	LEMD2	224471872	LEM2_1|LEM2_2|LEM2_3|LEM2_4	16|14|7|2	39	4	0.86	1.00|1.00|0.98|0.48	2|0|0|0	0.8613	0.996	0.064
UNC13D	LEMD2	51316668	LEM2_1|LEM2_2|LEM2_3|LEM2_4	5|15|13|0	33	4	0.67	0.66|0.96|0.95|0.00	2|0|0|0	0.6423	0.963	0.2459
UROD	LEMD2	2507533	LEM2_1|LEM2_2|LEM2_3|LEM2_4	1|2|2|0	5	4	0.46	0.36|0.75|0.70|0.00	0|0|0|0	0.4543	0.753	0.3858
USE1	LEMD2	296452858	LEM2_1|LEM2_2|LEM2_3|LEM2_4	4|4|3|1	12	4	0.84	0.96|0.91|0.88|0.62	0|0|0|0	0.8433	0.959	0.0896
USO1	LEMD2	143743108	LEM2_1|LEM2_2|LEM2_3|LEM2_4	7|2|1|0	10	4	0.55	0.97|0.84|0.43|0.00	0|0|0|0	0.5608	0.969	0.2949
USP11	LEMD2	251757432	LEM2_1|LEM2_2|LEM2_3|LEM2_4	9|3|2|2	16	4	0.83	0.98|0.86|0.76|0.78	1|0|0|0	0.8435	0.977	0.0879
USP14	LEMD2	1729927	LEM2_1|LEM2_2|LEM2_3|LEM2_4	2|3|2|0	7	4	0.62	0.75|0.92|0.85|0.00	0|0|0|0	0.6293	0.92	0.2527
USP33	LEMD2	116242838	LEM2_1|LEM2_2|LEM2_3|LEM2_4	4|2|2|0	8	4	0.55	0.77|0.67|0.72|0.00	1|0|0|0	0.5395	0.773	0.3102
USP5	LEMD2	1717869	LEM2_1|LEM2_2|LEM2_3|LEM2_4	11|3|3|2	19	4	0.56	0.86|0.45|0.57|0.34	2|1|0|0	0.5535	0.856	0.2988
UTP4	LEMD2	41016916	LEM2_1|LEM2_2|LEM2_3|LEM2_4	3|2|2|1	8	4	0.82	0.92|0.88|0.87|0.60	0|0|0|0	0.8175	0.924	0.1156
UTP6	LEMD2	134047946	LEM2_1|LEM2_2|LEM2_3|LEM2_4	14|4|4|2	24	4	0.67	0.96|0.61|0.72|0.32	2|1|0|0	0.6532	0.96	0.2385
VAPA	LEMD2	122066680	LEM2_1|LEM2_2|LEM2_3|LEM2_4	18|10|11|0	39	4	0.74	0.97|0.98|1.00|0.00	3|1|1|0	0.736	0.997	0.1755
VAPB	LEMD2	24638339	LEM2_1|LEM2_2|LEM2_3|LEM2_4	13|9|9|0	31	4	0.74	1.00|1.00|1.00|0.00	1|0|0|0	0.7495	1	0.1564
VCPIP1	LEMD2	42560002	LEM2_1|LEM2_2|LEM2_3|LEM2_4	6|12|8|0	26	4	0.76	0.97|1.00|1.00|0.00	0|0|0|0	0.7425	0.999	0.167
VMP1	LEMD2	74731809	LEM2_1|LEM2_2|LEM2_3|LEM2_4	4|1|0|1	6	4	0.5	0.87|0.53|0.00|0.58	0|0|0|0	0.495	0.872	0.3391
VPS16	LEMD2	23396927	LEM2_1|LEM2_2|LEM2_3|LEM2_4	2|3|3|1	9	4	0.61	0.42|0.79|0.81|0.46	1|0|0|0	0.6203	0.807	0.2604
VPS18	LEMD2	23396938	LEM2_1|LEM2_2|LEM2_3|LEM2_4	2|2|1|1	6	4	0.63	0.68|0.77|0.52|0.54	0|0|0|0	0.6268	0.765	0.2562
VPS35	LEMD2	25453321	LEM2_1|LEM2_2|LEM2_3|LEM2_4	3|2|2|0	7	4	0.62	0.83|0.79|0.79|0.00	0|0|0|0	0.6025	0.829	0.2698
VPS51	LEMD2	71153003	LEM2_1|LEM2_2|LEM2_3|LEM2_4	2|3|2|0	7	4	0.61	0.72|0.89|0.82|0.00	0|0|0|0	0.6065	0.886	0.2672
VRK2	LEMD2	90116515	LEM2_1|LEM2_2|LEM2_3|LEM2_4	25|8|7|6	46	4	0.52	0.80|0.51|0.48|0.32	5|3|2|0	0.526	0.796	0.3159
WARS	LEMD2	135191	LEM2_1|LEM2_2|LEM2_3|LEM2_4	5|4|4|2	15	4	0.71	0.65|0.80|0.83|0.57	2|0|0|0	0.711	0.831	0.1969
WASHC5	LEMD2	2495719	LEM2_1|LEM2_2|LEM2_3|LEM2_4	1|6|4|0	11	4	0.5	0.07|0.93|0.89|0.00	0|0|0|0	0.4728	0.934	0.3663
WDR36	LEMD2	46577504	LEM2_1|LEM2_2|LEM2_3|LEM2_4	8|2|1|1	12	4	0.7	0.98|0.86|0.47|0.46	0|0|0|0	0.6923	0.978	0.2116
WDR6	LEMD2	12643813	LEM2_1|LEM2_2|LEM2_3|LEM2_4	2|2|1|1	6	4	0.52	0.46|0.73|0.45|0.46	1|0|0|0	0.5253	0.727	0.3163
WDR77	LEMD2	32171507	LEM2_1|LEM2_2|LEM2_3|LEM2_4	6|5|3|2	16	4	0.64	0.66|0.83|0.66|0.40	2|1|0|0	0.636	0.83	0.2482
WDR82	LEMD2	74758580	LEM2_1|LEM2_2|LEM2_3|LEM2_4	3|1|1|1	6	4	0.66	0.90|0.59|0.56|0.55	0|0|0|0	0.649	0.895	0.2413
XAB2	LEMD2	25091548	LEM2_1|LEM2_2|LEM2_3|LEM2_4	4|3|2|1	10	4	0.81	0.92|0.93|0.85|0.50	0|0|0|0	0.799	0.926	0.1322
XPO1	LEMD2	68052989	LEM2_1|LEM2_2|LEM2_3|LEM2_4	18|12|7|9	46	4	0.76	0.73|0.90|0.62|0.81	4|3|2|0	0.7663	0.899	0.1443
XPO5	LEMD2	74734245	LEM2_1|LEM2_2|LEM2_3|LEM2_4	9|2|1|2	14	4	0.8	0.97|0.85|0.47|0.85	0|0|0|0	0.786	0.974	0.138
XPOT	LEMD2	108862045	LEM2_1|LEM2_2|LEM2_3|LEM2_4	5|1|2|1	9	4	0.65	0.88|0.46|0.78|0.51	0|0|0|0	0.6585	0.884	0.2348
YES1	LEMD2	125870	LEM2_1|LEM2_2|LEM2_3|LEM2_4	2|2|1|1	6	4	0.54	0.51|0.69|0.48|0.49	1|0|0|0	0.5398	0.687	0.3095
YIF1A	LEMD2	94730680	LEM2_1|LEM2_2|LEM2_3|LEM2_4	3|1|0|1	5	4	0.48	0.90|0.55|0.00|0.56	0|0|0|0	0.5043	0.9	0.3268
YKT6	LEMD2	74735365	LEM2_1|LEM2_2|LEM2_3|LEM2_4	13|7|8|0	28	4	0.75	1.00|0.98|0.98|0.00	0|0|0|0	0.7393	0.995	0.1733
YTHDF1	LEMD2	28380041	LEM2_1|LEM2_2|LEM2_3|LEM2_4	5|3|2|0	10	4	0.57	0.83|0.80|0.72|0.00	1|0|0|0	0.5865	0.834	0.2812
YWHAB	LEMD2	1345590	LEM2_1|LEM2_2|LEM2_3|LEM2_4	7|3|2|0	12	4	0.71	0.99|0.95|0.89|0.00	0|0|0|0	0.7065	0.988	0.201
ZC3HAV1	LEMD2	223634727	LEM2_1|LEM2_2|LEM2_3|LEM2_4	9|6|6|0	21	4	0.7	0.89|0.95|0.96|0.00	2|0|0|0	0.6985	0.956	0.2083
ZNF10	LEMD2	55977778	LEM2_1|LEM2_2|LEM2_3|LEM2_4	3|5|3|6	17	4	0.67	0.25|0.87|0.70|0.92	1|1|0|0	0.685	0.918	0.2159
ZNF22	LEMD2	20455530	LEM2_1|LEM2_2|LEM2_3|LEM2_4	3|4|3|0	10	4	0.56	0.67|0.86|0.79|0.00	1|0|0|0	0.5805	0.862	0.2836
ZNF622	LEMD2	50401777	LEM2_1|LEM2_2|LEM2_3|LEM2_4	6|4|1|1	12	4	0.76	0.97|0.93|0.56|0.56	0|0|0|0	0.7558	0.973	0.1515
ZNHIT2	LEMD2	27734232	LEM2_1|LEM2_2|LEM2_3|LEM2_4	1|2|2|0	5	4	0.47	0.37|0.75|0.73|0.00	0|0|0|0	0.463	0.752	0.3771
ZW10	LEMD2	11387251	LEM2_1|LEM2_2|LEM2_3|LEM2_4	12|3|4|1	20	4	0.67	0.97|0.66|0.82|0.23	1|1|0|0	0.6703	0.972	0.2248

## Sheet: C) MAN1 (hc)
PreyGene	Bait	Prey	IP	Spec	SpecSum	NumRep	Prob	iProb	ctrlCounts	AvgP	MaxP	FDR
AHCTF1	LEMD3	259016354	MAN1_1|MAN1_2|MAN1_3|MAN1_4	46|7|0|0	53	4	0.5	1.00|1.00|0.00|0.00	1|0|0|0	0.4998	1	0.332
AHNAK2	LEMD3	172045740	MAN1_1|MAN1_2|MAN1_3|MAN1_4	135|2|10|0	147	4	0.5	1.00|0.00|1.00|0.00	2|1|1|0	0.5	1	0.3302
ANKHD1	LEMD3	74750718	MAN1_1|MAN1_2|MAN1_3|MAN1_4	21|2|0|1	24	4	0.58	1.00|0.77|0.00|0.43	1|0|0|0	0.5495	1	0.3023
ANKRD17	LEMD3	160019013	MAN1_1|MAN1_2|MAN1_3|MAN1_4	36|6|0|1	43	4	0.56	1.00|0.97|0.00|0.25	1|1|0|0	0.5538	1	0.2984
APEH	LEMD3	38258902	MAN1_1|MAN1_2|MAN1_3|MAN1_4	6|4|0|0	10	4	0.49	0.99|0.92|0.00|0.00	0|0|0|0	0.4773	0.99	0.3609
ARHGAP1	LEMD3	3024550	MAN1_1|MAN1_2|MAN1_3|MAN1_4	9|4|0|0	13	4	0.48	1.00|0.90|0.00|0.00	0|0|0|0	0.474	0.996	0.3643
ATXN2L	LEMD3	52000729	MAN1_1|MAN1_2|MAN1_3|MAN1_4	19|3|0|0	22	4	0.44	0.99|0.91|0.00|0.00	0|0|0|0	0.4743	0.99	0.3638
BAIAP2	LEMD3	73917636	MAN1_1|MAN1_2|MAN1_3|MAN1_4	7|4|0|0	11	4	0.47	0.89|0.93|0.00|0.00	1|0|0|0	0.4538	0.928	0.3868
CCDC47	LEMD3	74731083	MAN1_1|MAN1_2|MAN1_3|MAN1_4	8|3|0|1	12	4	0.63	0.99|0.95|0.00|0.54	0|0|0|0	0.6198	0.994	0.2609
CD2AP	LEMD3	30172980	MAN1_1|MAN1_2|MAN1_3|MAN1_4	43|10|0|0	53	4	0.51	1.00|0.99|0.00|0.00	2|0|0|0	0.4983	1	0.3353
CDC5L	LEMD3	73619933	MAN1_1|MAN1_2|MAN1_3|MAN1_4	25|4|0|0	29	4	0.47	0.99|0.91|0.00|0.00	0|0|0|0	0.4753	0.989	0.3626
CHMP4B	LEMD3	24636296	MAN1_1|MAN1_2|MAN1_3|MAN1_4	3|1|2|1	7	4	0.51	0.39|0.40|0.91|0.41	1|1|0|0	0.5275	0.908	0.3144
CKAP5	LEMD3	212276513	MAN1_1|MAN1_2|MAN1_3|MAN1_4	47|4|0|0	51	4	0.46	1.00|0.92|0.00|0.00	1|0|0|0	0.4798	1	0.3582
CORO1B	LEMD3	21263481	MAN1_1|MAN1_2|MAN1_3|MAN1_4	31|18|0|0	49	4	0.5	0.93|1.00|0.00|0.00	5|3|1|0	0.4818	1	0.3564
CORO1C	LEMD3	12643898	MAN1_1|MAN1_2|MAN1_3|MAN1_4	16|9|0|0	25	4	0.48	1.00|0.96|0.00|0.00	0|0|0|0	0.4895	0.999	0.3474
CRK	LEMD3	158939322	MAN1_1|MAN1_2|MAN1_3|MAN1_4	15|6|0|0	21	4	0.47	1.00|0.96|0.00|0.00	1|0|0|0	0.4908	1	0.3458
CRKL	LEMD3	1169094	MAN1_1|MAN1_2|MAN1_3|MAN1_4	13|2|0|0	15	4	0.47	1.00|0.83|0.00|0.00	1|0|0|0	0.4565	0.999	0.3838
CTTN	LEMD3	215273892	MAN1_1|MAN1_2|MAN1_3|MAN1_4	51|50|0|0	101	4	0.5	1.00|1.00|0.00|0.00	10|1|0|0	0.5	1	0.3302
DBN1	LEMD3	215274247	MAN1_1|MAN1_2|MAN1_3|MAN1_4	12|2|0|0	14	4	0.47	0.99|0.87|0.00|0.00	0|0|0|0	0.465	0.988	0.3763
DDX6	LEMD3	116241327	MAN1_1|MAN1_2|MAN1_3|MAN1_4	4|1|0|1	6	4	0.47	0.78|0.54|0.00|0.62	1|0|0|0	0.484	0.777	0.353
DNMBP	LEMD3	56404535	MAN1_1|MAN1_2|MAN1_3|MAN1_4	14|10|0|0	24	4	0.46	0.92|0.95|0.00|0.00	2|1|0|0	0.4663	0.949	0.3753
DYNC1H1	LEMD3	57015308	MAN1_1|MAN1_2|MAN1_3|MAN1_4	51|0|0|6	57	4	0.52	1.00|0.00|0.00|1.00	2|1|0|0	0.5	1	0.3302
EEF1D	LEMD3	20141357	MAN1_1|MAN1_2|MAN1_3|MAN1_4	22|9|8|2	41	4	0.7	0.86|0.99|1.00|0.02	3|3|1|0	0.719	1	0.1894
EFHD2	LEMD3	20140139	MAN1_1|MAN1_2|MAN1_3|MAN1_4	10|9|0|0	19	4	0.49	0.99|0.95|0.00|0.00	0|0|0|0	0.4833	0.987	0.3543
EIF2A	LEMD3	209572747	MAN1_1|MAN1_2|MAN1_3|MAN1_4	10|4|0|0	14	4	0.51	0.99|0.96|0.00|0.00	1|0|0|0	0.4863	0.99	0.3502
EIF4B	LEMD3	205371761	MAN1_1|MAN1_2|MAN1_3|MAN1_4	21|16|0|1	38	4	0.54	1.00|0.99|0.00|0.26	1|0|0|0	0.5627	1	0.2933
EIF5	LEMD3	27735202	MAN1_1|MAN1_2|MAN1_3|MAN1_4	27|17|0|1	45	4	0.55	1.00|0.98|0.00|0.22	2|0|0|0	0.55	1	0.3008
ELP6	LEMD3	121940398	MAN1_1|MAN1_2|MAN1_3|MAN1_4	7|5|0|0	12	4	0.48	0.98|0.86|0.00|0.00	1|0|0|0	0.4595	0.98	0.3812
EPB41L3	LEMD3	17433099	MAN1_1|MAN1_2|MAN1_3|MAN1_4	29|7|0|0	36	4	0.51	1.00|0.99|0.00|0.00	1|0|0|0	0.4983	1	0.3353
FAM91A1	LEMD3	212276508	MAN1_1|MAN1_2|MAN1_3|MAN1_4	20|7|0|0	27	4	0.5	0.99|0.98|0.00|0.00	3|1|0|0	0.494	0.994	0.3415
FASN	LEMD3	269849686	MAN1_1|MAN1_2|MAN1_3|MAN1_4	248|89|56|16	409	4	0.51	0.12|1.00|1.00|0.00	33|27|15|12	0.529	1	0.3133
HCFC1	LEMD3	160332311	MAN1_1|MAN1_2|MAN1_3|MAN1_4	20|3|0|0	23	4	0.47	0.96|0.88|0.00|0.00	0|0|0|0	0.4618	0.963	0.3787
HM13	LEMD3	25008563	MAN1_1|MAN1_2|MAN1_3|MAN1_4	5|3|0|3	11	4	0.58	0.67|0.85|0.00|0.86	2|0|0|0	0.5933	0.855	0.2768
LARP1	LEMD3	73621135	MAN1_1|MAN1_2|MAN1_3|MAN1_4	18|2|0|0	20	4	0.45	1.00|0.88|0.00|0.00	0|0|0|0	0.4685	0.999	0.3727
LIMA1	LEMD3	20138067	MAN1_1|MAN1_2|MAN1_3|MAN1_4	12|3|0|0	15	4	0.47	0.97|0.90|0.00|0.00	0|0|0|0	0.467	0.973	0.3748
LSG1	LEMD3	172045910	MAN1_1|MAN1_2|MAN1_3|MAN1_4	26|15|4|0	45	4	0.64	0.85|1.00|0.66|0.00	5|3|2|0	0.6275	1	0.2549
LUZP1	LEMD3	97072093	MAN1_1|MAN1_2|MAN1_3|MAN1_4	31|7|0|0	38	4	0.51	1.00|0.98|0.00|0.00	3|1|1|0	0.4945	1	0.3394
MACO1	LEMD3	74728992	MAN1_1|MAN1_2|MAN1_3|MAN1_4	8|5|0|0	13	4	0.48	0.96|0.98|0.00|0.00	1|0|0|0	0.4845	0.98	0.3527
MAP4	LEMD3	269849673	MAN1_1|MAN1_2|MAN1_3|MAN1_4	63|8|0|0	71	4	0.5	1.00|1.00|0.00|0.00	2|0|0|0	0.4998	1	0.332
MKI67	LEMD3	118572663	MAN1_1|MAN1_2|MAN1_3|MAN1_4	112|5|0|0	117	4	0.46	1.00|0.89|0.00|0.00	0|0|0|0	0.4705	0.996	0.3694
MRE11	LEMD3	17380137	MAN1_1|MAN1_2|MAN1_3|MAN1_4	43|10|0|1	54	4	0.49	1.00|0.96|0.00|0.00	7|2|1|0	0.4888	0.995	0.348
NDC1	LEMD3	97180263	MAN1_1|MAN1_2|MAN1_3|MAN1_4	8|3|0|0	11	4	0.46	0.99|0.90|0.00|0.00	0|0|0|0	0.4705	0.986	0.3694
NDUFA9	LEMD3	2833280	MAN1_1|MAN1_2|MAN1_3|MAN1_4	8|1|0|4	13	4	0.5	0.83|0.16|0.00|0.96	1|1|1|0	0.488	0.959	0.349
NSFL1C	LEMD3	41017512	MAN1_1|MAN1_2|MAN1_3|MAN1_4	10|4|0|0	14	4	0.49	0.99|0.93|0.00|0.00	1|0|0|0	0.4788	0.987	0.3591
NUP133	LEMD3	143811430	MAN1_1|MAN1_2|MAN1_3|MAN1_4	34|6|5|0	45	4	0.72	1.00|0.97|0.99|0.00	2|1|0|0	0.7402	1	0.1702
PDLIM4	LEMD3	20141642	MAN1_1|MAN1_2|MAN1_3|MAN1_4	18|13|0|0	31	4	0.5	0.99|0.99|0.00|0.00	2|1|0|0	0.4963	0.993	0.3367
PDLIM5	LEMD3	317373590	MAN1_1|MAN1_2|MAN1_3|MAN1_4	11|5|0|0	16	4	0.47	0.99|0.92|0.00|0.00	0|0|0|0	0.4778	0.993	0.3603
PGRMC2	LEMD3	6647832	MAN1_1|MAN1_2|MAN1_3|MAN1_4	17|4|0|1	22	4	0.49	0.98|0.85|0.00|0.06	2|2|0|0	0.4722	0.975	0.3675
PI4KA	LEMD3	218512114	MAN1_1|MAN1_2|MAN1_3|MAN1_4	12|0|0|6	18	4	0.49	0.86|0.00|0.00|0.95	0|0|0|0	0.4513	0.947	0.389
PPP1R13L	LEMD3	92090607	MAN1_1|MAN1_2|MAN1_3|MAN1_4	8|4|0|0	12	4	0.47	0.98|0.93|0.00|0.00	0|0|0|0	0.4785	0.982	0.3594
PRMT5	LEMD3	32171585	MAN1_1|MAN1_2|MAN1_3|MAN1_4	9|1|0|1	11	4	0.51	0.95|0.53|0.00|0.58	1|0|0|0	0.5145	0.952	0.3219
PRPF19	LEMD3	55976619	MAN1_1|MAN1_2|MAN1_3|MAN1_4	21|5|7|0	33	4	0.62	0.84|0.65|1.00|0.00	7|1|0|0	0.623	1	0.2592
PRPF6	LEMD3	24212088	MAN1_1|MAN1_2|MAN1_3|MAN1_4	8|1|0|3	12	4	0.57	0.97|0.46|0.00|0.89	1|0|0|0	0.5788	0.967	0.2844
RANGAP1	LEMD3	1172922	MAN1_1|MAN1_2|MAN1_3|MAN1_4	16|7|0|0	23	4	0.49	1.00|1.00|0.00|0.00	0|0|0|0	0.4988	1	0.3338
RGPD5	LEMD3	229463026	MAN1_1|MAN1_2|MAN1_3|MAN1_4	29|6|0|0	35	4	0.51	1.00|0.97|0.00|0.00	4|0|0|0	0.493	1	0.3428
RIF1	LEMD3	68565701	MAN1_1|MAN1_2|MAN1_3|MAN1_4	16|1|0|1	18	4	0.46	1.00|0.37|0.00|0.47	1|0|0|0	0.4585	0.998	0.382
RPAP3	LEMD3	158564023	MAN1_1|MAN1_2|MAN1_3|MAN1_4	8|4|0|0	12	4	0.45	0.96|0.91|0.00|0.00	0|0|0|0	0.4673	0.964	0.3742
RPN2	LEMD3	9297108	MAN1_1|MAN1_2|MAN1_3|MAN1_4	2|0|2|3	7	4	0.48	0.22|0.00|0.88|0.84	2|0|0|0	0.4863	0.883	0.3506
RTN4	LEMD3	17369290	MAN1_1|MAN1_2|MAN1_3|MAN1_4	22|9|0|0	31	4	0.49	1.00|0.98|0.00|0.00	2|1|0|0	0.4942	0.998	0.3405
SART1	LEMD3	74735389	MAN1_1|MAN1_2|MAN1_3|MAN1_4	13|3|0|0	16	4	0.44	0.97|0.89|0.00|0.00	0|0|0|0	0.466	0.972	0.3758
SF1	LEMD3	38258418	MAN1_1|MAN1_2|MAN1_3|MAN1_4	6|1|0|1	8	4	0.48	0.91|0.51|0.00|0.54	1|0|0|0	0.4905	0.913	0.3461
SFN	LEMD3	398953	MAN1_1|MAN1_2|MAN1_3|MAN1_4	9|3|0|0	12	4	0.46	0.98|0.84|0.00|0.00	0|0|0|0	0.4548	0.978	0.3848
SGPL1	LEMD3	37999486	MAN1_1|MAN1_2|MAN1_3|MAN1_4	5|1|0|2	8	4	0.5	0.82|0.42|0.00|0.84	1|0|0|0	0.5218	0.842	0.3182
SH3GL1	LEMD3	12643797	MAN1_1|MAN1_2|MAN1_3|MAN1_4	6|2|0|0	8	4	0.47	0.99|0.86|0.00|0.00	0|0|0|0	0.4628	0.989	0.3776
SHC1	LEMD3	182676455	MAN1_1|MAN1_2|MAN1_3|MAN1_4	10|5|0|0	15	4	0.46	0.98|0.86|0.00|0.00	0|0|0|0	0.4613	0.982	0.3792
SMPD4	LEMD3	124015179	MAN1_1|MAN1_2|MAN1_3|MAN1_4	28|9|8|3	48	4	0.55	0.69|0.66|0.95|0.00	8|3|2|1	0.5728	0.946	0.2872
SNW1	LEMD3	2500813	MAN1_1|MAN1_2|MAN1_3|MAN1_4	8|3|0|0	11	4	0.45	0.98|0.91|0.00|0.00	0|0|0|0	0.473	0.984	0.3658
SPAG5	LEMD3	47117278	MAN1_1|MAN1_2|MAN1_3|MAN1_4	7|4|0|0	11	4	0.49	1.00|0.98|0.00|0.00	0|0|0|0	0.494	0.998	0.3415
SRP68	LEMD3	37154869	MAN1_1|MAN1_2|MAN1_3|MAN1_4	18|2|0|1	21	4	0.53	1.00|0.78|0.00|0.28	1|0|0|0	0.5153	1	0.3212
STMN1	LEMD3	134973	MAN1_1|MAN1_2|MAN1_3|MAN1_4	9|4|0|0	13	4	0.47	0.98|0.83|0.00|0.00	0|0|0|0	0.453	0.978	0.3873
STRAP	LEMD3	12643951	MAN1_1|MAN1_2|MAN1_3|MAN1_4	25|8|0|0	33	4	0.49	1.00|0.99|0.00|0.00	4|0|0|0	0.4963	0.999	0.3367
STX5	LEMD3	114152881	MAN1_1|MAN1_2|MAN1_3|MAN1_4	10|4|0|0	14	4	0.49	1.00|0.98|0.00|0.00	0|0|0|0	0.4955	1	0.3384
TACC1	LEMD3	59800391	MAN1_1|MAN1_2|MAN1_3|MAN1_4	20|7|2|0	29	4	0.7	1.00|0.98|0.78|0.00	1|0|0|0	0.6917	1	0.2121
TAGLN2	LEMD3	586000	MAN1_1|MAN1_2|MAN1_3|MAN1_4	23|9|0|1	33	4	0.51	0.99|0.99|0.00|0.02	2|1|1|1	0.4978	0.987	0.3356
TFIP11	LEMD3	22096235	MAN1_1|MAN1_2|MAN1_3|MAN1_4	12|4|0|1	17	4	0.6	0.99|0.95|0.00|0.46	1|0|0|0	0.6008	0.993	0.271
TIPRL	LEMD3	74739629	MAN1_1|MAN1_2|MAN1_3|MAN1_4	13|4|0|0	17	4	0.45	0.99|0.91|0.00|0.00	1|1|0|0	0.4737	0.989	0.3646
TMPO	LEMD3	1174689	MAN1_1|MAN1_2|MAN1_3|MAN1_4	35|16|0|3	54	4	0.46	0.88|1.00|0.00|0.00	5|5|2|0	0.4695	0.996	0.3705
TMPO	LEMD3	1174689	MAN1_1|MAN1_2|MAN1_3|MAN1_4	35|16|0|3	54	4	0.46	0.88|1.00|0.00|0.00	5|5|2|0	0.4695	0.996	0.3705
TMPO	LEMD3	1174690	MAN1_1|MAN1_2|MAN1_3|MAN1_4	63|29|0|6	98	4	0.51	0.97|1.00|0.00|0.00	11|8|2|0	0.4933	1	0.3425
TMPO	LEMD3	1174690	MAN1_1|MAN1_2|MAN1_3|MAN1_4	63|29|0|6	98	4	0.51	0.97|1.00|0.00|0.00	11|8|2|0	0.4933	1	0.3425
TOP2A	LEMD3	13959709	MAN1_1|MAN1_2|MAN1_3|MAN1_4	19|2|3|1	25	4	0.66	1.00|0.54|0.97|0.16	2|1|0|0	0.667	0.995	0.2269
TOR1AIP1	LEMD3	90101788	MAN1_1|MAN1_2|MAN1_3|MAN1_4	11|6|0|0	17	4	0.49	0.97|0.96|0.00|0.00	1|1|0|0	0.4815	0.97	0.3567
TPX2	LEMD3	13124096	MAN1_1|MAN1_2|MAN1_3|MAN1_4	17|7|1|0	25	4	0.66	1.00|0.98|0.67|0.00	0|0|0|0	0.6618	0.997	0.2319
TYMS	LEMD3	136611	MAN1_1|MAN1_2|MAN1_3|MAN1_4	10|1|0|2	13	4	0.48	0.96|0.27|0.00|0.69	1|1|0|0	0.4808	0.961	0.3573
UBAP2	LEMD3	74745207	MAN1_1|MAN1_2|MAN1_3|MAN1_4	14|4|0|0	18	4	0.46	0.98|0.95|0.00|0.00	0|0|0|0	0.4828	0.978	0.3549
VAPA	LEMD3	122066680	MAN1_1|MAN1_2|MAN1_3|MAN1_4	20|13|0|0	33	4	0.49	0.98|1.00|0.00|0.00	3|1|1|0	0.4938	0.999	0.3418
VAPB	LEMD3	24638339	MAN1_1|MAN1_2|MAN1_3|MAN1_4	10|6|0|0	16	4	0.51	0.98|0.99|0.00|0.00	1|0|0|0	0.4918	0.992	0.3438
VCPIP1	LEMD3	42560002	MAN1_1|MAN1_2|MAN1_3|MAN1_4	20|3|0|0	23	4	0.5	1.00|0.98|0.00|0.00	0|0|0|0	0.4958	0.999	0.3377
XAB2	LEMD3	25091548	MAN1_1|MAN1_2|MAN1_3|MAN1_4	13|4|0|0	17	4	0.48	0.99|0.89|0.00|0.00	0|0|0|0	0.4693	0.988	0.3713
XRN1	LEMD3	74714582	MAN1_1|MAN1_2|MAN1_3|MAN1_4	13|4|0|0	17	4	0.47	0.96|0.94|0.00|0.00	0|0|0|0	0.4735	0.958	0.3652
YKT6	LEMD3	74735365	MAN1_1|MAN1_2|MAN1_3|MAN1_4	17|8|0|0	25	4	0.49	0.99|0.98|0.00|0.00	0|0|0|0	0.4915	0.991	0.3448
YWHAB	LEMD3	1345590	MAN1_1|MAN1_2|MAN1_3|MAN1_4	13|4|0|0	17	4	0.47	0.99|0.91|0.00|0.00	0|0|0|0	0.4748	0.989	0.3632
ZC3HAV1	LEMD3	223634727	MAN1_1|MAN1_2|MAN1_3|MAN1_4	18|9|0|0	27	4	0.5	1.00|0.98|0.00|0.00	2|0|0|0	0.4928	0.996	0.3431
ZNF638	LEMD3	71153483	MAN1_1|MAN1_2|MAN1_3|MAN1_4	12|0|0|4	16	4	0.46	0.95|0.00|0.00|0.95	0|0|0|0	0.476	0.953	0.3615

## Sheet: D) Emerin (hc)
PreyGene	Bait	Prey	IP	Spec	SpecSum	NumRep	Prob	iProb	ctrlCounts	AvgP	MaxP	FDR
ATXN2L	EMD	52000729	Emerin_1|Emerin_2|Emerin_3|Emerin_4	17|2|0|0	19	4	0.44	0.99|0.82|0.00|0.00	0|0|0|0	0.4523	0.988	0.3877
BAG3	EMD	12643665	Emerin_1|Emerin_2|Emerin_3|Emerin_4	37|8|0|0	45	4	0.51	1.00|1.00|0.00|0.00	3|3|1|0	0.5	1	0.3302
CEP131	EMD	313104247	Emerin_1|Emerin_2|Emerin_3|Emerin_4	56|20|5|0	81	4	0.71	0.99|0.95|0.89|0.00	0|0|0|0	0.708	0.994	0.1998
CEP135	EMD	296434460	Emerin_1|Emerin_2|Emerin_3|Emerin_4	18|2|0|0	20	4	0.46	0.97|0.83|0.00|0.00	0|0|0|0	0.4503	0.967	0.3899
CKAP2	EMD	74751579	Emerin_1|Emerin_2|Emerin_3|Emerin_4	13|4|0|0	17	4	0.48	0.98|0.85|0.00|0.00	0|0|0|0	0.4573	0.981	0.383
CKAP2L	EMD	311033474	Emerin_1|Emerin_2|Emerin_3|Emerin_4	13|8|0|0	21	4	0.45	0.97|0.85|0.00|0.00	0|0|0|0	0.457	0.974	0.3833
CTTN	EMD	215273892	Emerin_1|Emerin_2|Emerin_3|Emerin_4	29|17|0|0	46	4	0.49	0.85|1.00|0.00|0.00	10|1|0|0	0.4628	1	0.3776
DDX10	EMD	76803554	Emerin_1|Emerin_2|Emerin_3|Emerin_4	25|6|0|1	32	4	0.48	0.98|0.98|0.00|0.00	4|2|1|1	0.4885	0.977	0.3483
DNAJB1	EMD	1706473	Emerin_1|Emerin_2|Emerin_3|Emerin_4	22|10|0|0	32	4	0.5	1.00|0.98|0.00|0.00	1|1|0|0	0.4955	1	0.3384
EIF4B	EMD	205371761	Emerin_1|Emerin_2|Emerin_3|Emerin_4	10|5|0|0	15	4	0.47	0.99|0.92|0.00|0.00	1|0|0|0	0.4758	0.988	0.362
EIF5	EMD	27735202	Emerin_1|Emerin_2|Emerin_3|Emerin_4	13|3|0|0	16	4	0.48	0.99|0.93|0.00|0.00	2|0|0|0	0.4793	0.99	0.3585
EMD	EMD	1706639	Emerin_1|Emerin_2|Emerin_3|Emerin_4	297|100|0|76	473	4	0.49	0.02|1.00|0.00|0.95	84|28|18|10	0.4915	0.999	0.3448
EPB41L3	EMD	17433099	Emerin_1|Emerin_2|Emerin_3|Emerin_4	12|3|0|0	15	4	0.5	1.00|0.93|0.00|0.00	1|0|0|0	0.4813	0.997	0.357
KIF14	EMD	23396633	Emerin_1|Emerin_2|Emerin_3|Emerin_4	14|3|0|0	17	4	0.44	0.93|0.88|0.00|0.00	0|0|0|0	0.452	0.927	0.388
KIF2C	EMD	20141607	Emerin_1|Emerin_2|Emerin_3|Emerin_4	15|4|0|0	19	4	0.47	1.00|0.84|0.00|0.00	1|0|0|0	0.4595	1	0.3812
KTN1	EMD	34098465	Emerin_1|Emerin_2|Emerin_3|Emerin_4	124|18|0|0	142	4	0.5	1.00|1.00|0.00|0.00	2|0|0|0	0.4998	1	0.332
LSG1	EMD	172045910	Emerin_1|Emerin_2|Emerin_3|Emerin_4	29|10|0|1	40	4	0.5	0.94|1.00|0.00|0.00	5|3|2|0	0.4858	1	0.3512
LUZP1	EMD	97072093	Emerin_1|Emerin_2|Emerin_3|Emerin_4	83|57|0|0	140	4	0.49	1.00|1.00|0.00|0.00	3|1|1|0	0.4998	1	0.332
MACO1	EMD	74728992	Emerin_1|Emerin_2|Emerin_3|Emerin_4	19|7|0|0	26	4	0.49	1.00|0.87|0.00|0.00	1|0|0|0	0.4668	0.999	0.375
MAP4	EMD	269849673	Emerin_1|Emerin_2|Emerin_3|Emerin_4	39|3|0|0	42	4	0.49	1.00|0.96|0.00|0.00	2|0|0|0	0.4908	1	0.3458
NSFL1C	EMD	41017512	Emerin_1|Emerin_2|Emerin_3|Emerin_4	22|5|0|0	27	4	0.43	1.00|0.82|0.00|0.00	1|0|0|0	0.4545	0.999	0.385
PDLIM4	EMD	20141642	Emerin_1|Emerin_2|Emerin_3|Emerin_4	17|9|0|0	26	4	0.49	1.00|0.99|0.00|0.00	2|1|0|0	0.4968	0.995	0.336
PHLDB2	EMD	84029396	Emerin_1|Emerin_2|Emerin_3|Emerin_4	22|4|0|0	26	4	0.44	0.99|0.81|0.00|0.00	0|0|0|0	0.4503	0.993	0.3899
PLEKHA5	EMD	48474955	Emerin_1|Emerin_2|Emerin_3|Emerin_4	29|10|0|0	39	4	0.46	0.99|0.90|0.00|0.00	0|0|0|0	0.4723	0.988	0.3672
PLK1	EMD	1709658	Emerin_1|Emerin_2|Emerin_3|Emerin_4	16|4|0|0	20	4	0.49	0.99|0.83|0.00|0.00	0|0|0|0	0.4543	0.987	0.3858
POLDIP3	EMD	50403796	Emerin_1|Emerin_2|Emerin_3|Emerin_4	7|1|0|1	9	4	0.56	0.94|0.65|0.00|0.61	1|0|0|0	0.5493	0.939	0.3027
PRPF6	EMD	24212088	Emerin_1|Emerin_2|Emerin_3|Emerin_4	9|0|0|2	11	4	0.46	0.99|0.00|0.00|0.85	1|0|0|0	0.459	0.986	0.3818
PSMD1	EMD	51704332	Emerin_1|Emerin_2|Emerin_3|Emerin_4	11|2|0|0	13	4	0.47	1.00|0.89|0.00|0.00	1|0|0|0	0.4703	0.996	0.3697
RANGAP1	EMD	1172922	Emerin_1|Emerin_2|Emerin_3|Emerin_4	6|1|0|1	8	4	0.52	0.93|0.63|0.00|0.44	0|0|0|0	0.499	0.929	0.3331
RRBP1	EMD	23822112	Emerin_1|Emerin_2|Emerin_3|Emerin_4	77|15|0|0	92	4	0.52	1.00|0.99|0.00|0.00	3|0|0|0	0.4985	1	0.3342
RTN4	EMD	17369290	Emerin_1|Emerin_2|Emerin_3|Emerin_4	14|4|0|0	18	4	0.49	0.97|0.98|0.00|0.00	2|1|0|0	0.4868	0.979	0.3496
SGPL1	EMD	37999486	Emerin_1|Emerin_2|Emerin_3|Emerin_4	14|0|0|2	16	4	0.44	1.00|0.00|0.00|0.85	1|0|0|0	0.461	0.997	0.3797
SPATS2L	EMD	160185484	Emerin_1|Emerin_2|Emerin_3|Emerin_4	33|12|0|0	45	4	0.45	1.00|0.97|0.00|0.00	1|0|0|0	0.4933	1	0.3425
SQSTM1	EMD	74735628	Emerin_1|Emerin_2|Emerin_3|Emerin_4	27|6|0|1	34	4	0.44	0.89|0.92|0.00|0.00	5|3|1|0	0.453	0.919	0.3873
STX5	EMD	114152881	Emerin_1|Emerin_2|Emerin_3|Emerin_4	7|5|0|0	12	4	0.47	1.00|0.83|0.00|0.00	0|0|0|0	0.458	0.998	0.3828
TACC1	EMD	59800391	Emerin_1|Emerin_2|Emerin_3|Emerin_4	11|3|0|0	14	4	0.47	1.00|0.88|0.00|0.00	1|0|0|0	0.469	0.998	0.3718
TANC1	EMD	296452941	Emerin_1|Emerin_2|Emerin_3|Emerin_4	19|7|0|0	26	4	0.46	0.94|0.95|0.00|0.00	0|0|0|0	0.473	0.952	0.3658
TOR1AIP1	EMD	90101788	Emerin_1|Emerin_2|Emerin_3|Emerin_4	12|4|0|1	17	4	0.59	1.00|0.94|0.00|0.34	1|1|0|0	0.5698	0.995	0.2885
TPX2	EMD	13124096	Emerin_1|Emerin_2|Emerin_3|Emerin_4	13|2|0|0	15	4	0.48	0.99|0.86|0.00|0.00	0|0|0|0	0.4643	0.994	0.3766
TXNL1	EMD	18202039	Emerin_1|Emerin_2|Emerin_3|Emerin_4	30|11|0|1	42	4	0.48	1.00|1.00|0.00|0.00	4|2|1|0	0.4998	0.999	0.3306
VAPA	EMD	122066680	Emerin_1|Emerin_2|Emerin_3|Emerin_4	30|12|0|1	43	4	0.46	1.00|1.00|0.00|0.04	3|1|1|0	0.5095	1	0.3249
VAPB	EMD	24638339	Emerin_1|Emerin_2|Emerin_3|Emerin_4	18|14|0|0	32	4	0.47	1.00|0.93|0.00|0.00	1|0|0|0	0.4835	1	0.3537
XRN1	EMD	74714582	Emerin_1|Emerin_2|Emerin_3|Emerin_4	24|10|0|0	34	4	0.48	0.99|0.90|0.00|0.00	0|0|0|0	0.4718	0.986	0.368
ZC3HAV1	EMD	223634727	Emerin_1|Emerin_2|Emerin_3|Emerin_4	16|5|0|0	21	4	0.45	1.00|0.93|0.00|0.00	2|0|0|0	0.482	0.998	0.3561

## Sheet: E) LEM2 specific (hc)
PreyGene	Bait	Prey	IP	Spec	SpecSum	NumRep	Prob	iProb	ctrlCounts	AvgP	MaxP	FDR
AAAS	LEMD2	20137527	LEM2_1|LEM2_2|LEM2_3|LEM2_4	12|8|7|6	33	4	0.67	0.61|0.73|0.74|0.60	5|3|0|0	0.67	0.739	0.2264
AARS	LEMD2	115502460	LEM2_1|LEM2_2|LEM2_3|LEM2_4	14|8|8|3	33	4	0.6	0.71|0.75|0.89|0.07	5|1|1|0	0.6055	0.891	0.2689
AARSD1	LEMD2	125987702	LEM2_1|LEM2_2|LEM2_3|LEM2_4	2|3|3|2	10	4	0.68	0.44|0.78|0.80|0.71	1|0|0|0	0.683	0.801	0.2169
ABCF3	LEMD2	114149223	LEM2_1|LEM2_2|LEM2_3|LEM2_4	9|5|5|4	23	4	0.58	0.56|0.57|0.70|0.52	3|2|0|0	0.5855	0.696	0.282
ACBD3	LEMD2	51316096	LEM2_1|LEM2_2|LEM2_3|LEM2_4	3|1|1|1	6	4	0.66	0.88|0.59|0.59|0.60	0|0|0|0	0.6633	0.875	0.2299
ACSL3	LEMD2	115502350	LEM2_1|LEM2_2|LEM2_3|LEM2_4	19|8|7|9	43	4	0.72	0.81|0.64|0.63|0.82	4|4|1|0	0.7245	0.821	0.1826
ACTR2	LEMD2	47117648	LEM2_1|LEM2_2|LEM2_3|LEM2_4	6|4|3|5	18	4	0.99	1.00|0.99|0.98|0.99	0|0|0|0	0.9903	0.998	0.0057
ADSL	LEMD2	6686318	LEM2_1|LEM2_2|LEM2_3|LEM2_4	8|5|4|2	19	4	0.53	0.65|0.74|0.69|0.20	2|1|1|0	0.569	0.736	0.2889
AGPS	LEMD2	2498106	LEM2_1|LEM2_2|LEM2_3|LEM2_4	8|0|2|4	14	4	0.67	0.97|0.00|0.75|0.93	1|0|0|0	0.6648	0.974	0.2274
AIFM2	LEMD2	74752283	LEM2_1|LEM2_2|LEM2_3|LEM2_4	5|1|1|1	8	4	0.53	0.80|0.40|0.43|0.45	1|0|0|0	0.5197	0.802	0.3197
AIMP2	LEMD2	12644405	LEM2_1|LEM2_2|LEM2_3|LEM2_4	7|5|5|2	19	4	0.63	0.66|0.80|0.86|0.23	2|2|0|0	0.6365	0.855	0.2473
AKR1A1	LEMD2	113600	LEM2_1|LEM2_2|LEM2_3|LEM2_4	2|1|2|1	6	4	0.49	0.46|0.42|0.68|0.48	1|0|0|0	0.5085	0.675	0.3253
ALG1	LEMD2	73921663	LEM2_1|LEM2_2|LEM2_3|LEM2_4	6|3|2|4	15	4	0.72	0.76|0.69|0.56|0.84	2|0|0|0	0.7122	0.842	0.1951
ANKRD1	LEMD2	109940213	LEM2_1|LEM2_2|LEM2_3|LEM2_4	8|2|0|2	12	4	0.52	0.91|0.53|0.00|0.60	2|0|0|0	0.5113	0.912	0.3234
ANXA5	LEMD2	113960	LEM2_1|LEM2_2|LEM2_3|LEM2_4	11|7|4|1	23	4	0.56	0.79|0.85|0.65|0.02	3|2|0|0	0.5743	0.845	0.2856
ANXA7	LEMD2	215274186	LEM2_1|LEM2_2|LEM2_3|LEM2_4	4|1|0|1	6	4	0.47	0.85|0.51|0.00|0.55	0|0|0|0	0.4783	0.851	0.3597
AP1G2	LEMD2	12643299	LEM2_1|LEM2_2|LEM2_3|LEM2_4	2|4|3|0	9	4	0.61	0.57|0.92|0.90|0.00	0|0|0|0	0.598	0.922	0.2739
AP3M1	LEMD2	13123952	LEM2_1|LEM2_2|LEM2_3|LEM2_4	4|2|1|0	7	4	0.58	0.93|0.83|0.53|0.00	0|0|0|0	0.5723	0.933	0.2881
APMAP	LEMD2	24211474	LEM2_1|LEM2_2|LEM2_3|LEM2_4	10|4|4|0	18	4	0.64	0.96|0.80|0.86|0.00	2|0|0|0	0.6555	0.962	0.2371
APOBEC3B	LEMD2	12643884	LEM2_1|LEM2_2|LEM2_3|LEM2_4	4|1|0|1	6	4	0.5	0.91|0.53|0.00|0.54	0|0|0|0	0.4958	0.91	0.3377
APP	LEMD2	112927	LEM2_1|LEM2_2|LEM2_3|LEM2_4	5|1|1|0	7	4	0.45	0.85|0.47|0.52|0.00	0|0|0|0	0.459	0.852	0.3818
APRT	LEMD2	114074	LEM2_1|LEM2_2|LEM2_3|LEM2_4	3|3|2|0	8	4	0.52	0.67|0.76|0.67|0.00	1|0|0|0	0.526	0.759	0.3159
ARC	LEMD2	74738627	LEM2_1|LEM2_2|LEM2_3|LEM2_4	5|8|5|1	19	4	0.52	0.29|0.94|0.83|0.03	5|0|0|0	0.5235	0.941	0.3174
ARCN1	LEMD2	1351970	LEM2_1|LEM2_2|LEM2_3|LEM2_4	5|7|5|1	18	4	0.86	0.98|0.97|0.96|0.51	0|0|0|0	0.854	0.978	0.0738
ARFGAP1	LEMD2	27923731	LEM2_1|LEM2_2|LEM2_3|LEM2_4	8|4|6|0	18	4	0.52	0.65|0.55|0.88|0.00	3|2|0|0	0.5213	0.882	0.3186
ARFGAP2	LEMD2	74729129	LEM2_1|LEM2_2|LEM2_3|LEM2_4	2|2|2|0	6	4	0.46	0.47|0.64|0.69|0.00	1|0|0|0	0.4508	0.69	0.3894
ARFGAP3	LEMD2	21263420	LEM2_1|LEM2_2|LEM2_3|LEM2_4	2|2|1|0	5	4	0.52	0.69|0.80|0.60|0.00	0|0|0|0	0.522	0.801	0.3178
ARL1	LEMD2	728888	LEM2_1|LEM2_2|LEM2_3|LEM2_4	5|2|1|1	9	4	0.51	0.81|0.60|0.27|0.29	1|1|0|0	0.4915	0.809	0.3448
ARL6IP5	LEMD2	57012996	LEM2_1|LEM2_2|LEM2_3|LEM2_4	9|2|0|1	12	4	0.58	0.95|0.80|0.00|0.52	0|0|0|0	0.568	0.947	0.2901
ARPC3	LEMD2	3121765	LEM2_1|LEM2_2|LEM2_3|LEM2_4	2|2|1|1	6	4	0.7	0.78|0.73|0.62|0.62	0|0|0|0	0.688	0.783	0.2138
ATG101	LEMD2	74732983	LEM2_1|LEM2_2|LEM2_3|LEM2_4	4|4|4|3	15	4	0.71	0.51|0.79|0.85|0.70	2|1|0|0	0.713	0.85	0.1944
ATL2	LEMD2	147742983	LEM2_1|LEM2_2|LEM2_3|LEM2_4	5|3|1|0	9	4	0.52	0.84|0.79|0.49|0.00	1|0|0|0	0.5265	0.836	0.3152
ATL3	LEMD2	74736374	LEM2_1|LEM2_2|LEM2_3|LEM2_4	6|3|2|1	12	4	0.74	0.90|0.82|0.72|0.44	1|0|0|0	0.7197	0.897	0.1887
ATP1B3	LEMD2	1703470	LEM2_1|LEM2_2|LEM2_3|LEM2_4	1|2|2|0	5	4	0.45	0.41|0.74|0.72|0.00	0|0|0|0	0.4653	0.736	0.3761
ATP5MF	LEMD2	7404340	LEM2_1|LEM2_2|LEM2_3|LEM2_4	1|2|1|1	5	4	0.54	0.53|0.62|0.52|0.53	0|0|0|0	0.5488	0.621	0.3039
AUP1	LEMD2	12643958	LEM2_1|LEM2_2|LEM2_3|LEM2_4	13|13|9|5	40	4	0.79	0.71|0.98|0.90|0.58	4|1|1|1	0.791	0.975	0.1341
AURKA	LEMD2	27923855	LEM2_1|LEM2_2|LEM2_3|LEM2_4	2|4|1|0	7	4	0.55	0.75|0.85|0.58|0.00	0|0|0|0	0.5475	0.853	0.3054
BAG6	LEMD2	76800648	LEM2_1|LEM2_2|LEM2_3|LEM2_4	5|5|7|3	20	4	0.73	0.55|0.82|0.95|0.65	3|0|0|0	0.743	0.95	0.1654
BET1	LEMD2	27805424	LEM2_1|LEM2_2|LEM2_3|LEM2_4	1|2|2|0	5	4	0.44	0.50|0.68|0.63|0.00	0|0|0|0	0.4538	0.68	0.3868
BOP1	LEMD2	23830903	LEM2_1|LEM2_2|LEM2_3|LEM2_4	14|6|5|7	32	4	0.56	0.69|0.48|0.36|0.74	3|2|2|1	0.5685	0.737	0.2893
BRAP	LEMD2	296434410	LEM2_1|LEM2_2|LEM2_3|LEM2_4	2|2|1|0	5	4	0.5	0.71|0.77|0.62|0.00	0|0|0|0	0.5235	0.77	0.3174
BRAT1	LEMD2	134047724	LEM2_1|LEM2_2|LEM2_3|LEM2_4	15|20|11|10	56	4	0.72	0.46|0.95|0.76|0.70	7|6|0|0	0.718	0.949	0.1913
BTF3	LEMD2	115143	LEM2_1|LEM2_2|LEM2_3|LEM2_4	5|5|3|0	13	4	0.66	0.95|0.90|0.86|0.00	0|0|0|0	0.6773	0.949	0.2207
BUB1	LEMD2	8134347	LEM2_1|LEM2_2|LEM2_3|LEM2_4	2|2|3|0	7	4	0.51	0.41|0.73|0.84|0.00	1|0|0|0	0.4942	0.839	0.3405
CALCOCO2	LEMD2	74735623	LEM2_1|LEM2_2|LEM2_3|LEM2_4	5|3|1|0	9	4	0.61	0.96|0.89|0.58|0.00	0|0|0|0	0.6085	0.962	0.2655
CALR	LEMD2	117501	LEM2_1|LEM2_2|LEM2_3|LEM2_4	38|13|11|9	71	4	0.61	0.97|0.59|0.58|0.36	8|5|0|0	0.624	0.971	0.2583
CANX	LEMD2	543920	LEM2_1|LEM2_2|LEM2_3|LEM2_4	59|34|26|15	134	4	0.85	0.99|1.00|0.99|0.48	10|8|2|0	0.8655	0.998	0.0552
CAPNS1	LEMD2	115612	LEM2_1|LEM2_2|LEM2_3|LEM2_4	2|3|2|1	8	4	0.47	0.23|0.77|0.61|0.26	1|1|0|0	0.4678	0.773	0.3732
CAPZA1	LEMD2	1705650	LEM2_1|LEM2_2|LEM2_3|LEM2_4	7|3|3|2	15	4	0.76	0.91|0.74|0.80|0.59	2|0|0|0	0.759	0.909	0.1474
CASP8	LEMD2	2493531	LEM2_1|LEM2_2|LEM2_3|LEM2_4	3|2|1|1	7	4	0.55	0.67|0.65|0.46|0.46	1|0|0|0	0.5602	0.666	0.2953
CCNB1	LEMD2	116176	LEM2_1|LEM2_2|LEM2_3|LEM2_4	3|3|2|0	8	4	0.64	0.86|0.90|0.83|0.00	0|0|0|0	0.647	0.896	0.2427
CCT2	LEMD2	6094436	LEM2_1|LEM2_2|LEM2_3|LEM2_4	16|4|3|9	32	4	0.53	0.87|0.27|0.10|0.94	2|2|2|1	0.546	0.944	0.3061
CDC16	LEMD2	37537763	LEM2_1|LEM2_2|LEM2_3|LEM2_4	2|4|3|1	10	4	0.62	0.40|0.83|0.80|0.43	1|0|0|0	0.6125	0.827	0.2643
CDC20	LEMD2	37537762	LEM2_1|LEM2_2|LEM2_3|LEM2_4	9|5|4|1	19	4	0.86	0.99|0.98|0.97|0.46	0|0|0|0	0.8515	0.993	0.0761
CDC23	LEMD2	254763423	LEM2_1|LEM2_2|LEM2_3|LEM2_4	2|1|1|2	6	4	0.5	0.49|0.39|0.47|0.66	1|0|0|0	0.502	0.662	0.328
CDC37	LEMD2	21542000	LEM2_1|LEM2_2|LEM2_3|LEM2_4	3|1|1|0	5	4	0.49	0.89|0.58|0.58|0.00	0|0|0|0	0.5118	0.889	0.3231
CDC6	LEMD2	50400620	LEM2_1|LEM2_2|LEM2_3|LEM2_4	3|3|1|2	9	4	0.47	0.38|0.68|0.24|0.54	2|0|0|0	0.458	0.68	0.3828
CDK1	LEMD2	334302921	LEM2_1|LEM2_2|LEM2_3|LEM2_4	50|40|32|21	143	4	0.84	0.78|0.95|0.93|0.73	14|12|4|2	0.8445	0.946	0.0861
CDK2	LEMD2	116051	LEM2_1|LEM2_2|LEM2_3|LEM2_4	10|3|4|2	19	4	0.59	0.87|0.47|0.80|0.22	2|2|0|0	0.5875	0.871	0.28
CDK4	LEMD2	1168867	LEM2_1|LEM2_2|LEM2_3|LEM2_4	5|6|5|2	18	4	0.73	0.63|0.92|0.92|0.41	3|0|0|0	0.718	0.917	0.1913
CDK6	LEMD2	266423	LEM2_1|LEM2_2|LEM2_3|LEM2_4	10|10|7|7	34	4	0.95	0.97|0.96|0.93|0.94	2|0|0|0	0.9503	0.974	0.0284
CDKAL1	LEMD2	74747199	LEM2_1|LEM2_2|LEM2_3|LEM2_4	4|5|3|4	16	4	0.6	0.30|0.77|0.57|0.73	2|1|0|0	0.5933	0.772	0.2768
CHMP5	LEMD2	51702157	LEM2_1|LEM2_2|LEM2_3|LEM2_4	2|1|2|1	6	4	0.73	0.79|0.62|0.78|0.66	0|0|0|0	0.712	0.792	0.1963
CHMP7	LEMD2	73917782	LEM2_1|LEM2_2|LEM2_3|LEM2_4	5|4|4|2	15	4	0.94	0.99|0.95|0.96|0.91	0|0|0|0	0.9508	0.988	0.0252
CHORDC1	LEMD2	167008724	LEM2_1|LEM2_2|LEM2_3|LEM2_4	3|1|0|1	5	4	0.54	0.87|0.57|0.00|0.59	0|0|0|0	0.5095	0.874	0.3249
CIP2A	LEMD2	147647143	LEM2_1|LEM2_2|LEM2_3|LEM2_4	20|20|14|8	62	4	0.65	0.57|0.90|0.81|0.28	7|4|3|0	0.6432	0.903	0.245
CLIC4	LEMD2	20141285	LEM2_1|LEM2_2|LEM2_3|LEM2_4	3|1|1|1	6	4	0.51	0.65|0.42|0.47|0.44	1|0|0|0	0.4942	0.647	0.3405
CLPTM1	LEMD2	74735596	LEM2_1|LEM2_2|LEM2_3|LEM2_4	10|10|7|4	31	4	0.72	0.60|0.96|0.89|0.42	3|2|1|0	0.7153	0.959	0.1926
CLPTM1L	LEMD2	74732209	LEM2_1|LEM2_2|LEM2_3|LEM2_4	7|3|2|1	13	4	0.84	0.99|0.93|0.87|0.52	0|0|0|0	0.8265	0.985	0.1071
CLTC	LEMD2	1705916	LEM2_1|LEM2_2|LEM2_3|LEM2_4	96|17|14|20	147	4	0.7	1.00|0.47|0.47|0.88	6|5|5|4	0.7033	1	0.2022
CNN3	LEMD2	6225157	LEM2_1|LEM2_2|LEM2_3|LEM2_4	4|1|3|1	9	4	0.77	0.96|0.55|0.88|0.65	0|0|0|0	0.7613	0.958	0.1464
CNOT11	LEMD2	71152358	LEM2_1|LEM2_2|LEM2_3|LEM2_4	2|1|1|0	4	4	0.47	0.71|0.56|0.60|0.00	0|0|0|0	0.4685	0.714	0.3724
COL4A2	LEMD2	143811377	LEM2_1|LEM2_2|LEM2_3|LEM2_4	3|2|2|0	7	4	0.52	0.61|0.68|0.73|0.00	1|0|0|0	0.5058	0.727	0.3261
COLGALT1	LEMD2	74715064	LEM2_1|LEM2_2|LEM2_3|LEM2_4	4|3|3|2	12	4	0.8	0.81|0.83|0.83|0.74	1|0|0|0	0.8018	0.831	0.1293
COMMD3	LEMD2	51316114	LEM2_1|LEM2_2|LEM2_3|LEM2_4	2|3|2|0	7	4	0.57	0.78|0.81|0.74|0.00	0|0|0|0	0.5828	0.81	0.2828
COMT	LEMD2	116907	LEM2_1|LEM2_2|LEM2_3|LEM2_4	6|2|1|0	9	4	0.59	0.95|0.81|0.59|0.00	0|0|0|0	0.589	0.949	0.2796
COPB2	LEMD2	544076	LEM2_1|LEM2_2|LEM2_3|LEM2_4	10|2|1|0	13	4	0.54	0.98|0.80|0.42|0.00	0|0|0|0	0.5488	0.976	0.3039
COPG1	LEMD2	12229771	LEM2_1|LEM2_2|LEM2_3|LEM2_4	15|11|9|1	36	4	0.59	0.64|0.87|0.84|0.00	6|2|1|0	0.5865	0.868	0.2812
COPG2	LEMD2	13124090	LEM2_1|LEM2_2|LEM2_3|LEM2_4	17|10|3|2	32	4	0.64	1.00|0.99|0.49|0.16	2|1|0|0	0.6595	0.997	0.2343
COPS4	LEMD2	55976582	LEM2_1|LEM2_2|LEM2_3|LEM2_4	2|1|1|0	4	4	0.46	0.74|0.53|0.55|0.00	0|0|0|0	0.4543	0.739	0.386
CPSF3	LEMD2	18203503	LEM2_1|LEM2_2|LEM2_3|LEM2_4	2|4|4|1	11	4	0.79	0.77|0.94|0.91|0.58	0|0|0|0	0.7998	0.941	0.1303
CRTAP	LEMD2	17372894	LEM2_1|LEM2_2|LEM2_3|LEM2_4	4|4|2|1	11	4	0.71	0.79|0.87|0.71|0.39	1|0|0|0	0.6898	0.868	0.2127
CRYAB	LEMD2	117385	LEM2_1|LEM2_2|LEM2_3|LEM2_4	0|5|3|2	10	4	0.48	0.00|0.79|0.65|0.43	2|1|0|0	0.467	0.789	0.3748
CSNK1A1	LEMD2	31077177	LEM2_1|LEM2_2|LEM2_3|LEM2_4	3|1|2|1	7	4	0.61	0.73|0.48|0.77|0.50	0|0|0|0	0.6228	0.773	0.2596
CSNK2A2	LEMD2	125266	LEM2_1|LEM2_2|LEM2_3|LEM2_4	2|3|1|0	6	4	0.56	0.76|0.85|0.59|0.00	0|0|0|0	0.5495	0.853	0.3023
CSTF2T	LEMD2	71153234	LEM2_1|LEM2_2|LEM2_3|LEM2_4	4|3|0|1	8	4	0.59	0.93|0.92|0.00|0.56	0|0|0|0	0.5998	0.925	0.2727
CTNND1	LEMD2	14916543	LEM2_1|LEM2_2|LEM2_3|LEM2_4	15|12|13|3	43	4	0.8	0.90|0.98|0.99|0.24	3|2|0|0	0.7795	0.99	0.139
CUL4A	LEMD2	108936013	LEM2_1|LEM2_2|LEM2_3|LEM2_4	2|3|1|0	6	4	0.5	0.66|0.88|0.49|0.00	0|0|0|0	0.5058	0.876	0.3261
CYC1	LEMD2	311033458	LEM2_1|LEM2_2|LEM2_3|LEM2_4	3|1|2|0	6	4	0.53	0.88|0.53|0.76|0.00	0|0|0|0	0.5435	0.881	0.3073
DDB1	LEMD2	12643730	LEM2_1|LEM2_2|LEM2_3|LEM2_4	6|6|3|1	16	4	0.84	0.95|0.97|0.94|0.41	0|0|0|0	0.816	0.966	0.1179
DDRGK1	LEMD2	37077728	LEM2_1|LEM2_2|LEM2_3|LEM2_4	2|2|2|0	6	4	0.6	0.78|0.83|0.80|0.00	0|0|0|0	0.603	0.833	0.2694
DDX1	LEMD2	6919862	LEM2_1|LEM2_2|LEM2_3|LEM2_4	7|1|0|2	10	4	0.54	0.95|0.42|0.00|0.82	0|0|0|0	0.548	0.954	0.3046
DDX3Y	LEMD2	73620957	LEM2_1|LEM2_2|LEM2_3|LEM2_4	27|19|0|17	63	4	0.71	1.00|0.99|0.00|0.99	0|0|0|0	0.745	0.998	0.1637
DDX50	LEMD2	55976580	LEM2_1|LEM2_2|LEM2_3|LEM2_4	2|0|2|5	9	4	0.63	0.72|0.00|0.89|0.93	0|0|0|0	0.6338	0.933	0.2509
DERL1	LEMD2	50400630	LEM2_1|LEM2_2|LEM2_3|LEM2_4	7|5|4|8	24	4	0.51	0.34|0.48|0.41|0.90	4|2|0|0	0.5328	0.904	0.3118
DHRS7	LEMD2	34395856	LEM2_1|LEM2_2|LEM2_3|LEM2_4	5|5|3|1	14	4	0.68	0.75|0.92|0.81|0.25	2|0|0|0	0.682	0.917	0.2175
DHX36	LEMD2	313104099	LEM2_1|LEM2_2|LEM2_3|LEM2_4	4|3|2|1	10	4	0.75	0.85|0.87|0.80|0.44	1|0|0|0	0.7398	0.874	0.1725
DNAAF5	LEMD2	317373567	LEM2_1|LEM2_2|LEM2_3|LEM2_4	3|5|5|2	15	4	0.65	0.30|0.85|0.87|0.51	1|1|0|0	0.6328	0.872	0.2518
DNAJA1	LEMD2	1706474	LEM2_1|LEM2_2|LEM2_3|LEM2_4	18|5|5|2	30	4	0.63	0.96|0.68|0.78|0.09	2|1|1|1	0.6242	0.957	0.2579
DNAJC10	LEMD2	142981524	LEM2_1|LEM2_2|LEM2_3|LEM2_4	7|14|9|3	33	4	0.51	0.08|0.96|0.86|0.01	5|3|1|0	0.476	0.959	0.3617
DNAJC3	LEMD2	73620807	LEM2_1|LEM2_2|LEM2_3|LEM2_4	4|3|4|1	12	4	0.77	0.81|0.86|0.90|0.40	1|0|0|0	0.7425	0.904	0.1662
DPH2	LEMD2	74761201	LEM2_1|LEM2_2|LEM2_3|LEM2_4	5|3|2|0	10	4	0.7	0.95|0.91|0.85|0.00	0|0|0|0	0.6775	0.952	0.2201
DPYSL3	LEMD2	3122050	LEM2_1|LEM2_2|LEM2_3|LEM2_4	2|1|1|1	5	4	0.62	0.75|0.58|0.60|0.58	0|0|0|0	0.6263	0.747	0.2566
DRG1	LEMD2	6685390	LEM2_1|LEM2_2|LEM2_3|LEM2_4	3|5|6|4	18	4	0.64	0.11|0.82|0.93|0.77	2|1|1|0	0.6558	0.927	0.2367
DVL2	LEMD2	6919871	LEM2_1|LEM2_2|LEM2_3|LEM2_4	3|6|6|0	15	4	0.54	0.38|0.94|0.94|0.00	2|0|0|0	0.5653	0.939	0.2921
EDC4	LEMD2	74758241	LEM2_1|LEM2_2|LEM2_3|LEM2_4	7|2|2|0	11	4	0.58	0.90|0.71|0.75|0.00	0|0|0|0	0.592	0.903	0.2784
EFTUD2	LEMD2	18202501	LEM2_1|LEM2_2|LEM2_3|LEM2_4	19|7|3|3	32	4	0.74	1.00|0.93|0.53|0.53	2|1|0|0	0.747	1	0.1601
EIF2B2	LEMD2	6226858	LEM2_1|LEM2_2|LEM2_3|LEM2_4	7|5|2|1	15	4	0.44	0.68|0.81|0.26|0.06	3|1|0|0	0.4523	0.814	0.3875
EIF3B	LEMD2	218512094	LEM2_1|LEM2_2|LEM2_3|LEM2_4	17|9|9|11	46	4	0.6	0.54|0.51|0.63|0.76	8|5|0|0	0.6113	0.757	0.2651
EIF3D	LEMD2	6685526	LEM2_1|LEM2_2|LEM2_3|LEM2_4	9|4|2|4	19	4	0.61	0.81|0.64|0.28|0.73	1|1|1|0	0.6158	0.812	0.2626
EIF3H	LEMD2	6685512	LEM2_1|LEM2_2|LEM2_3|LEM2_4	4|7|7|2	20	4	0.66	0.37|0.95|0.96|0.41	2|1|0|0	0.6703	0.959	0.2248
EIF3M	LEMD2	74754296	LEM2_1|LEM2_2|LEM2_3|LEM2_4	11|3|2|2	18	4	0.86	0.99|0.86|0.75|0.74	1|0|0|0	0.8353	0.993	0.1005
EIF4E	LEMD2	1352435	LEM2_1|LEM2_2|LEM2_3|LEM2_4	2|1|1|1	5	4	0.48	0.52|0.41|0.51|0.48	1|0|0|0	0.4798	0.515	0.3579
EIF5B	LEMD2	269849752	LEM2_1|LEM2_2|LEM2_3|LEM2_4	3|2|2|0	7	4	0.56	0.67|0.76|0.79|0.00	1|0|0|0	0.5553	0.786	0.2972
ELOC	LEMD2	32699511	LEM2_1|LEM2_2|LEM2_3|LEM2_4	7|8|6|4	25	4	0.82	0.61|0.99|0.97|0.76	3|1|0|0	0.8298	0.985	0.1058
ELP3	LEMD2	145558902	LEM2_1|LEM2_2|LEM2_3|LEM2_4	6|6|7|5	24	4	0.82	0.58|0.92|0.96|0.88	2|1|0|0	0.8345	0.962	0.1018
EMC1	LEMD2	74751081	LEM2_1|LEM2_2|LEM2_3|LEM2_4	10|3|0|1	14	4	0.55	0.98|0.88|0.00|0.39	1|0|0|0	0.5618	0.981	0.2937
EPHA2	LEMD2	229462861	LEM2_1|LEM2_2|LEM2_3|LEM2_4	8|7|5|4	24	4	0.47	0.31|0.71|0.55|0.34	3|2|1|0	0.4755	0.705	0.3623
ERC1	LEMD2	51827892	LEM2_1|LEM2_2|LEM2_3|LEM2_4	20|13|11|0	44	4	0.74	0.97|0.99|1.00|0.00	2|2|0|0	0.74	0.997	0.171
ERCC6L	LEMD2	121948339	LEM2_1|LEM2_2|LEM2_3|LEM2_4	7|2|4|2	15	4	0.85	0.98|0.72|0.96|0.79	1|0|0|0	0.859	0.977	0.0692
ERI3	LEMD2	172045564	LEM2_1|LEM2_2|LEM2_3|LEM2_4	2|1|1|0	4	4	0.46	0.73|0.60|0.58|0.00	0|0|0|0	0.4775	0.73	0.3606
ERLIN2	LEMD2	38257366	LEM2_1|LEM2_2|LEM2_3|LEM2_4	8|6|4|3	21	4	0.76	0.80|0.91|0.77|0.56	2|2|0|0	0.7588	0.905	0.1485
ESYT1	LEMD2	74733019	LEM2_1|LEM2_2|LEM2_3|LEM2_4	52|29|24|20	125	4	0.8	0.82|0.85|0.85|0.73	12|8|1|0	0.8123	0.852	0.1201
ESYT2	LEMD2	121949310	LEM2_1|LEM2_2|LEM2_3|LEM2_4	3|3|4|0	10	4	0.59	0.67|0.83|0.85|0.00	1|0|0|0	0.5868	0.851	0.2804
FAF2	LEMD2	74731375	LEM2_1|LEM2_2|LEM2_3|LEM2_4	22|13|10|7	52	4	0.65	0.68|0.78|0.71|0.44	6|3|1|0	0.6525	0.776	0.239
FAM83H	LEMD2	296439349	LEM2_1|LEM2_2|LEM2_3|LEM2_4	7|3|2|0	12	4	0.65	0.93|0.90|0.82|0.00	0|0|0|0	0.6625	0.934	0.2304
FBXO7	LEMD2	13124249	LEM2_1|LEM2_2|LEM2_3|LEM2_4	2|2|2|1	7	4	0.73	0.78|0.82|0.77|0.61	0|0|0|0	0.7468	0.823	0.161
FDFT1	LEMD2	585126	LEM2_1|LEM2_2|LEM2_3|LEM2_4	4|1|2|1	8	4	0.58	0.75|0.37|0.70|0.44	1|0|0|0	0.5645	0.753	0.2925
FHOD1	LEMD2	62512187	LEM2_1|LEM2_2|LEM2_3|LEM2_4	6|4|4|0	14	4	0.72	0.94|0.95|0.95|0.00	0|0|0|0	0.709	0.949	0.1987
FIBP	LEMD2	13431517	LEM2_1|LEM2_2|LEM2_3|LEM2_4	0|5|2|1	8	4	0.5	0.00|0.91|0.70|0.40	1|0|0|0	0.5017	0.905	0.3283
FKBP10	LEMD2	23396594	LEM2_1|LEM2_2|LEM2_3|LEM2_4	3|3|2|0	8	4	0.68	0.88|0.92|0.83|0.00	0|0|0|0	0.6575	0.924	0.2357
FKBP8	LEMD2	193806337	LEM2_1|LEM2_2|LEM2_3|LEM2_4	3|4|3|3	13	4	0.43	0.12|0.65|0.52|0.51	3|1|0|0	0.4513	0.65	0.389
FNDC3A	LEMD2	254763442	LEM2_1|LEM2_2|LEM2_3|LEM2_4	10|5|3|1	19	4	0.82	1.00|0.97|0.93|0.30	1|0|0|0	0.799	0.998	0.1322
FNDC3B	LEMD2	146286181	LEM2_1|LEM2_2|LEM2_3|LEM2_4	13|12|7|10	42	4	0.73	0.47|0.92|0.64|0.91	6|2|0|0	0.7327	0.921	0.1777
FNTB	LEMD2	1346696	LEM2_1|LEM2_2|LEM2_3|LEM2_4	0|3|1|1	5	4	0.49	0.00|0.85|0.55|0.55	0|0|0|0	0.486	0.846	0.3509
G3BP1	LEMD2	14916572	LEM2_1|LEM2_2|LEM2_3|LEM2_4	3|3|3|0	9	4	0.55	0.66|0.78|0.82|0.00	1|0|0|0	0.5658	0.824	0.2913
GADD45A	LEMD2	120751	LEM2_1|LEM2_2|LEM2_3|LEM2_4	4|3|1|1	9	4	0.51	0.71|0.78|0.29|0.26	2|0|0|0	0.5098	0.783	0.3242
GEMIN4	LEMD2	322510030	LEM2_1|LEM2_2|LEM2_3|LEM2_4	15|3|2|1	21	4	0.53	0.98|0.53|0.35|0.10	2|1|0|0	0.4902	0.98	0.3467
GIPC1	LEMD2	17375873	LEM2_1|LEM2_2|LEM2_3|LEM2_4	4|1|1|1	7	4	0.65	0.91|0.55|0.59|0.60	0|0|0|0	0.6612	0.905	0.2329
GLG1	LEMD2	218512060	LEM2_1|LEM2_2|LEM2_3|LEM2_4	11|10|6|2	29	4	0.83	0.98|0.99|0.98|0.40	1|1|0|0	0.8368	0.993	0.0961
GNB1L	LEMD2	27151507	LEM2_1|LEM2_2|LEM2_3|LEM2_4	2|1|1|0	4	4	0.48	0.70|0.55|0.59|0.00	0|0|0|0	0.4605	0.698	0.38
GOSR2	LEMD2	22654242	LEM2_1|LEM2_2|LEM2_3|LEM2_4	2|1|1|0	4	4	0.48	0.79|0.56|0.53|0.00	0|0|0|0	0.4708	0.789	0.3688
GOT1	LEMD2	5902703	LEM2_1|LEM2_2|LEM2_3|LEM2_4	16|13|10|5	44	4	0.97	0.98|0.99|0.98|0.89	4|0|0|0	0.961	0.987	0.021
GPAA1	LEMD2	44887920	LEM2_1|LEM2_2|LEM2_3|LEM2_4	1|4|3|1	9	4	0.66	0.24|0.91|0.87|0.51	0|0|0|0	0.629	0.907	0.2531
GPAT3	LEMD2	150403919	LEM2_1|LEM2_2|LEM2_3|LEM2_4	6|5|4|0	15	4	0.69	0.93|0.93|0.89|0.00	1|0|0|0	0.6863	0.928	0.2148
GPN1	LEMD2	34925430	LEM2_1|LEM2_2|LEM2_3|LEM2_4	5|2|4|1	12	4	0.59	0.69|0.47|0.87|0.24	1|1|0|0	0.5677	0.869	0.2905
GPS1	LEMD2	223590263	LEM2_1|LEM2_2|LEM2_3|LEM2_4	3|3|3|2	11	4	0.57	0.41|0.69|0.75|0.52	2|0|0|0	0.5923	0.748	0.2776
GPX8	LEMD2	269849565	LEM2_1|LEM2_2|LEM2_3|LEM2_4	4|5|4|3	16	4	0.67	0.43|0.81|0.81|0.69	1|1|1|0	0.6853	0.812	0.2154
GRWD1	LEMD2	18202731	LEM2_1|LEM2_2|LEM2_3|LEM2_4	3|2|1|0	6	4	0.55	0.85|0.79|0.58|0.00	0|0|0|0	0.553	0.846	0.2992
GSDMD	LEMD2	13124058	LEM2_1|LEM2_2|LEM2_3|LEM2_4	7|8|10|4	29	4	0.61	0.30|0.83|0.96|0.35	5|2|0|0	0.6078	0.955	0.266
GTF3C3	LEMD2	47606223	LEM2_1|LEM2_2|LEM2_3|LEM2_4	16|8|7|5	36	4	0.85	0.94|0.87|0.91|0.67	4|1|0|0	0.8455	0.938	0.0842
HAT1	LEMD2	3334209	LEM2_1|LEM2_2|LEM2_3|LEM2_4	6|2|2|1	11	4	0.47	0.73|0.44|0.50|0.23	1|1|0|0	0.474	0.732	0.3643
HDAC6	LEMD2	205371758	LEM2_1|LEM2_2|LEM2_3|LEM2_4	2|2|3|1	8	4	0.69	0.66|0.79|0.86|0.54	0|0|0|0	0.7135	0.864	0.1932
HLA-A	LEMD2	231375	LEM2_1|LEM2_2|LEM2_3|LEM2_4	10|5|5|3	23	4	0.83	0.93|0.86|0.89|0.65	2|1|0|0	0.8353	0.933	0.0991
HLA-B	LEMD2	122168	LEM2_1|LEM2_2|LEM2_3|LEM2_4	7|5|5|0	17	4	0.63	0.80|0.85|0.89|0.00	3|0|0|0	0.6345	0.885	0.25
HLA-C	LEMD2	84028168	LEM2_1|LEM2_2|LEM2_3|LEM2_4	6|4|3|3	16	4	0.84	0.84|0.86|0.82|0.80	2|0|0|0	0.8298	0.858	0.1058
HLA-E	LEMD2	34395942	LEM2_1|LEM2_2|LEM2_3|LEM2_4	9|2|4|3	18	4	0.7	0.91|0.30|0.86|0.68	1|1|1|0	0.6863	0.91	0.2143
HMOX2	LEMD2	1170328	LEM2_1|LEM2_2|LEM2_3|LEM2_4	7|3|2|0	12	4	0.68	0.98|0.93|0.87|0.00	0|0|0|0	0.6925	0.976	0.2105
HSD17B11	LEMD2	296439374	LEM2_1|LEM2_2|LEM2_3|LEM2_4	4|2|2|4	12	4	0.5	0.43|0.37|0.42|0.83	2|1|0|0	0.5105	0.825	0.3238
HSPB8	LEMD2	13431576	LEM2_1|LEM2_2|LEM2_3|LEM2_4	5|3|2|0	10	4	0.65	0.92|0.85|0.76|0.00	1|0|0|0	0.6323	0.918	0.2522
HSPBP1	LEMD2	74734730	LEM2_1|LEM2_2|LEM2_3|LEM2_4	4|1|2|0	7	4	0.49	0.78|0.42|0.68|0.00	1|0|0|0	0.4693	0.778	0.3713
HYOU1	LEMD2	10720185	LEM2_1|LEM2_2|LEM2_3|LEM2_4	8|0|1|2	11	4	0.53	0.96|0.00|0.44|0.81	0|0|0|0	0.5528	0.959	0.2996
IFIT5	LEMD2	6831571	LEM2_1|LEM2_2|LEM2_3|LEM2_4	7|1|1|0	9	4	0.5	0.98|0.50|0.52|0.00	0|0|0|0	0.4983	0.976	0.3353
IFT74	LEMD2	50400610	LEM2_1|LEM2_2|LEM2_3|LEM2_4	2|4|2|0	8	4	0.66	0.70|0.98|0.90|0.00	0|0|0|0	0.6428	0.975	0.2454
ILF2	LEMD2	62510764	LEM2_1|LEM2_2|LEM2_3|LEM2_4	20|16|15|9	60	4	0.63	0.36|0.85|0.92|0.35	6|5|2|1	0.6215	0.922	0.26
ILK	LEMD2	9973397	LEM2_1|LEM2_2|LEM2_3|LEM2_4	2|2|3|3	10	4	0.84	0.77|0.85|0.89|0.88	0|0|0|0	0.8485	0.889	0.0823
IPO11	LEMD2	50401199	LEM2_1|LEM2_2|LEM2_3|LEM2_4	8|2|1|1	12	4	0.68	0.95|0.76|0.47|0.48	0|0|0|0	0.6638	0.949	0.2284
IPO4	LEMD2	126302558	LEM2_1|LEM2_2|LEM2_3|LEM2_4	25|25|18|7	75	4	0.48	0.42|0.78|0.67|0.00	11|9|1|0	0.4675	0.776	0.3737
IPO9	LEMD2	41688593	LEM2_1|LEM2_2|LEM2_3|LEM2_4	12|9|9|3	33	4	0.82	0.83|0.97|0.99|0.41	2|2|0|0	0.802	0.991	0.1284
IRAK1	LEMD2	8928535	LEM2_1|LEM2_2|LEM2_3|LEM2_4	4|5|4|0	13	4	0.73	0.94|0.95|0.93|0.00	0|0|0|0	0.7038	0.952	0.2016
ITGB1	LEMD2	218563324	LEM2_1|LEM2_2|LEM2_3|LEM2_4	10|8|8|5	31	4	0.8	0.62|0.92|0.97|0.69	2|2|1|0	0.7977	0.965	0.1331
ITPRIP	LEMD2	74750704	LEM2_1|LEM2_2|LEM2_3|LEM2_4	1|7|3|0	11	4	0.5	0.17|0.94|0.86|0.00	0|0|0|0	0.4903	0.937	0.3464
JPT2	LEMD2	71152128	LEM2_1|LEM2_2|LEM2_3|LEM2_4	3|2|2|0	7	4	0.64	0.93|0.87|0.82|0.00	0|0|0|0	0.6538	0.928	0.2376
KCTD14	LEMD2	251757290	LEM2_1|LEM2_2|LEM2_3|LEM2_4	3|2|3|2	10	4	0.71	0.67|0.70|0.81|0.71	1|0|0|0	0.7255	0.812	0.1819
KEAP1	LEMD2	146345444	LEM2_1|LEM2_2|LEM2_3|LEM2_4	12|5|4|0	21	4	0.7	0.99|0.95|0.93|0.00	1|0|0|0	0.7198	0.994	0.1881
KIF11	LEMD2	116242604	LEM2_1|LEM2_2|LEM2_3|LEM2_4	14|8|6|0	28	4	0.73	1.00|1.00|0.99|0.00	1|0|0|0	0.747	0.999	0.1592
KIF23	LEMD2	118572664	LEM2_1|LEM2_2|LEM2_3|LEM2_4	18|1|0|5	24	4	0.5	1.00|0.01|0.00|0.99	1|0|0|0	0.5008	1	0.3287
KPNA1	LEMD2	296439328	LEM2_1|LEM2_2|LEM2_3|LEM2_4	3|3|2|0	8	4	0.66	0.89|0.91|0.82|0.00	0|0|0|0	0.6535	0.905	0.2381
KPNA6	LEMD2	45476773	LEM2_1|LEM2_2|LEM2_3|LEM2_4	2|5|6|6	19	4	0.69	0.02|0.86|0.96|0.94	1|1|1|0	0.6963	0.957	0.2089
KRT85	LEMD2	48474780	LEM2_1|LEM2_2|LEM2_3|LEM2_4	6|6|0|2	14	4	0.73	0.97|0.96|0.00|0.85	0|0|0|0	0.6955	0.97	0.2094
LAMB3	LEMD2	2497600	LEM2_1|LEM2_2|LEM2_3|LEM2_4	50|21|21|8	100	4	0.54	0.78|0.65|0.76|0.00	9|8|5|0	0.5488	0.78	0.3039
LAMC2	LEMD2	90185107	LEM2_1|LEM2_2|LEM2_3|LEM2_4	6|5|4|0	15	4	0.7	0.91|0.95|0.94|0.00	0|0|0|0	0.6993	0.947	0.2062
LMAN1	LEMD2	22261801	LEM2_1|LEM2_2|LEM2_3|LEM2_4	32|16|15|10	73	4	0.54	0.63|0.58|0.72|0.22	8|8|1|0	0.5395	0.724	0.3099
LRCH4	LEMD2	49035987	LEM2_1|LEM2_2|LEM2_3|LEM2_4	1|2|2|1	6	4	0.58	0.30|0.78|0.77|0.55	0|0|0|0	0.6003	0.783	0.2723
LRRC40	LEMD2	74761553	LEM2_1|LEM2_2|LEM2_3|LEM2_4	2|0|2|2	6	4	0.6	0.76|0.00|0.81|0.82	0|0|0|0	0.5997	0.823	0.2731
LTN1	LEMD2	313104324	LEM2_1|LEM2_2|LEM2_3|LEM2_4	8|1|2|1	12	4	0.62	0.93|0.36|0.79|0.41	0|0|0|0	0.623	0.934	0.2592
LTV1	LEMD2	74751878	LEM2_1|LEM2_2|LEM2_3|LEM2_4	1|2|2|0	5	4	0.44	0.32|0.74|0.76|0.00	0|0|0|0	0.455	0.759	0.384
LYPLA2	LEMD2	41017276	LEM2_1|LEM2_2|LEM2_3|LEM2_4	3|1|1|0	5	4	0.55	0.89|0.64|0.64|0.00	0|0|0|0	0.5413	0.889	0.3084
MAGEB2	LEMD2	317373424	LEM2_1|LEM2_2|LEM2_3|LEM2_4	6|6|3|1	16	4	0.75	0.93|0.93|0.85|0.37	1|0|0|0	0.7678	0.933	0.1433
MAGEC1	LEMD2	109940095	LEM2_1|LEM2_2|LEM2_3|LEM2_4	14|11|7|1	33	4	0.68	0.83|0.99|0.89|0.00	3|2|0|0	0.678	0.991	0.2196
MAGED1	LEMD2	62906893	LEM2_1|LEM2_2|LEM2_3|LEM2_4	15|9|7|7	38	4	0.65	0.65|0.72|0.63|0.61	6|3|1|0	0.6518	0.718	0.2399
MAP2K1	LEMD2	400274	LEM2_1|LEM2_2|LEM2_3|LEM2_4	2|1|1|0	4	4	0.47	0.71|0.59|0.58|0.00	0|0|0|0	0.469	0.707	0.3716
MAP2K2	LEMD2	547915	LEM2_1|LEM2_2|LEM2_3|LEM2_4	4|2|1|0	7	4	0.6	0.92|0.81|0.53|0.00	0|0|0|0	0.5653	0.916	0.2921
MARCH5	LEMD2	74762759	LEM2_1|LEM2_2|LEM2_3|LEM2_4	2|1|0|1	4	4	0.49	0.74|0.58|0.00|0.56	0|0|0|0	0.4695	0.737	0.3705
MARS	LEMD2	20178332	LEM2_1|LEM2_2|LEM2_3|LEM2_4	20|18|17|6	61	4	0.58	0.55|0.83|0.90|0.01	9|6|0|0	0.573	0.895	0.2868
MCM7	LEMD2	20981696	LEM2_1|LEM2_2|LEM2_3|LEM2_4	30|23|20|20	93	4	0.48	0.19|0.55|0.60|0.58	12|8|4|3	0.479	0.599	0.3588
METAP1	LEMD2	33302602	LEM2_1|LEM2_2|LEM2_3|LEM2_4	2|1|3|1	7	4	0.51	0.51|0.40|0.77|0.44	1|0|0|0	0.5278	0.765	0.3141
METTL13	LEMD2	67461056	LEM2_1|LEM2_2|LEM2_3|LEM2_4	5|4|4|2	15	4	0.96	0.99|0.98|0.97|0.93	0|0|0|0	0.9675	0.989	0.0176
METTL2A	LEMD2	269849766	LEM2_1|LEM2_2|LEM2_3|LEM2_4	4|1|1|0	6	4	0.51	0.91|0.54|0.55|0.00	0|0|0|0	0.4988	0.91	0.3338
MICAL2	LEMD2	46396148	LEM2_1|LEM2_2|LEM2_3|LEM2_4	6|4|3|1	14	4	0.85	0.98|0.97|0.96|0.49	0|0|0|0	0.85	0.98	0.0803
MISP	LEMD2	73620663	LEM2_1|LEM2_2|LEM2_3|LEM2_4	2|2|3|0	7	4	0.62	0.73|0.84|0.86|0.00	0|0|0|0	0.6065	0.86	0.2672
MLF2	LEMD2	17368482	LEM2_1|LEM2_2|LEM2_3|LEM2_4	26|14|10|6	56	4	0.43	0.72|0.73|0.36|0.00	10|6|1|1	0.4512	0.731	0.3892
MOGS	LEMD2	116242490	LEM2_1|LEM2_2|LEM2_3|LEM2_4	3|1|1|1	6	4	0.58	0.81|0.45|0.50|0.51	0|0|0|0	0.568	0.81	0.2901
MRPL13	LEMD2	22257023	LEM2_1|LEM2_2|LEM2_3|LEM2_4	3|3|2|3	11	4	0.5	0.31|0.64|0.44|0.68	2|1|0|0	0.5197	0.683	0.3197
MRPS21	LEMD2	13959554	LEM2_1|LEM2_2|LEM2_3|LEM2_4	2|3|2|1	8	4	0.64	0.61|0.73|0.71|0.49	1|0|0|0	0.6345	0.729	0.25
MTX1	LEMD2	215274027	LEM2_1|LEM2_2|LEM2_3|LEM2_4	4|4|3|1	12	4	0.84	0.96|0.94|0.90|0.60	0|0|0|0	0.8503	0.964	0.0783
MYDGF	LEMD2	61221730	LEM2_1|LEM2_2|LEM2_3|LEM2_4	2|2|2|2	8	4	0.5	0.26|0.53|0.59|0.57	1|1|0|0	0.4863	0.59	0.3502
NAA10	LEMD2	728880	LEM2_1|LEM2_2|LEM2_3|LEM2_4	2|2|1|0	5	4	0.54	0.80|0.75|0.56|0.00	0|0|0|0	0.527	0.797	0.3148
NAE1	LEMD2	50400302	LEM2_1|LEM2_2|LEM2_3|LEM2_4	2|2|4|0	8	4	0.49	0.43|0.68|0.83|0.00	1|0|0|0	0.4833	0.828	0.3543
NAMPT	LEMD2	1172027	LEM2_1|LEM2_2|LEM2_3|LEM2_4	1|5|6|2	14	4	0.59	0.05|0.88|0.93|0.55	2|0|0|0	0.602	0.933	0.2706
NAP1L1	LEMD2	1709337	LEM2_1|LEM2_2|LEM2_3|LEM2_4	10|6|7|3	26	4	0.72	0.79|0.81|0.94|0.36	3|2|0|0	0.7235	0.939	0.1847
NARS	LEMD2	3915059	LEM2_1|LEM2_2|LEM2_3|LEM2_4	7|3|2|1	13	4	0.76	0.94|0.82|0.75|0.44	1|0|0|0	0.7363	0.943	0.1747
NASP	LEMD2	23503077	LEM2_1|LEM2_2|LEM2_3|LEM2_4	12|6|3|1	22	4	0.62	0.95|0.89|0.54|0.05	1|1|1|0	0.606	0.946	0.2685
NBAS	LEMD2	224471843	LEM2_1|LEM2_2|LEM2_3|LEM2_4	12|2|2|0	16	4	0.57	0.98|0.62|0.71|0.00	1|0|0|0	0.5785	0.982	0.2848
NCAPD2	LEMD2	259016362	LEM2_1|LEM2_2|LEM2_3|LEM2_4	31|20|17|12	80	4	0.76	0.74|0.86|0.86|0.61	9|5|3|0	0.7685	0.864	0.1422
NCAPG	LEMD2	30172941	LEM2_1|LEM2_2|LEM2_3|LEM2_4	10|5|2|1	18	4	0.51	0.80|0.72|0.35|0.11	2|1|0|0	0.4927	0.795	0.3435
NCAPH	LEMD2	116241306	LEM2_1|LEM2_2|LEM2_3|LEM2_4	7|4|3|2	16	4	0.73	0.81|0.81|0.73|0.54	1|1|0|0	0.7225	0.812	0.1861
NCLN	LEMD2	68052797	LEM2_1|LEM2_2|LEM2_3|LEM2_4	5|5|4|3	17	4	0.68	0.46|0.84|0.81|0.61	2|1|0|0	0.6788	0.839	0.2186
NDC80	LEMD2	74735330	LEM2_1|LEM2_2|LEM2_3|LEM2_4	2|6|2|0	10	4	0.54	0.44|0.91|0.73|0.00	1|0|0|0	0.5188	0.907	0.3204
NELFCD	LEMD2	38372376	LEM2_1|LEM2_2|LEM2_3|LEM2_4	3|1|2|0	6	4	0.53	0.80|0.50|0.78|0.00	0|0|0|0	0.521	0.801	0.3189
NFKB2	LEMD2	116242678	LEM2_1|LEM2_2|LEM2_3|LEM2_4	14|13|12|4	43	4	0.63	0.56|0.93|0.96|0.06	5|2|1|1	0.627	0.957	0.2557
NIP7	LEMD2	56404676	LEM2_1|LEM2_2|LEM2_3|LEM2_4	2|3|2|1	8	4	0.78	0.85|0.82|0.78|0.58	0|0|0|0	0.7582	0.853	0.1495
NMT1	LEMD2	12231020	LEM2_1|LEM2_2|LEM2_3|LEM2_4	1|5|2|0	8	4	0.48	0.26|0.90|0.78|0.00	0|0|0|0	0.4835	0.895	0.3537
NOC4L	LEMD2	73621312	LEM2_1|LEM2_2|LEM2_3|LEM2_4	2|4|3|6	15	4	0.61	0.10|0.74|0.61|0.95	2|1|0|0	0.6003	0.95	0.2723
NOL11	LEMD2	73921238	LEM2_1|LEM2_2|LEM2_3|LEM2_4	7|2|2|2	13	4	0.8	0.96|0.68|0.76|0.75	1|0|0|0	0.7873	0.959	0.137
NOMO1	LEMD2	296439497	LEM2_1|LEM2_2|LEM2_3|LEM2_4	24|17|11|2	54	4	0.68	0.89|0.99|0.89|0.00	5|4|0|0	0.6925	0.987	0.2105
NOMO3	LEMD2	296439242	LEM2_1|LEM2_2|LEM2_3|LEM2_4	23|16|10|2	51	4	0.68	0.91|1.00|0.89|0.00	5|4|0|0	0.7	0.995	0.2056
NOTCH2	LEMD2	143811429	LEM2_1|LEM2_2|LEM2_3|LEM2_4	4|3|2|0	9	4	0.52	0.68|0.73|0.65|0.00	0|0|0|0	0.5143	0.733	0.3223
NPLOC4	LEMD2	50428974	LEM2_1|LEM2_2|LEM2_3|LEM2_4	3|1|1|1	6	4	0.67	0.90|0.57|0.62|0.57	0|0|0|0	0.6643	0.897	0.2279
NRAS	LEMD2	131883	LEM2_1|LEM2_2|LEM2_3|LEM2_4	0|1|2|2	5	4	0.47	0.00|0.39|0.76|0.74	1|0|0|0	0.4725	0.759	0.3666
NSDHL	LEMD2	8488997	LEM2_1|LEM2_2|LEM2_3|LEM2_4	5|2|2|2	11	4	0.55	0.65|0.47|0.54|0.51	1|1|0|0	0.542	0.645	0.308
NUP107	LEMD2	12230339	LEM2_1|LEM2_2|LEM2_3|LEM2_4	18|8|8|4	38	4	0.6	0.80|0.65|0.80|0.13	5|3|0|0	0.5947	0.803	0.276
NUP155	LEMD2	6093462	LEM2_1|LEM2_2|LEM2_3|LEM2_4	41|22|17|11	91	4	0.81	0.91|0.92|0.89|0.55	11|6|0|0	0.8175	0.918	0.1167
NUP160	LEMD2	238054372	LEM2_1|LEM2_2|LEM2_3|LEM2_4	18|8|6|3	35	4	0.87	1.00|0.96|0.92|0.57	2|1|0|0	0.8618	0.996	0.0613
NUP35	LEMD2	74730292	LEM2_1|LEM2_2|LEM2_3|LEM2_4	3|2|2|0	7	4	0.64	0.89|0.80|0.79|0.00	0|0|0|0	0.6193	0.89	0.2613
NUP37	LEMD2	27923820	LEM2_1|LEM2_2|LEM2_3|LEM2_4	10|8|5|2	25	4	0.83	0.97|0.95|0.92|0.50	1|1|0|0	0.8355	0.974	0.0976
NUP43	LEMD2	27923819	LEM2_1|LEM2_2|LEM2_3|LEM2_4	3|1|1|1	6	4	0.68	0.86|0.60|0.61|0.62	0|0|0|0	0.6738	0.861	0.2217
ODR4	LEMD2	74743951	LEM2_1|LEM2_2|LEM2_3|LEM2_4	1|5|5|1	12	4	0.56	0.06|0.91|0.90|0.35	1|0|0|0	0.555	0.909	0.2976
OSBPL8	LEMD2	39932732	LEM2_1|LEM2_2|LEM2_3|LEM2_4	5|3|1|1	10	4	0.76	0.95|0.92|0.54|0.57	0|0|0|0	0.744	0.953	0.1645
OSGEP	LEMD2	47605574	LEM2_1|LEM2_2|LEM2_3|LEM2_4	0|2|3|1	6	4	0.55	0.00|0.81|0.83|0.59	0|0|0|0	0.5565	0.832	0.2968
P3H1	LEMD2	109892809	LEM2_1|LEM2_2|LEM2_3|LEM2_4	4|6|6|0	16	4	0.54	0.35|0.88|0.94|0.00	2|1|0|0	0.5412	0.935	0.3088
P3H3	LEMD2	74714366	LEM2_1|LEM2_2|LEM2_3|LEM2_4	7|4|7|1	19	4	0.83	0.96|0.95|0.96|0.42	0|0|0|0	0.8227	0.962	0.1108
P3H4	LEMD2	3183090	LEM2_1|LEM2_2|LEM2_3|LEM2_4	2|3|3|2	10	4	0.67	0.46|0.75|0.75|0.68	1|0|0|0	0.66	0.752	0.2338
P4HA1	LEMD2	2507090	LEM2_1|LEM2_2|LEM2_3|LEM2_4	6|3|4|1	14	4	0.44	0.53|0.48|0.72|0.12	2|1|0|0	0.461	0.722	0.3795
P4HA2	LEMD2	20455169	LEM2_1|LEM2_2|LEM2_3|LEM2_4	11|7|6|2	26	4	0.49	0.59|0.70|0.68|0.00	4|4|0|0	0.4913	0.697	0.3451
PAICS	LEMD2	131628	LEM2_1|LEM2_2|LEM2_3|LEM2_4	6|7|3|2	18	4	0.55	0.51|0.94|0.51|0.22	2|1|1|0	0.5423	0.937	0.3076
PCID2	LEMD2	85681034	LEM2_1|LEM2_2|LEM2_3|LEM2_4	8|5|5|2	20	4	0.71	0.83|0.84|0.87|0.36	2|1|0|0	0.7245	0.872	0.1833
PCNP	LEMD2	67460963	LEM2_1|LEM2_2|LEM2_3|LEM2_4	2|3|3|0	8	4	0.59	0.66|0.89|0.85|0.00	0|0|0|0	0.5993	0.891	0.2735
PDAP1	LEMD2	2498464	LEM2_1|LEM2_2|LEM2_3|LEM2_4	1|2|2|0	5	4	0.49	0.29|0.83|0.81|0.00	0|0|0|0	0.4827	0.826	0.3552
PDIA3	LEMD2	2507461	LEM2_1|LEM2_2|LEM2_3|LEM2_4	12|8|9|1	30	4	0.71	0.88|0.94|0.98|0.01	3|1|1|0	0.7023	0.978	0.2033
PDLIM7	LEMD2	74752914	LEM2_1|LEM2_2|LEM2_3|LEM2_4	1|3|3|1	8	4	0.66	0.26|0.93|0.90|0.55	0|0|0|0	0.6583	0.926	0.2352
PEX5	LEMD2	119364633	LEM2_1|LEM2_2|LEM2_3|LEM2_4	11|11|8|4	34	4	0.85	0.81|0.99|0.98|0.55	3|2|0|0	0.8328	0.991	0.1032
PFDN2	LEMD2	12643887	LEM2_1|LEM2_2|LEM2_3|LEM2_4	1|2|1|1	5	4	0.58	0.53|0.68|0.59|0.59	0|0|0|0	0.5978	0.676	0.2743
PGRMC1	LEMD2	6647589	LEM2_1|LEM2_2|LEM2_3|LEM2_4	4|3|2|1	10	4	0.83	0.94|0.85|0.81|0.63	0|0|0|0	0.8065	0.936	0.1244
PIGK	LEMD2	22001630	LEM2_1|LEM2_2|LEM2_3|LEM2_4	2|2|2|2	8	4	0.63	0.49|0.64|0.67|0.68	1|0|0|0	0.6178	0.68	0.2617
PKMYT1	LEMD2	55976573	LEM2_1|LEM2_2|LEM2_3|LEM2_4	3|5|6|0	14	4	0.52	0.42|0.86|0.91|0.00	2|0|0|0	0.5458	0.906	0.3065
PKP2	LEMD2	296452867	LEM2_1|LEM2_2|LEM2_3|LEM2_4	6|2|2|4	14	4	0.94	0.99|0.89|0.93|0.98	0|0|0|0	0.9455	0.993	0.0301
PLAA	LEMD2	108935868	LEM2_1|LEM2_2|LEM2_3|LEM2_4	13|6|8|2	29	4	0.46	0.59|0.43|0.82|0.01	6|1|1|0	0.4603	0.815	0.3805
PLEK2	LEMD2	20532216	LEM2_1|LEM2_2|LEM2_3|LEM2_4	5|6|8|1	20	4	0.56	0.38|0.86|0.94|0.06	2|2|0|0	0.5583	0.937	0.2961
PLOD1	LEMD2	78099790	LEM2_1|LEM2_2|LEM2_3|LEM2_4	26|17|18|6	67	4	0.76	0.84|0.94|0.99|0.23	7|3|1|0	0.75	0.992	0.1545
PLOD2	LEMD2	62906878	LEM2_1|LEM2_2|LEM2_3|LEM2_4	7|2|2|0	11	4	0.69	0.97|0.83|0.85|0.00	0|0|0|0	0.6633	0.97	0.2299
PMVK	LEMD2	3024422	LEM2_1|LEM2_2|LEM2_3|LEM2_4	3|3|2|0	8	4	0.48	0.50|0.78|0.66|0.00	1|1|0|0	0.4845	0.781	0.3527
PNMA1	LEMD2	37999715	LEM2_1|LEM2_2|LEM2_3|LEM2_4	1|2|2|0	5	4	0.46	0.37|0.76|0.75|0.00	0|0|0|0	0.4698	0.761	0.3699
PNP	LEMD2	108935929	LEM2_1|LEM2_2|LEM2_3|LEM2_4	3|3|2|1	9	4	0.48	0.39|0.71|0.56|0.26	1|1|0|0	0.4825	0.714	0.3555
POFUT1	LEMD2	23396787	LEM2_1|LEM2_2|LEM2_3|LEM2_4	8|8|8|4	28	4	0.79	0.68|0.94|0.97|0.65	3|2|0|0	0.8058	0.966	0.1254
POLD2	LEMD2	1352307	LEM2_1|LEM2_2|LEM2_3|LEM2_4	7|8|8|3	26	4	0.82	0.74|0.96|0.96|0.64	2|1|0|0	0.8263	0.962	0.1084
POLR2B	LEMD2	401012	LEM2_1|LEM2_2|LEM2_3|LEM2_4	22|21|23|11	77	4	0.85	0.66|0.96|1.00|0.74	9|5|0|0	0.8398	0.999	0.093
POLR2C	LEMD2	3915850	LEM2_1|LEM2_2|LEM2_3|LEM2_4	10|10|10|3	33	4	0.49	0.30|0.82|0.95|0.03	7|1|0|0	0.5248	0.948	0.3167
POLR2E	LEMD2	116242767	LEM2_1|LEM2_2|LEM2_3|LEM2_4	3|4|3|3	13	4	0.69	0.40|0.82|0.78|0.76	1|1|0|0	0.6925	0.822	0.2111
PPFIBP1	LEMD2	90185247	LEM2_1|LEM2_2|LEM2_3|LEM2_4	5|8|5|0	18	4	0.72	0.94|0.99|0.99|0.00	0|0|0|0	0.728	0.989	0.1805
PPIA	LEMD2	51702775	LEM2_1|LEM2_2|LEM2_3|LEM2_4	12|5|7|5	29	4	0.66	0.71|0.45|0.89|0.58	2|2|1|1	0.656	0.889	0.2362
PPIH	LEMD2	37082225	LEM2_1|LEM2_2|LEM2_3|LEM2_4	1|3|3|1	8	4	0.46	0.06|0.77|0.82|0.26	1|1|0|0	0.4778	0.821	0.36
PPP2R1B	LEMD2	116241236	LEM2_1|LEM2_2|LEM2_3|LEM2_4	12|4|3|1	20	4	0.76	0.99|0.91|0.87|0.27	1|0|0|0	0.7578	0.991	0.1505
PPP4C	LEMD2	44888846	LEM2_1|LEM2_2|LEM2_3|LEM2_4	2|2|2|0	6	4	0.48	0.50|0.67|0.70|0.00	1|0|0|0	0.4675	0.699	0.3737
PPP6R3	LEMD2	88941982	LEM2_1|LEM2_2|LEM2_3|LEM2_4	5|2|1|1	9	4	0.71	0.94|0.85|0.52|0.48	0|0|0|0	0.699	0.944	0.2067
PRCP	LEMD2	1172047	LEM2_1|LEM2_2|LEM2_3|LEM2_4	2|1|2|0	5	4	0.48	0.66|0.48|0.75|0.00	0|0|0|0	0.4723	0.751	0.3672
PREB	LEMD2	55977881	LEM2_1|LEM2_2|LEM2_3|LEM2_4	9|9|6|3	27	4	0.86	0.93|0.93|0.91|0.72	1|1|0|0	0.8733	0.933	0.0519
PRIM1	LEMD2	1346792	LEM2_1|LEM2_2|LEM2_3|LEM2_4	5|5|8|1	19	4	0.63	0.50|0.90|0.96|0.11	2|1|0|0	0.6155	0.956	0.263
PRIM2	LEMD2	51338777	LEM2_1|LEM2_2|LEM2_3|LEM2_4	6|7|7|1	21	4	0.74	0.79|0.96|0.95|0.21	2|0|0|0	0.7285	0.956	0.1798
PRKAA1	LEMD2	254763436	LEM2_1|LEM2_2|LEM2_3|LEM2_4	7|7|4|2	20	4	0.83	0.86|0.96|0.89|0.55	1|1|0|0	0.8135	0.959	0.119
PRKCSH	LEMD2	116242499	LEM2_1|LEM2_2|LEM2_3|LEM2_4	10|11|9|5	35	4	0.84	0.70|0.98|0.97|0.71	3|2|1|0	0.838	0.98	0.0946
PRPF8	LEMD2	67460824	LEM2_1|LEM2_2|LEM2_3|LEM2_4	12|0|0|33	45	4	0.49	0.95|0.00|0.00|1.00	2|0|0|0	0.4883	1	0.3486
PSAP	LEMD2	134218	LEM2_1|LEM2_2|LEM2_3|LEM2_4	5|2|2|0	9	4	0.65	0.92|0.82|0.81|0.00	0|0|0|0	0.6375	0.921	0.2468
PSMA1	LEMD2	130848	LEM2_1|LEM2_2|LEM2_3|LEM2_4	6|8|7|1	22	4	0.69	0.76|0.96|0.96|0.13	2|1|0|0	0.7003	0.956	0.205
PSMA2	LEMD2	130850	LEM2_1|LEM2_2|LEM2_3|LEM2_4	6|1|2|2	11	4	0.71	0.96|0.31|0.77|0.79	1|0|0|0	0.7078	0.964	0.2004
PSMA7	LEMD2	12643540	LEM2_1|LEM2_2|LEM2_3|LEM2_4	9|8|7|4	28	4	0.75	0.62|0.87|0.90|0.57	4|1|0|0	0.7398	0.897	0.1725
PSMB3	LEMD2	20532411	LEM2_1|LEM2_2|LEM2_3|LEM2_4	8|10|6|4	28	4	0.53	0.25|0.93|0.66|0.27	4|3|0|0	0.5285	0.934	0.3137
PSMB4	LEMD2	116242733	LEM2_1|LEM2_2|LEM2_3|LEM2_4	5|3|4|4	16	4	0.91	0.91|0.87|0.90|0.91	1|0|0|0	0.898	0.911	0.0428
PSMC3	LEMD2	20532406	LEM2_1|LEM2_2|LEM2_3|LEM2_4	13|10|7|3	33	4	0.88	0.98|0.99|0.96|0.59	1|1|1|0	0.8815	0.99	0.0486
PSMD12	LEMD2	20978544	LEM2_1|LEM2_2|LEM2_3|LEM2_4	11|7|5|6	29	4	0.95	0.97|0.96|0.92|0.96	2|1|0|0	0.9538	0.974	0.0231
PSMD4	LEMD2	1709796	LEM2_1|LEM2_2|LEM2_3|LEM2_4	6|6|5|0	17	4	0.65	0.71|0.91|0.90|0.00	3|0|0|0	0.629	0.91	0.254
PSMD8	LEMD2	308153477	LEM2_1|LEM2_2|LEM2_3|LEM2_4	4|5|4|1	14	4	0.48	0.27|0.84|0.78|0.06	2|2|0|0	0.4853	0.837	0.3518
PTDSS1	LEMD2	1346881	LEM2_1|LEM2_2|LEM2_3|LEM2_4	1|1|1|2	5	4	0.58	0.39|0.58|0.58|0.74	0|0|0|0	0.5723	0.739	0.2881
PTPN1	LEMD2	131467	LEM2_1|LEM2_2|LEM2_3|LEM2_4	20|18|16|7	61	4	0.54	0.33|0.90|0.93|0.07	8|4|1|1	0.5595	0.93	0.2957
PTPN2	LEMD2	229462762	LEM2_1|LEM2_2|LEM2_3|LEM2_4	5|1|2|1	9	4	0.74	0.95|0.57|0.83|0.61	0|0|0|0	0.741	0.953	0.1686
PWP2	LEMD2	116242740	LEM2_1|LEM2_2|LEM2_3|LEM2_4	6|3|0|3	12	4	0.68	0.93|0.87|0.00|0.86	1|0|0|0	0.6635	0.932	0.2289
PYGL	LEMD2	6648082	LEM2_1|LEM2_2|LEM2_3|LEM2_4	4|1|0|1	6	4	0.44	0.88|0.45|0.00|0.51	0|0|0|0	0.4598	0.882	0.3807
QSOX1	LEMD2	74739466	LEM2_1|LEM2_2|LEM2_3|LEM2_4	5|4|2|0	11	4	0.69	0.92|0.93|0.80|0.00	0|0|0|0	0.6605	0.925	0.2333
QTRT2	LEMD2	74752736	LEM2_1|LEM2_2|LEM2_3|LEM2_4	3|1|1|0	5	4	0.46	0.85|0.49|0.56|0.00	0|0|0|0	0.4765	0.852	0.3612
RAB29	LEMD2	13633364	LEM2_1|LEM2_2|LEM2_3|LEM2_4	0|2|1|1	4	4	0.47	0.00|0.75|0.54|0.55	0|0|0|0	0.4605	0.753	0.3802
RAB34	LEMD2	20139693	LEM2_1|LEM2_2|LEM2_3|LEM2_4	7|1|1|5	14	4	0.55	0.88|0.23|0.29|0.83	1|1|0|0	0.558	0.878	0.2964
RAB3B	LEMD2	38258903	LEM2_1|LEM2_2|LEM2_3|LEM2_4	5|1|1|4	11	4	0.53	0.77|0.28|0.32|0.81	2|0|0|0	0.5445	0.814	0.3069
RAB3GAP1	LEMD2	62511099	LEM2_1|LEM2_2|LEM2_3|LEM2_4	7|5|4|0	16	4	0.73	0.95|0.95|0.94|0.00	0|0|0|0	0.7093	0.949	0.1981
RAB3GAP2	LEMD2	62511132	LEM2_1|LEM2_2|LEM2_3|LEM2_4	8|3|5|0	16	4	0.63	0.92|0.74|0.92|0.00	1|1|0|0	0.6438	0.92	0.2445
RAE1	LEMD2	3122666	LEM2_1|LEM2_2|LEM2_3|LEM2_4	2|2|1|0	5	4	0.52	0.75|0.77|0.54|0.00	0|0|0|0	0.5165	0.772	0.3208
RBM4	LEMD2	62511089	LEM2_1|LEM2_2|LEM2_3|LEM2_4	10|14|14|5	43	4	0.5	0.15|0.91|0.99|0.09	5|3|1|1	0.5343	0.985	0.311
RBM4B	LEMD2	62511129	LEM2_1|LEM2_2|LEM2_3|LEM2_4	8|12|12|4	36	4	0.64	0.38|0.93|0.98|0.30	5|2|0|0	0.645	0.975	0.2441
RCL1	LEMD2	90103518	LEM2_1|LEM2_2|LEM2_3|LEM2_4	3|2|2|2	9	4	0.7	0.67|0.70|0.72|0.71	1|0|0|0	0.699	0.717	0.2073
RCN1	LEMD2	2493462	LEM2_1|LEM2_2|LEM2_3|LEM2_4	6|10|8|6	30	4	0.62	0.19|0.84|0.80|0.62	4|3|0|0	0.6123	0.843	0.2647
RCN2	LEMD2	2493460	LEM2_1|LEM2_2|LEM2_3|LEM2_4	5|0|1|2	8	4	0.51	0.90|0.00|0.42|0.73	1|0|0|0	0.5138	0.903	0.3227
REEP4	LEMD2	74733607	LEM2_1|LEM2_2|LEM2_3|LEM2_4	4|3|2|2	11	4	0.9	0.95|0.93|0.86|0.85	0|0|0|0	0.8978	0.95	0.0455
RELA	LEMD2	62906901	LEM2_1|LEM2_2|LEM2_3|LEM2_4	4|4|3|0	11	4	0.5	0.58|0.81|0.75|0.00	1|1|0|0	0.5335	0.81	0.3114
RETSAT	LEMD2	90108452	LEM2_1|LEM2_2|LEM2_3|LEM2_4	2|1|1|1	5	4	0.58	0.74|0.53|0.54|0.52	0|0|0|0	0.5815	0.738	0.2832
RFC3	LEMD2	3915601	LEM2_1|LEM2_2|LEM2_3|LEM2_4	5|4|2|2	13	4	0.68	0.69|0.85|0.55|0.56	1|1|0|0	0.6615	0.847	0.2324
RIC8A	LEMD2	308153562	LEM2_1|LEM2_2|LEM2_3|LEM2_4	4|1|1|0	6	4	0.53	0.91|0.53|0.57|0.00	0|0|0|0	0.502	0.911	0.328
RIN1	LEMD2	116242760	LEM2_1|LEM2_2|LEM2_3|LEM2_4	2|7|6|3	18	4	0.55	0.02|0.90|0.92|0.42	4|0|0|0	0.563	0.919	0.2929
RNF216	LEMD2	57015417	LEM2_1|LEM2_2|LEM2_3|LEM2_4	3|2|1|0	6	4	0.49	0.74|0.74|0.46|0.00	1|0|0|0	0.4855	0.742	0.3515
RRM2	LEMD2	400979	LEM2_1|LEM2_2|LEM2_3|LEM2_4	10|12|10|2	34	4	0.82	0.95|0.98|0.96|0.39	2|1|0|0	0.8183	0.975	0.1145
RRM2B	LEMD2	74727333	LEM2_1|LEM2_2|LEM2_3|LEM2_4	2|3|2|1	8	4	0.77	0.78|0.85|0.78|0.65	0|0|0|0	0.764	0.852	0.1453
SARS	LEMD2	19860217	LEM2_1|LEM2_2|LEM2_3|LEM2_4	5|4|3|1	13	4	0.61	0.67|0.82|0.76|0.20	1|1|0|0	0.6133	0.823	0.2638
SBDS	LEMD2	28380824	LEM2_1|LEM2_2|LEM2_3|LEM2_4	6|7|7|1	21	4	0.52	0.45|0.84|0.92|0.01	3|2|0|0	0.5548	0.921	0.298
SCFD1	LEMD2	51316882	LEM2_1|LEM2_2|LEM2_3|LEM2_4	7|7|6|0	20	4	0.71	0.96|0.97|0.96|0.00	1|0|0|0	0.7205	0.971	0.1874
SCFD2	LEMD2	51338675	LEM2_1|LEM2_2|LEM2_3|LEM2_4	2|6|4|1	13	4	0.77	0.70|0.95|0.92|0.52	0|0|0|0	0.77	0.949	0.1411
SDF4	LEMD2	21263447	LEM2_1|LEM2_2|LEM2_3|LEM2_4	2|4|3|0	9	4	0.6	0.76|0.89|0.86|0.00	0|0|0|0	0.627	0.886	0.2557
SEC13	LEMD2	50403748	LEM2_1|LEM2_2|LEM2_3|LEM2_4	4|1|1|1	7	4	0.67	0.95|0.58|0.59|0.60	0|0|0|0	0.6793	0.946	0.218
SEC23B	LEMD2	20141794	LEM2_1|LEM2_2|LEM2_3|LEM2_4	4|4|2|2	12	4	0.79	0.78|0.86|0.75|0.76	1|0|0|0	0.7875	0.863	0.1351
SEC24B	LEMD2	218511774	LEM2_1|LEM2_2|LEM2_3|LEM2_4	7|1|2|0	10	4	0.47	0.93|0.25|0.77|0.00	0|0|0|0	0.4868	0.931	0.3496
SEC24C	LEMD2	257051070	LEM2_1|LEM2_2|LEM2_3|LEM2_4	17|5|6|3	31	4	0.98	1.00|1.00|1.00|0.96	0|0|0|0	0.9885	0.999	0.0071
SEH1L	LEMD2	257051064	LEM2_1|LEM2_2|LEM2_3|LEM2_4	5|3|3|1	12	4	0.62	0.72|0.73|0.80|0.25	1|1|0|0	0.6248	0.801	0.2575
SEL1L	LEMD2	62512184	LEM2_1|LEM2_2|LEM2_3|LEM2_4	9|2|1|1	13	4	0.61	0.98|0.74|0.42|0.44	1|0|0|0	0.6453	0.981	0.2431
SERBP1	LEMD2	52783206	LEM2_1|LEM2_2|LEM2_3|LEM2_4	8|7|6|4	25	4	0.5	0.38|0.68|0.67|0.29	3|2|1|1	0.5042	0.684	0.3272
SESN2	LEMD2	13633882	LEM2_1|LEM2_2|LEM2_3|LEM2_4	9|6|5|0	20	4	0.67	0.80|0.90|0.89|0.00	2|2|0|0	0.6483	0.903	0.2422
SF3B6	LEMD2	12585536	LEM2_1|LEM2_2|LEM2_3|LEM2_4	2|2|2|2	8	4	0.68	0.56|0.68|0.70|0.71	1|0|0|0	0.662	0.71	0.2314
SHCBP1	LEMD2	296452958	LEM2_1|LEM2_2|LEM2_3|LEM2_4	9|4|3|2	18	4	0.95	1.00|0.97|0.95|0.89	0|0|0|0	0.9503	0.996	0.0284
SKA3	LEMD2	73620123	LEM2_1|LEM2_2|LEM2_3|LEM2_4	2|4|1|0	7	4	0.55	0.74|0.87|0.59|0.00	0|0|0|0	0.5498	0.865	0.3012
SLC1A5	LEMD2	21542389	LEM2_1|LEM2_2|LEM2_3|LEM2_4	7|4|2|1	14	4	0.61	0.85|0.81|0.56|0.25	2|0|0|0	0.6173	0.847	0.2621
SLC27A4	LEMD2	74749065	LEM2_1|LEM2_2|LEM2_3|LEM2_4	2|3|4|2	11	4	0.56	0.22|0.66|0.84|0.52	2|0|0|0	0.5608	0.844	0.2949
SLC30A7	LEMD2	74751261	LEM2_1|LEM2_2|LEM2_3|LEM2_4	3|1|1|1	6	4	0.5	0.62|0.42|0.46|0.45	1|0|0|0	0.485	0.617	0.3521
SLC35F6	LEMD2	74728772	LEM2_1|LEM2_2|LEM2_3|LEM2_4	2|3|0|1	6	4	0.54	0.79|0.84|0.00|0.57	0|0|0|0	0.5498	0.84	0.3016
SMC4	LEMD2	30173386	LEM2_1|LEM2_2|LEM2_3|LEM2_4	17|9|6|3	35	4	0.49	0.70|0.69|0.48|0.02	5|1|1|1	0.4718	0.696	0.368
SMG8	LEMD2	74715258	LEM2_1|LEM2_2|LEM2_3|LEM2_4	3|3|5|1	12	4	0.81	0.85|0.91|0.92|0.54	0|0|0|0	0.8055	0.923	0.1264
SMG9	LEMD2	74733529	LEM2_1|LEM2_2|LEM2_3|LEM2_4	3|1|1|0	5	4	0.45	0.80|0.49|0.51|0.00	0|0|0|0	0.4517	0.8	0.3882
SMN1	LEMD2	2498924	LEM2_1|LEM2_2|LEM2_3|LEM2_4	5|0|0|3	8	4	0.43	0.95|0.00|0.00|0.87	0|0|0|0	0.4538	0.949	0.3868
SNAP29	LEMD2	6685982	LEM2_1|LEM2_2|LEM2_3|LEM2_4	3|1|3|0	7	4	0.58	0.92|0.51|0.86|0.00	0|0|0|0	0.574	0.921	0.286
SOAT1	LEMD2	33302623	LEM2_1|LEM2_2|LEM2_3|LEM2_4	9|7|5|1	22	4	0.81	0.99|0.98|0.97|0.27	1|0|0|0	0.804	0.992	0.1274
SPART	LEMD2	50401600	LEM2_1|LEM2_2|LEM2_3|LEM2_4	2|2|2|0	6	4	0.56	0.65|0.78|0.78|0.00	0|0|0|0	0.551	0.779	0.3004
SPTLC1	LEMD2	6685579	LEM2_1|LEM2_2|LEM2_3|LEM2_4	3|6|5|2	16	4	0.45	0.05|0.85|0.80|0.11	2|2|1|0	0.4513	0.849	0.389
SRPRA	LEMD2	20455516	LEM2_1|LEM2_2|LEM2_3|LEM2_4	9|10|7|3	29	4	0.66	0.56|0.97|0.92|0.23	2|1|1|1	0.672	0.973	0.2233
SRSF9	LEMD2	3929377	LEM2_1|LEM2_2|LEM2_3|LEM2_4	1|3|3|5	12	4	0.59	0.05|0.68|0.76|0.88	3|0|0|0	0.5918	0.879	0.2788
STAT2	LEMD2	1711552	LEM2_1|LEM2_2|LEM2_3|LEM2_4	4|7|5|1	17	4	0.85	0.96|0.98|0.98|0.45	0|0|0|0	0.8423	0.979	0.0913
STT3B	LEMD2	74715800	LEM2_1|LEM2_2|LEM2_3|LEM2_4	14|4|5|6	29	4	0.6	0.82|0.26|0.58|0.73	3|3|0|0	0.597	0.816	0.2747
SUMF2	LEMD2	296452916	LEM2_1|LEM2_2|LEM2_3|LEM2_4	7|7|6|6	26	4	0.86	0.68|0.93|0.93|0.91	2|2|0|0	0.8643	0.932	0.0583
SURF4	LEMD2	12644052	LEM2_1|LEM2_2|LEM2_3|LEM2_4	5|4|3|6	18	4	0.97	0.98|0.99|0.96|0.97	0|0|0|0	0.973	0.985	0.0136
TAPBP	LEMD2	12643361	LEM2_1|LEM2_2|LEM2_3|LEM2_4	2|2|2|2	8	4	0.65	0.50|0.68|0.69|0.67	1|0|0|0	0.633	0.686	0.2513
TARS	LEMD2	60267755	LEM2_1|LEM2_2|LEM2_3|LEM2_4	11|5|6|5	27	4	0.8	0.84|0.68|0.93|0.78	2|1|1|0	0.8075	0.926	0.1233
TBC1D15	LEMD2	143811467	LEM2_1|LEM2_2|LEM2_3|LEM2_4	3|1|1|1	6	4	0.63	0.85|0.55|0.58|0.57	0|0|0|0	0.636	0.851	0.2482
TBCB	LEMD2	3023518	LEM2_1|LEM2_2|LEM2_3|LEM2_4	5|2|2|1	10	4	0.64	0.84|0.65|0.66|0.45	1|0|0|0	0.649	0.835	0.2413
TBCD	LEMD2	296452924	LEM2_1|LEM2_2|LEM2_3|LEM2_4	6|2|2|3	13	4	0.91	0.97|0.85|0.87|0.95	0|0|0|0	0.9095	0.972	0.0398
TBK1	LEMD2	74761953	LEM2_1|LEM2_2|LEM2_3|LEM2_4	8|4|3|1	16	4	0.63	0.85|0.75|0.71|0.20	1|1|0|0	0.629	0.85	0.254
TBL2	LEMD2	12643953	LEM2_1|LEM2_2|LEM2_3|LEM2_4	7|3|2|1	13	4	0.61	0.87|0.71|0.57|0.25	2|0|0|0	0.6005	0.868	0.2714
TBL3	LEMD2	223634675	LEM2_1|LEM2_2|LEM2_3|LEM2_4	9|7|6|4	26	4	0.57	0.41|0.71|0.76|0.42	2|1|1|1	0.5735	0.757	0.2864
TECR	LEMD2	20177939	LEM2_1|LEM2_2|LEM2_3|LEM2_4	6|4|4|6	20	4	0.71	0.59|0.67|0.75|0.91	2|1|1|0	0.732	0.911	0.1791
TELO2	LEMD2	166987394	LEM2_1|LEM2_2|LEM2_3|LEM2_4	3|3|2|1	9	4	0.82	0.91|0.92|0.86|0.54	0|0|0|0	0.8075	0.917	0.1233
TEX2	LEMD2	109895136	LEM2_1|LEM2_2|LEM2_3|LEM2_4	4|3|1|0	8	4	0.56	0.91|0.92|0.51|0.00	0|0|0|0	0.5833	0.919	0.2824
TFCP2	LEMD2	90101767	LEM2_1|LEM2_2|LEM2_3|LEM2_4	2|2|2|0	6	4	0.49	0.48|0.68|0.71|0.00	1|0|0|0	0.468	0.712	0.3729
TFRC	LEMD2	108935939	LEM2_1|LEM2_2|LEM2_3|LEM2_4	32|11|9|12	64	4	0.46	0.63|0.40|0.25|0.51	11|4|1|0	0.4502	0.634	0.3902
THBS1	LEMD2	117949802	LEM2_1|LEM2_2|LEM2_3|LEM2_4	11|4|4|0	19	4	0.59	0.89|0.69|0.77|0.00	2|1|0|0	0.586	0.888	0.2816
THOC6	LEMD2	74759455	LEM2_1|LEM2_2|LEM2_3|LEM2_4	3|2|2|0	7	4	0.51	0.63|0.66|0.69|0.00	1|0|0|0	0.4958	0.692	0.337
TK1	LEMD2	23503074	LEM2_1|LEM2_2|LEM2_3|LEM2_4	3|1|1|0	5	4	0.54	0.89|0.55|0.59|0.00	0|0|0|0	0.505	0.888	0.3264
TMED5	LEMD2	12585534	LEM2_1|LEM2_2|LEM2_3|LEM2_4	2|1|1|0	4	4	0.47	0.74|0.56|0.59|0.00	0|0|0|0	0.4735	0.744	0.3652
TMED9	LEMD2	239938724	LEM2_1|LEM2_2|LEM2_3|LEM2_4	1|1|3|3	8	4	0.47	0.05|0.22|0.81|0.81	2|0|0|0	0.4743	0.814	0.3638
TMEM201	LEMD2	74743441	LEM2_1|LEM2_2|LEM2_3|LEM2_4	1|2|2|0	5	4	0.44	0.32|0.76|0.78|0.00	0|0|0|0	0.4625	0.775	0.3779
TMEM214	LEMD2	189042272	LEM2_1|LEM2_2|LEM2_3|LEM2_4	19|14|13|11	57	4	0.98	0.94|0.99|1.00|0.99	4|3|0|0	0.98	0.997	0.0114
TNFAIP1	LEMD2	2833248	LEM2_1|LEM2_2|LEM2_3|LEM2_4	2|1|1|0	4	4	0.47	0.70|0.58|0.58|0.00	0|0|0|0	0.4622	0.698	0.3784
TOMM40	LEMD2	12230369	LEM2_1|LEM2_2|LEM2_3|LEM2_4	2|0|1|2	5	4	0.52	0.74|0.00|0.62|0.77	0|0|0|0	0.532	0.765	0.3121
TPT1	LEMD2	136479	LEM2_1|LEM2_2|LEM2_3|LEM2_4	12|15|14|3	44	4	0.59	0.41|0.96|0.98|0.01	5|4|2|0	0.5898	0.982	0.2792
TRAF1	LEMD2	6707734	LEM2_1|LEM2_2|LEM2_3|LEM2_4	4|1|1|0	6	4	0.47	0.87|0.56|0.55|0.00	0|0|0|0	0.495	0.869	0.3391
TRIB3	LEMD2	28201830	LEM2_1|LEM2_2|LEM2_3|LEM2_4	1|1|3|1	6	4	0.59	0.44|0.59|0.77|0.63	0|0|0|0	0.606	0.773	0.2681
TRIM4	LEMD2	209572691	LEM2_1|LEM2_2|LEM2_3|LEM2_4	2|1|1|0	4	4	0.48	0.75|0.56|0.58|0.00	0|0|0|0	0.4713	0.75	0.3686
TRIM5	LEMD2	38605459	LEM2_1|LEM2_2|LEM2_3|LEM2_4	5|5|7|0	17	4	0.72	0.96|0.97|0.96|0.00	0|0|0|0	0.7228	0.971	0.1854
TSN	LEMD2	6136060	LEM2_1|LEM2_2|LEM2_3|LEM2_4	5|3|2|0	10	4	0.57	0.88|0.79|0.70|0.00	1|0|0|0	0.592	0.875	0.2784
TTF2	LEMD2	73920148	LEM2_1|LEM2_2|LEM2_3|LEM2_4	6|3|2|1	12	4	0.81	0.97|0.95|0.90|0.46	0|0|0|0	0.8193	0.971	0.1133
UAP1	LEMD2	68846235	LEM2_1|LEM2_2|LEM2_3|LEM2_4	5|1|0|2	8	4	0.46	0.82|0.40|0.00|0.67	1|0|0|0	0.4693	0.815	0.3713
UBXN1	LEMD2	30923268	LEM2_1|LEM2_2|LEM2_3|LEM2_4	4|8|7|1	20	4	0.63	0.42|0.93|0.93|0.15	2|1|0|0	0.607	0.932	0.2664
UBXN6	LEMD2	30913412	LEM2_1|LEM2_2|LEM2_3|LEM2_4	2|1|1|1	5	4	0.58	0.76|0.53|0.53|0.57	0|0|0|0	0.596	0.756	0.2751
UCK2	LEMD2	20455356	LEM2_1|LEM2_2|LEM2_3|LEM2_4	4|2|2|0	8	4	0.45	0.63|0.56|0.63|0.00	1|1|0|0	0.455	0.633	0.3845
UFD1	LEMD2	160332310	LEM2_1|LEM2_2|LEM2_3|LEM2_4	4|3|7|1	15	4	0.58	0.53|0.71|0.91|0.23	1|1|0|0	0.593	0.905	0.2772
UGGT1	LEMD2	224471872	LEM2_1|LEM2_2|LEM2_3|LEM2_4	16|14|7|2	39	4	0.86	1.00|1.00|0.98|0.48	2|0|0|0	0.8613	0.996	0.064
UNC13D	LEMD2	51316668	LEM2_1|LEM2_2|LEM2_3|LEM2_4	5|15|13|0	33	4	0.67	0.66|0.96|0.95|0.00	2|0|0|0	0.6423	0.963	0.2459
UROD	LEMD2	2507533	LEM2_1|LEM2_2|LEM2_3|LEM2_4	1|2|2|0	5	4	0.46	0.36|0.75|0.70|0.00	0|0|0|0	0.4543	0.753	0.3858
USE1	LEMD2	296452858	LEM2_1|LEM2_2|LEM2_3|LEM2_4	4|4|3|1	12	4	0.84	0.96|0.91|0.88|0.62	0|0|0|0	0.8433	0.959	0.0896
USO1	LEMD2	143743108	LEM2_1|LEM2_2|LEM2_3|LEM2_4	7|2|1|0	10	4	0.55	0.97|0.84|0.43|0.00	0|0|0|0	0.5608	0.969	0.2949
USP11	LEMD2	251757432	LEM2_1|LEM2_2|LEM2_3|LEM2_4	9|3|2|2	16	4	0.83	0.98|0.86|0.76|0.78	1|0|0|0	0.8435	0.977	0.0879
USP14	LEMD2	1729927	LEM2_1|LEM2_2|LEM2_3|LEM2_4	2|3|2|0	7	4	0.62	0.75|0.92|0.85|0.00	0|0|0|0	0.6293	0.92	0.2527
USP33	LEMD2	116242838	LEM2_1|LEM2_2|LEM2_3|LEM2_4	4|2|2|0	8	4	0.55	0.77|0.67|0.72|0.00	1|0|0|0	0.5395	0.773	0.3102
USP5	LEMD2	1717869	LEM2_1|LEM2_2|LEM2_3|LEM2_4	11|3|3|2	19	4	0.56	0.86|0.45|0.57|0.34	2|1|0|0	0.5535	0.856	0.2988
UTP4	LEMD2	41016916	LEM2_1|LEM2_2|LEM2_3|LEM2_4	3|2|2|1	8	4	0.82	0.92|0.88|0.87|0.60	0|0|0|0	0.8175	0.924	0.1156
UTP6	LEMD2	134047946	LEM2_1|LEM2_2|LEM2_3|LEM2_4	14|4|4|2	24	4	0.67	0.96|0.61|0.72|0.32	2|1|0|0	0.6532	0.96	0.2385
VMP1	LEMD2	74731809	LEM2_1|LEM2_2|LEM2_3|LEM2_4	4|1|0|1	6	4	0.5	0.87|0.53|0.00|0.58	0|0|0|0	0.495	0.872	0.3391
VPS16	LEMD2	23396927	LEM2_1|LEM2_2|LEM2_3|LEM2_4	2|3|3|1	9	4	0.61	0.42|0.79|0.81|0.46	1|0|0|0	0.6203	0.807	0.2604
VPS18	LEMD2	23396938	LEM2_1|LEM2_2|LEM2_3|LEM2_4	2|2|1|1	6	4	0.63	0.68|0.77|0.52|0.54	0|0|0|0	0.6268	0.765	0.2562
VPS35	LEMD2	25453321	LEM2_1|LEM2_2|LEM2_3|LEM2_4	3|2|2|0	7	4	0.62	0.83|0.79|0.79|0.00	0|0|0|0	0.6025	0.829	0.2698
VPS51	LEMD2	71153003	LEM2_1|LEM2_2|LEM2_3|LEM2_4	2|3|2|0	7	4	0.61	0.72|0.89|0.82|0.00	0|0|0|0	0.6065	0.886	0.2672
VRK2	LEMD2	90116515	LEM2_1|LEM2_2|LEM2_3|LEM2_4	25|8|7|6	46	4	0.52	0.80|0.51|0.48|0.32	5|3|2|0	0.526	0.796	0.3159
WARS	LEMD2	135191	LEM2_1|LEM2_2|LEM2_3|LEM2_4	5|4|4|2	15	4	0.71	0.65|0.80|0.83|0.57	2|0|0|0	0.711	0.831	0.1969
WASHC5	LEMD2	2495719	LEM2_1|LEM2_2|LEM2_3|LEM2_4	1|6|4|0	11	4	0.5	0.07|0.93|0.89|0.00	0|0|0|0	0.4728	0.934	0.3663
WDR36	LEMD2	46577504	LEM2_1|LEM2_2|LEM2_3|LEM2_4	8|2|1|1	12	4	0.7	0.98|0.86|0.47|0.46	0|0|0|0	0.6923	0.978	0.2116
WDR6	LEMD2	12643813	LEM2_1|LEM2_2|LEM2_3|LEM2_4	2|2|1|1	6	4	0.52	0.46|0.73|0.45|0.46	1|0|0|0	0.5253	0.727	0.3163
WDR77	LEMD2	32171507	LEM2_1|LEM2_2|LEM2_3|LEM2_4	6|5|3|2	16	4	0.64	0.66|0.83|0.66|0.40	2|1|0|0	0.636	0.83	0.2482
WDR82	LEMD2	74758580	LEM2_1|LEM2_2|LEM2_3|LEM2_4	3|1|1|1	6	4	0.66	0.90|0.59|0.56|0.55	0|0|0|0	0.649	0.895	0.2413
XPO1	LEMD2	68052989	LEM2_1|LEM2_2|LEM2_3|LEM2_4	18|12|7|9	46	4	0.76	0.73|0.90|0.62|0.81	4|3|2|0	0.7663	0.899	0.1443
XPO5	LEMD2	74734245	LEM2_1|LEM2_2|LEM2_3|LEM2_4	9|2|1|2	14	4	0.8	0.97|0.85|0.47|0.85	0|0|0|0	0.786	0.974	0.138
XPOT	LEMD2	108862045	LEM2_1|LEM2_2|LEM2_3|LEM2_4	5|1|2|1	9	4	0.65	0.88|0.46|0.78|0.51	0|0|0|0	0.6585	0.884	0.2348
YES1	LEMD2	125870	LEM2_1|LEM2_2|LEM2_3|LEM2_4	2|2|1|1	6	4	0.54	0.51|0.69|0.48|0.49	1|0|0|0	0.5398	0.687	0.3095
YIF1A	LEMD2	94730680	LEM2_1|LEM2_2|LEM2_3|LEM2_4	3|1|0|1	5	4	0.48	0.90|0.55|0.00|0.56	0|0|0|0	0.5043	0.9	0.3268
YTHDF1	LEMD2	28380041	LEM2_1|LEM2_2|LEM2_3|LEM2_4	5|3|2|0	10	4	0.57	0.83|0.80|0.72|0.00	1|0|0|0	0.5865	0.834	0.2812
ZNF10	LEMD2	55977778	LEM2_1|LEM2_2|LEM2_3|LEM2_4	3|5|3|6	17	4	0.67	0.25|0.87|0.70|0.92	1|1|0|0	0.685	0.918	0.2159
ZNF22	LEMD2	20455530	LEM2_1|LEM2_2|LEM2_3|LEM2_4	3|4|3|0	10	4	0.56	0.67|0.86|0.79|0.00	1|0|0|0	0.5805	0.862	0.2836
ZNF622	LEMD2	50401777	LEM2_1|LEM2_2|LEM2_3|LEM2_4	6|4|1|1	12	4	0.76	0.97|0.93|0.56|0.56	0|0|0|0	0.7558	0.973	0.1515
ZNHIT2	LEMD2	27734232	LEM2_1|LEM2_2|LEM2_3|LEM2_4	1|2|2|0	5	4	0.47	0.37|0.75|0.73|0.00	0|0|0|0	0.463	0.752	0.3771
ZW10	LEMD2	11387251	LEM2_1|LEM2_2|LEM2_3|LEM2_4	12|3|4|1	20	4	0.67	0.97|0.66|0.82|0.23	1|1|0|0	0.6703	0.972	0.2248

## Sheet: F) MAN1 specific (hc)
PreyGene	Bait	Prey	IP	Spec	SpecSum	NumRep	Prob	iProb	ctrlCounts	AvgP	MaxP	FDR
AHNAK2	LEMD3	172045740	MAN1_1|MAN1_2|MAN1_3|MAN1_4	135|2|10|0	147	4	0.5	1.00|0.00|1.00|0.00	2|1|1|0	0.5	1	0.3302
ANKHD1	LEMD3	74750718	MAN1_1|MAN1_2|MAN1_3|MAN1_4	21|2|0|1	24	4	0.58	1.00|0.77|0.00|0.43	1|0|0|0	0.5495	1	0.3023
ANKRD17	LEMD3	160019013	MAN1_1|MAN1_2|MAN1_3|MAN1_4	36|6|0|1	43	4	0.56	1.00|0.97|0.00|0.25	1|1|0|0	0.5538	1	0.2984
CDC5L	LEMD3	73619933	MAN1_1|MAN1_2|MAN1_3|MAN1_4	25|4|0|0	29	4	0.47	0.99|0.91|0.00|0.00	0|0|0|0	0.4753	0.989	0.3626
CHMP4B	LEMD3	24636296	MAN1_1|MAN1_2|MAN1_3|MAN1_4	3|1|2|1	7	4	0.51	0.39|0.40|0.91|0.41	1|1|0|0	0.5275	0.908	0.3144
CKAP5	LEMD3	212276513	MAN1_1|MAN1_2|MAN1_3|MAN1_4	47|4|0|0	51	4	0.46	1.00|0.92|0.00|0.00	1|0|0|0	0.4798	1	0.3582
CRKL	LEMD3	1169094	MAN1_1|MAN1_2|MAN1_3|MAN1_4	13|2|0|0	15	4	0.47	1.00|0.83|0.00|0.00	1|0|0|0	0.4565	0.999	0.3838
DBN1	LEMD3	215274247	MAN1_1|MAN1_2|MAN1_3|MAN1_4	12|2|0|0	14	4	0.47	0.99|0.87|0.00|0.00	0|0|0|0	0.465	0.988	0.3763
DYNC1H1	LEMD3	57015308	MAN1_1|MAN1_2|MAN1_3|MAN1_4	51|0|0|6	57	4	0.52	1.00|0.00|0.00|1.00	2|1|0|0	0.5	1	0.3302
EEF1D	LEMD3	20141357	MAN1_1|MAN1_2|MAN1_3|MAN1_4	22|9|8|2	41	4	0.7	0.86|0.99|1.00|0.02	3|3|1|0	0.719	1	0.1894
FASN	LEMD3	269849686	MAN1_1|MAN1_2|MAN1_3|MAN1_4	248|89|56|16	409	4	0.51	0.12|1.00|1.00|0.00	33|27|15|12	0.529	1	0.3133
LIMA1	LEMD3	20138067	MAN1_1|MAN1_2|MAN1_3|MAN1_4	12|3|0|0	15	4	0.47	0.97|0.90|0.00|0.00	0|0|0|0	0.467	0.973	0.3748
MKI67	LEMD3	118572663	MAN1_1|MAN1_2|MAN1_3|MAN1_4	112|5|0|0	117	4	0.46	1.00|0.89|0.00|0.00	0|0|0|0	0.4705	0.996	0.3694
MRE11	LEMD3	17380137	MAN1_1|MAN1_2|MAN1_3|MAN1_4	43|10|0|1	54	4	0.49	1.00|0.96|0.00|0.00	7|2|1|0	0.4888	0.995	0.348
NDUFA9	LEMD3	2833280	MAN1_1|MAN1_2|MAN1_3|MAN1_4	8|1|0|4	13	4	0.5	0.83|0.16|0.00|0.96	1|1|1|0	0.488	0.959	0.349
PI4KA	LEMD3	218512114	MAN1_1|MAN1_2|MAN1_3|MAN1_4	12|0|0|6	18	4	0.49	0.86|0.00|0.00|0.95	0|0|0|0	0.4513	0.947	0.389
PRPF19	LEMD3	55976619	MAN1_1|MAN1_2|MAN1_3|MAN1_4	21|5|7|0	33	4	0.62	0.84|0.65|1.00|0.00	7|1|0|0	0.623	1	0.2592
RIF1	LEMD3	68565701	MAN1_1|MAN1_2|MAN1_3|MAN1_4	16|1|0|1	18	4	0.46	1.00|0.37|0.00|0.47	1|0|0|0	0.4585	0.998	0.382
RPAP3	LEMD3	158564023	MAN1_1|MAN1_2|MAN1_3|MAN1_4	8|4|0|0	12	4	0.45	0.96|0.91|0.00|0.00	0|0|0|0	0.4673	0.964	0.3742
RPN2	LEMD3	9297108	MAN1_1|MAN1_2|MAN1_3|MAN1_4	2|0|2|3	7	4	0.48	0.22|0.00|0.88|0.84	2|0|0|0	0.4863	0.883	0.3506
SART1	LEMD3	74735389	MAN1_1|MAN1_2|MAN1_3|MAN1_4	13|3|0|0	16	4	0.44	0.97|0.89|0.00|0.00	0|0|0|0	0.466	0.972	0.3758
SF1	LEMD3	38258418	MAN1_1|MAN1_2|MAN1_3|MAN1_4	6|1|0|1	8	4	0.48	0.91|0.51|0.00|0.54	1|0|0|0	0.4905	0.913	0.3461
SMPD4	LEMD3	124015179	MAN1_1|MAN1_2|MAN1_3|MAN1_4	28|9|8|3	48	4	0.55	0.69|0.66|0.95|0.00	8|3|2|1	0.5728	0.946	0.2872
SNW1	LEMD3	2500813	MAN1_1|MAN1_2|MAN1_3|MAN1_4	8|3|0|0	11	4	0.45	0.98|0.91|0.00|0.00	0|0|0|0	0.473	0.984	0.3658
TOP2A	LEMD3	13959709	MAN1_1|MAN1_2|MAN1_3|MAN1_4	19|2|3|1	25	4	0.66	1.00|0.54|0.97|0.16	2|1|0|0	0.667	0.995	0.2269
UBAP2	LEMD3	74745207	MAN1_1|MAN1_2|MAN1_3|MAN1_4	14|4|0|0	18	4	0.46	0.98|0.95|0.00|0.00	0|0|0|0	0.4828	0.978	0.3549
ZNF638	LEMD3	71153483	MAN1_1|MAN1_2|MAN1_3|MAN1_4	12|0|0|4	16	4	0.46	0.95|0.00|0.00|0.95	0|0|0|0	0.476	0.953	0.3615

## Sheet: G) emerin specific (hc)
PreyGene	Bait	Prey	IP	Spec	SpecSum	NumRep	Prob	iProb	ctrlCounts	AvgP	MaxP	FDR
CEP131	EMD	313104247	Emerin_1|Emerin_2|Emerin_3|Emerin_4	56|20|5|0	81	4	0.71	0.99|0.95|0.89|0.00	0|0|0|0	0.708	0.994	0.1998
CEP135	EMD	296434460	Emerin_1|Emerin_2|Emerin_3|Emerin_4	18|2|0|0	20	4	0.46	0.97|0.83|0.00|0.00	0|0|0|0	0.4503	0.967	0.3899
CKAP2	EMD	74751579	Emerin_1|Emerin_2|Emerin_3|Emerin_4	13|4|0|0	17	4	0.48	0.98|0.85|0.00|0.00	0|0|0|0	0.4573	0.981	0.383
CKAP2L	EMD	311033474	Emerin_1|Emerin_2|Emerin_3|Emerin_4	13|8|0|0	21	4	0.45	0.97|0.85|0.00|0.00	0|0|0|0	0.457	0.974	0.3833
DDX10	EMD	76803554	Emerin_1|Emerin_2|Emerin_3|Emerin_4	25|6|0|1	32	4	0.48	0.98|0.98|0.00|0.00	4|2|1|1	0.4885	0.977	0.3483
EMD	EMD	1706639	Emerin_1|Emerin_2|Emerin_3|Emerin_4	297|100|0|76	473	4	0.49	0.02|1.00|0.00|0.95	84|28|18|10	0.4915	0.999	0.3448
KIF14	EMD	23396633	Emerin_1|Emerin_2|Emerin_3|Emerin_4	14|3|0|0	17	4	0.44	0.93|0.88|0.00|0.00	0|0|0|0	0.452	0.927	0.388
KTN1	EMD	34098465	Emerin_1|Emerin_2|Emerin_3|Emerin_4	124|18|0|0	142	4	0.5	1.00|1.00|0.00|0.00	2|0|0|0	0.4998	1	0.332
PLEKHA5	EMD	48474955	Emerin_1|Emerin_2|Emerin_3|Emerin_4	29|10|0|0	39	4	0.46	0.99|0.90|0.00|0.00	0|0|0|0	0.4723	0.988	0.3672
PLK1	EMD	1709658	Emerin_1|Emerin_2|Emerin_3|Emerin_4	16|4|0|0	20	4	0.49	0.99|0.83|0.00|0.00	0|0|0|0	0.4543	0.987	0.3858
POLDIP3	EMD	50403796	Emerin_1|Emerin_2|Emerin_3|Emerin_4	7|1|0|1	9	4	0.56	0.94|0.65|0.00|0.61	1|0|0|0	0.5493	0.939	0.3027
SPATS2L	EMD	160185484	Emerin_1|Emerin_2|Emerin_3|Emerin_4	33|12|0|0	45	4	0.45	1.00|0.97|0.00|0.00	1|0|0|0	0.4933	1	0.3425
TANC1	EMD	296452941	Emerin_1|Emerin_2|Emerin_3|Emerin_4	19|7|0|0	26	4	0.46	0.94|0.95|0.00|0.00	0|0|0|0	0.473	0.952	0.3658

## Sheet: H) LEM2-MAN1 specific (hc)
PreyGene	Bait	Prey	IP	Spec	SpecSum	NumRep	Prob	iProb	ctrlCounts	AvgP	MaxP	FDR
AHCTF1	LEMD2	259016354	LEM2_1|LEM2_2|LEM2_3|LEM2_4	37|8|4|0	49	4	0.62	1.00|1.00|0.54|0.00	1|0|0|0	0.635	1	0.2486
AHCTF1	LEMD3	259016354	MAN1_1|MAN1_2|MAN1_3|MAN1_4	46|7|0|0	53	4	0.5	1.00|1.00|0.00|0.00	1|0|0|0	0.4998	1	0.332
APEH	LEMD2	38258902	LEM2_1|LEM2_2|LEM2_3|LEM2_4	5|3|5|3	16	4	0.97	0.99|0.96|0.96|0.96	0|0|0|0	0.969	0.987	0.0158
APEH	LEMD3	38258902	MAN1_1|MAN1_2|MAN1_3|MAN1_4	6|4|0|0	10	4	0.49	0.99|0.92|0.00|0.00	0|0|0|0	0.4773	0.99	0.3609
ARHGAP1	LEMD2	3024550	LEM2_1|LEM2_2|LEM2_3|LEM2_4	6|3|2|0	11	4	0.75	0.99|0.97|0.91|0.00	0|0|0|0	0.7188	0.99	0.19
ARHGAP1	LEMD3	3024550	MAN1_1|MAN1_2|MAN1_3|MAN1_4	9|4|0|0	13	4	0.48	1.00|0.90|0.00|0.00	0|0|0|0	0.474	0.996	0.3643
BAIAP2	LEMD2	73917636	LEM2_1|LEM2_2|LEM2_3|LEM2_4	5|7|4|0	16	4	0.65	0.77|0.97|0.94|0.00	1|0|0|0	0.67	0.969	0.2264
BAIAP2	LEMD3	73917636	MAN1_1|MAN1_2|MAN1_3|MAN1_4	7|4|0|0	11	4	0.47	0.89|0.93|0.00|0.00	1|0|0|0	0.4538	0.928	0.3868
CCDC47	LEMD3	74731083	MAN1_1|MAN1_2|MAN1_3|MAN1_4	8|3|0|1	12	4	0.63	0.99|0.95|0.00|0.54	0|0|0|0	0.6198	0.994	0.2609
CCDC47	LEMD2	74731083	LEM2_1|LEM2_2|LEM2_3|LEM2_4	8|4|4|0	16	4	0.76	1.00|0.99|0.98|0.00	0|0|0|0	0.7403	0.995	0.1694
CD2AP	LEMD3	30172980	MAN1_1|MAN1_2|MAN1_3|MAN1_4	43|10|0|0	53	4	0.51	1.00|0.99|0.00|0.00	2|0|0|0	0.4983	1	0.3353
CD2AP	LEMD2	30172980	LEM2_1|LEM2_2|LEM2_3|LEM2_4	20|9|6|0	35	4	0.73	1.00|1.00|0.98|0.00	2|0|0|0	0.745	1	0.1637
CORO1B	LEMD2	21263481	LEM2_1|LEM2_2|LEM2_3|LEM2_4	13|10|10|0	33	4	0.52	0.52|0.73|0.82|0.00	5|3|1|0	0.515	0.818	0.3216
CORO1B	LEMD3	21263481	MAN1_1|MAN1_2|MAN1_3|MAN1_4	31|18|0|0	49	4	0.5	0.93|1.00|0.00|0.00	5|3|1|0	0.4818	1	0.3564
CORO1C	LEMD2	12643898	LEM2_1|LEM2_2|LEM2_3|LEM2_4	8|5|3|1	17	4	0.82	0.99|0.99|0.96|0.33	0|0|0|0	0.8193	0.994	0.1133
CORO1C	LEMD3	12643898	MAN1_1|MAN1_2|MAN1_3|MAN1_4	16|9|0|0	25	4	0.48	1.00|0.96|0.00|0.00	0|0|0|0	0.4895	0.999	0.3474
CRK	LEMD3	158939322	MAN1_1|MAN1_2|MAN1_3|MAN1_4	15|6|0|0	21	4	0.47	1.00|0.96|0.00|0.00	1|0|0|0	0.4908	1	0.3458
CRK	LEMD2	158939322	LEM2_1|LEM2_2|LEM2_3|LEM2_4	12|8|4|0	24	4	0.73	1.00|0.99|0.96|0.00	1|0|0|0	0.7388	0.999	0.174
DDX6	LEMD3	116241327	MAN1_1|MAN1_2|MAN1_3|MAN1_4	4|1|0|1	6	4	0.47	0.78|0.54|0.00|0.62	1|0|0|0	0.484	0.777	0.353
DDX6	LEMD2	116241327	LEM2_1|LEM2_2|LEM2_3|LEM2_4	3|1|1|2	7	4	0.57	0.71|0.42|0.46|0.68	1|0|0|0	0.5668	0.705	0.2909
DNMBP	LEMD2	56404535	LEM2_1|LEM2_2|LEM2_3|LEM2_4	9|9|10|0	28	4	0.68	0.78|0.96|0.98|0.00	2|1|0|0	0.678	0.979	0.2196
DNMBP	LEMD3	56404535	MAN1_1|MAN1_2|MAN1_3|MAN1_4	14|10|0|0	24	4	0.46	0.92|0.95|0.00|0.00	2|1|0|0	0.4663	0.949	0.3753
EFHD2	LEMD2	20140139	LEM2_1|LEM2_2|LEM2_3|LEM2_4	7|7|5|0	19	4	0.74	0.98|0.98|0.97|0.00	0|0|0|0	0.7323	0.984	0.1784
EFHD2	LEMD3	20140139	MAN1_1|MAN1_2|MAN1_3|MAN1_4	10|9|0|0	19	4	0.49	0.99|0.95|0.00|0.00	0|0|0|0	0.4833	0.987	0.3543
EIF2A	LEMD2	209572747	LEM2_1|LEM2_2|LEM2_3|LEM2_4	5|5|6|0	16	4	0.71	0.83|0.97|0.99|0.00	1|0|0|0	0.6985	0.994	0.2083
EIF2A	LEMD3	209572747	MAN1_1|MAN1_2|MAN1_3|MAN1_4	10|4|0|0	14	4	0.51	0.99|0.96|0.00|0.00	1|0|0|0	0.4863	0.99	0.3502
ELP6	LEMD3	121940398	MAN1_1|MAN1_2|MAN1_3|MAN1_4	7|5|0|0	12	4	0.48	0.98|0.86|0.00|0.00	1|0|0|0	0.4595	0.98	0.3812
ELP6	LEMD2	121940398	LEM2_1|LEM2_2|LEM2_3|LEM2_4	4|4|2|0	10	4	0.64	0.82|0.94|0.78|0.00	1|0|0|0	0.6338	0.942	0.2509
FAM91A1	LEMD2	212276508	LEM2_1|LEM2_2|LEM2_3|LEM2_4	10|10|6|2	28	4	0.69	0.72|0.99|0.88|0.11	3|1|0|0	0.6737	0.989	0.2222
FAM91A1	LEMD3	212276508	MAN1_1|MAN1_2|MAN1_3|MAN1_4	20|7|0|0	27	4	0.5	0.99|0.98|0.00|0.00	3|1|0|0	0.494	0.994	0.3415
HCFC1	LEMD2	160332311	LEM2_1|LEM2_2|LEM2_3|LEM2_4	8|3|1|0	12	4	0.46	0.91|0.80|0.23|0.00	0|0|0|0	0.482	0.906	0.3558
HCFC1	LEMD3	160332311	MAN1_1|MAN1_2|MAN1_3|MAN1_4	20|3|0|0	23	4	0.47	0.96|0.88|0.00|0.00	0|0|0|0	0.4618	0.963	0.3787
HM13	LEMD3	25008563	MAN1_1|MAN1_2|MAN1_3|MAN1_4	5|3|0|3	11	4	0.58	0.67|0.85|0.00|0.86	2|0|0|0	0.5933	0.855	0.2768
HM13	LEMD2	25008563	LEM2_1|LEM2_2|LEM2_3|LEM2_4	7|2|3|0	12	4	0.57	0.90|0.52|0.79|0.00	2|0|0|0	0.5515	0.902	0.3
LARP1	LEMD3	73621135	MAN1_1|MAN1_2|MAN1_3|MAN1_4	18|2|0|0	20	4	0.45	1.00|0.88|0.00|0.00	0|0|0|0	0.4685	0.999	0.3727
LARP1	LEMD2	73621135	LEM2_1|LEM2_2|LEM2_3|LEM2_4	4|2|2|0	8	4	0.6	0.91|0.81|0.86|0.00	0|0|0|0	0.6415	0.905	0.2463
NDC1	LEMD2	97180263	LEM2_1|LEM2_2|LEM2_3|LEM2_4	7|5|3|0	15	4	0.72	0.98|0.98|0.95|0.00	0|0|0|0	0.726	0.983	0.1812
NDC1	LEMD3	97180263	MAN1_1|MAN1_2|MAN1_3|MAN1_4	8|3|0|0	11	4	0.46	0.99|0.90|0.00|0.00	0|0|0|0	0.4705	0.986	0.3694
NUP133	LEMD3	143811430	MAN1_1|MAN1_2|MAN1_3|MAN1_4	34|6|5|0	45	4	0.72	1.00|0.97|0.99|0.00	2|1|0|0	0.7402	1	0.1702
NUP133	LEMD2	143811430	LEM2_1|LEM2_2|LEM2_3|LEM2_4	34|19|14|8	75	4	1	1.00|1.00|1.00|0.98	2|1|0|0	0.9955	1	0.0036
PDLIM5	LEMD2	317373590	LEM2_1|LEM2_2|LEM2_3|LEM2_4	4|5|4|0	13	4	0.7	0.95|0.98|0.96|0.00	0|0|0|0	0.722	0.983	0.1867
PDLIM5	LEMD3	317373590	MAN1_1|MAN1_2|MAN1_3|MAN1_4	11|5|0|0	16	4	0.47	0.99|0.92|0.00|0.00	0|0|0|0	0.4778	0.993	0.3603
PGRMC2	LEMD2	6647832	LEM2_1|LEM2_2|LEM2_3|LEM2_4	23|8|2|3	36	4	0.6	1.00|0.95|0.15|0.40	2|2|0|0	0.6248	0.999	0.2575
PGRMC2	LEMD3	6647832	MAN1_1|MAN1_2|MAN1_3|MAN1_4	17|4|0|1	22	4	0.49	0.98|0.85|0.00|0.06	2|2|0|0	0.4722	0.975	0.3675
PPP1R13L	LEMD3	92090607	MAN1_1|MAN1_2|MAN1_3|MAN1_4	8|4|0|0	12	4	0.47	0.98|0.93|0.00|0.00	0|0|0|0	0.4785	0.982	0.3594
PPP1R13L	LEMD2	92090607	LEM2_1|LEM2_2|LEM2_3|LEM2_4	4|6|6|0	16	4	0.7	0.92|0.98|0.97|0.00	0|0|0|0	0.716	0.975	0.1919
PRMT5	LEMD2	32171585	LEM2_1|LEM2_2|LEM2_3|LEM2_4	4|1|1|2	8	4	0.54	0.74|0.34|0.42|0.69	1|0|0|0	0.5465	0.735	0.3058
PRMT5	LEMD3	32171585	MAN1_1|MAN1_2|MAN1_3|MAN1_4	9|1|0|1	11	4	0.51	0.95|0.53|0.00|0.58	1|0|0|0	0.5145	0.952	0.3219
RGPD5	LEMD3	229463026	MAN1_1|MAN1_2|MAN1_3|MAN1_4	29|6|0|0	35	4	0.51	1.00|0.97|0.00|0.00	4|0|0|0	0.493	1	0.3428
RGPD5	LEMD2	229463026	LEM2_1|LEM2_2|LEM2_3|LEM2_4	17|18|13|2	50	4	0.75	0.98|1.00|1.00|0.04	4|0|0|0	0.7533	1	0.1525
SFN	LEMD2	398953	LEM2_1|LEM2_2|LEM2_3|LEM2_4	4|3|0|0	7	4	0.47	0.95|0.92|0.00|0.00	0|0|0|0	0.466	0.949	0.3758
SFN	LEMD3	398953	MAN1_1|MAN1_2|MAN1_3|MAN1_4	9|3|0|0	12	4	0.46	0.98|0.84|0.00|0.00	0|0|0|0	0.4548	0.978	0.3848
SH3GL1	LEMD3	12643797	MAN1_1|MAN1_2|MAN1_3|MAN1_4	6|2|0|0	8	4	0.47	0.99|0.86|0.00|0.00	0|0|0|0	0.4628	0.989	0.3776
SH3GL1	LEMD2	12643797	LEM2_1|LEM2_2|LEM2_3|LEM2_4	4|4|3|0	11	4	0.7	0.96|0.96|0.93|0.00	0|0|0|0	0.7133	0.962	0.1938
SHC1	LEMD2	182676455	LEM2_1|LEM2_2|LEM2_3|LEM2_4	1|2|2|0	5	4	0.47	0.17|0.82|0.83|0.00	0|0|0|0	0.4543	0.833	0.3858
SHC1	LEMD3	182676455	MAN1_1|MAN1_2|MAN1_3|MAN1_4	10|5|0|0	15	4	0.46	0.98|0.86|0.00|0.00	0|0|0|0	0.4613	0.982	0.3792
SPAG5	LEMD2	47117278	LEM2_1|LEM2_2|LEM2_3|LEM2_4	8|4|4|4	20	4	1	1.00|1.00|1.00|1.00	0|0|0|0	0.9973	0.999	0.0027
SPAG5	LEMD3	47117278	MAN1_1|MAN1_2|MAN1_3|MAN1_4	7|4|0|0	11	4	0.49	1.00|0.98|0.00|0.00	0|0|0|0	0.494	0.998	0.3415
SRP68	LEMD3	37154869	MAN1_1|MAN1_2|MAN1_3|MAN1_4	18|2|0|1	21	4	0.53	1.00|0.78|0.00|0.28	1|0|0|0	0.5153	1	0.3212
SRP68	LEMD2	37154869	LEM2_1|LEM2_2|LEM2_3|LEM2_4	14|7|5|0	26	4	0.75	1.00|1.00|1.00|0.00	1|0|0|0	0.7485	1	0.1583
STMN1	LEMD2	134973	LEM2_1|LEM2_2|LEM2_3|LEM2_4	4|3|3|0	10	4	0.69	0.96|0.94|0.91|0.00	0|0|0|0	0.7015	0.959	0.2039
STMN1	LEMD3	134973	MAN1_1|MAN1_2|MAN1_3|MAN1_4	9|4|0|0	13	4	0.47	0.98|0.83|0.00|0.00	0|0|0|0	0.453	0.978	0.3873
STRAP	LEMD3	12643951	MAN1_1|MAN1_2|MAN1_3|MAN1_4	25|8|0|0	33	4	0.49	1.00|0.99|0.00|0.00	4|0|0|0	0.4963	0.999	0.3367
STRAP	LEMD2	12643951	LEM2_1|LEM2_2|LEM2_3|LEM2_4	12|11|4|4	31	4	0.87	0.94|1.00|0.75|0.74	4|0|0|0	0.8578	0.999	0.0715
TAGLN2	LEMD3	586000	MAN1_1|MAN1_2|MAN1_3|MAN1_4	23|9|0|1	33	4	0.51	0.99|0.99|0.00|0.02	2|1|1|1	0.4978	0.987	0.3356
TAGLN2	LEMD2	586000	LEM2_1|LEM2_2|LEM2_3|LEM2_4	15|5|9|0	29	4	0.54	0.85|0.43|0.96|0.00	2|1|1|1	0.5615	0.963	0.2941
TFIP11	LEMD2	22096235	LEM2_1|LEM2_2|LEM2_3|LEM2_4	14|4|4|1	23	4	0.79	1.00|0.95|0.96|0.24	1|0|0|0	0.7873	1	0.137
TFIP11	LEMD3	22096235	MAN1_1|MAN1_2|MAN1_3|MAN1_4	12|4|0|1	17	4	0.6	0.99|0.95|0.00|0.46	1|0|0|0	0.6008	0.993	0.271
TIPRL	LEMD2	74739629	LEM2_1|LEM2_2|LEM2_3|LEM2_4	11|4|2|1	18	4	0.66	0.98|0.89|0.54|0.17	1|1|0|0	0.645	0.984	0.2441
TIPRL	LEMD3	74739629	MAN1_1|MAN1_2|MAN1_3|MAN1_4	13|4|0|0	17	4	0.45	0.99|0.91|0.00|0.00	1|1|0|0	0.4737	0.989	0.3646
TMPO	LEMD2	1174689	LEM2_1|LEM2_2|LEM2_3|LEM2_4	30|16|16|4	66	4	0.67	0.86|0.86|0.95|0.01	5|5|2|0	0.6705	0.949	0.2238
TMPO	LEMD2	1174689	LEM2_1|LEM2_2|LEM2_3|LEM2_4	30|16|16|4	66	4	0.67	0.86|0.86|0.95|0.01	5|5|2|0	0.6705	0.949	0.2238
TMPO	LEMD3	1174689	MAN1_1|MAN1_2|MAN1_3|MAN1_4	35|16|0|3	54	4	0.46	0.88|1.00|0.00|0.00	5|5|2|0	0.4695	0.996	0.3705
TMPO	LEMD3	1174689	MAN1_1|MAN1_2|MAN1_3|MAN1_4	35|16|0|3	54	4	0.46	0.88|1.00|0.00|0.00	5|5|2|0	0.4695	0.996	0.3705
TMPO	LEMD2	1174690	LEM2_1|LEM2_2|LEM2_3|LEM2_4	53|34|31|14	132	4	0.86	0.96|0.99|1.00|0.48	11|8|2|0	0.859	0.999	0.0692
TMPO	LEMD2	1174690	LEM2_1|LEM2_2|LEM2_3|LEM2_4	53|34|31|14	132	4	0.86	0.96|0.99|1.00|0.48	11|8|2|0	0.859	0.999	0.0692
TMPO	LEMD3	1174690	MAN1_1|MAN1_2|MAN1_3|MAN1_4	63|29|0|6	98	4	0.51	0.97|1.00|0.00|0.00	11|8|2|0	0.4933	1	0.3425
TMPO	LEMD3	1174690	MAN1_1|MAN1_2|MAN1_3|MAN1_4	63|29|0|6	98	4	0.51	0.97|1.00|0.00|0.00	11|8|2|0	0.4933	1	0.3425
TYMS	LEMD3	136611	MAN1_1|MAN1_2|MAN1_3|MAN1_4	10|1|0|2	13	4	0.48	0.96|0.27|0.00|0.69	1|1|0|0	0.4808	0.961	0.3573
TYMS	LEMD2	136611	LEM2_1|LEM2_2|LEM2_3|LEM2_4	11|9|6|6	32	4	0.96	0.98|0.98|0.95|0.96	1|1|0|0	0.9663	0.981	0.0192
VCPIP1	LEMD2	42560002	LEM2_1|LEM2_2|LEM2_3|LEM2_4	6|12|8|0	26	4	0.76	0.97|1.00|1.00|0.00	0|0|0|0	0.7425	0.999	0.167
VCPIP1	LEMD3	42560002	MAN1_1|MAN1_2|MAN1_3|MAN1_4	20|3|0|0	23	4	0.5	1.00|0.98|0.00|0.00	0|0|0|0	0.4958	0.999	0.3377
XAB2	LEMD2	25091548	LEM2_1|LEM2_2|LEM2_3|LEM2_4	4|3|2|1	10	4	0.81	0.92|0.93|0.85|0.50	0|0|0|0	0.799	0.926	0.1322
XAB2	LEMD3	25091548	MAN1_1|MAN1_2|MAN1_3|MAN1_4	13|4|0|0	17	4	0.48	0.99|0.89|0.00|0.00	0|0|0|0	0.4693	0.988	0.3713
YKT6	LEMD3	74735365	MAN1_1|MAN1_2|MAN1_3|MAN1_4	17|8|0|0	25	4	0.49	0.99|0.98|0.00|0.00	0|0|0|0	0.4915	0.991	0.3448
YKT6	LEMD2	74735365	LEM2_1|LEM2_2|LEM2_3|LEM2_4	13|7|8|0	28	4	0.75	1.00|0.98|0.98|0.00	0|0|0|0	0.7393	0.995	0.1733
YWHAB	LEMD3	1345590	MAN1_1|MAN1_2|MAN1_3|MAN1_4	13|4|0|0	17	4	0.47	0.99|0.91|0.00|0.00	0|0|0|0	0.4748	0.989	0.3632
YWHAB	LEMD2	1345590	LEM2_1|LEM2_2|LEM2_3|LEM2_4	7|3|2|0	12	4	0.71	0.99|0.95|0.89|0.00	0|0|0|0	0.7065	0.988	0.201

## Sheet: I) LEM2-emerin specific (hc)
PreyGene	Bait	Prey	IP	Spec	SpecSum	NumRep	Prob	iProb	ctrlCounts	AvgP	MaxP	FDR
BAG3	EMD	12643665	Emerin_1|Emerin_2|Emerin_3|Emerin_4	37|8|0|0	45	4	0.51	1.00|1.00|0.00|0.00	3|3|1|0	0.5	1	0.3302
BAG3	LEMD2	12643665	LEM2_1|LEM2_2|LEM2_3|LEM2_4	27|13|13|1	54	4	0.74	0.99|0.99|1.00|0.00	3|3|1|0	0.745	0.996	0.1619
DNAJB1	EMD	1706473	Emerin_1|Emerin_2|Emerin_3|Emerin_4	22|10|0|0	32	4	0.5	1.00|0.98|0.00|0.00	1|1|0|0	0.4955	1	0.3384
DNAJB1	LEMD2	1706473	LEM2_1|LEM2_2|LEM2_3|LEM2_4	19|21|22|2	64	4	0.74	1.00|1.00|1.00|0.09	1|1|0|0	0.7722	1	0.1401
KIF2C	EMD	20141607	Emerin_1|Emerin_2|Emerin_3|Emerin_4	15|4|0|0	19	4	0.47	1.00|0.84|0.00|0.00	1|0|0|0	0.4595	1	0.3812
KIF2C	LEMD2	20141607	LEM2_1|LEM2_2|LEM2_3|LEM2_4	9|6|5|0	20	4	0.72	0.98|0.98|0.98|0.00	1|0|0|0	0.735	0.981	0.1762
PHLDB2	EMD	84029396	Emerin_1|Emerin_2|Emerin_3|Emerin_4	22|4|0|0	26	4	0.44	0.99|0.81|0.00|0.00	0|0|0|0	0.4503	0.993	0.3899
PHLDB2	LEMD2	84029396	LEM2_1|LEM2_2|LEM2_3|LEM2_4	4|1|3|0	8	4	0.48	0.72|0.24|0.87|0.00	0|0|0|0	0.4565	0.87	0.3838
PSMD1	EMD	51704332	Emerin_1|Emerin_2|Emerin_3|Emerin_4	11|2|0|0	13	4	0.47	1.00|0.89|0.00|0.00	1|0|0|0	0.4703	0.996	0.3697
PSMD1	LEMD2	51704332	LEM2_1|LEM2_2|LEM2_3|LEM2_4	14|12|7|0	33	4	0.76	1.00|1.00|1.00|0.00	1|0|0|0	0.7488	0.999	0.1574
RRBP1	LEMD2	23822112	LEM2_1|LEM2_2|LEM2_3|LEM2_4	27|19|6|0	52	4	0.7	1.00|1.00|0.84|0.00	3|0|0|0	0.7095	1	0.1975
RRBP1	EMD	23822112	Emerin_1|Emerin_2|Emerin_3|Emerin_4	77|15|0|0	92	4	0.52	1.00|0.99|0.00|0.00	3|0|0|0	0.4985	1	0.3342
SQSTM1	LEMD2	74735628	LEM2_1|LEM2_2|LEM2_3|LEM2_4	20|25|18|2	65	4	0.67	0.69|1.00|1.00|0.00	5|3|1|0	0.673	1	0.2228
SQSTM1	EMD	74735628	Emerin_1|Emerin_2|Emerin_3|Emerin_4	27|6|0|1	34	4	0.44	0.89|0.92|0.00|0.00	5|3|1|0	0.453	0.919	0.3873
TXNL1	LEMD2	18202039	LEM2_1|LEM2_2|LEM2_3|LEM2_4	14|9|12|1	36	4	0.6	0.58|0.75|0.99|0.00	4|2|1|0	0.5795	0.991	0.284
TXNL1	EMD	18202039	Emerin_1|Emerin_2|Emerin_3|Emerin_4	30|11|0|1	42	4	0.48	1.00|1.00|0.00|0.00	4|2|1|0	0.4998	0.999	0.3306

## Sheet: J) MAN1-emerin specific (hc)
PreyGene	Bait	Prey	IP	Spec	SpecSum	NumRep	Prob	iProb	ctrlCounts	AvgP	MaxP	FDR
ATXN2L	LEMD3	52000729	MAN1_1|MAN1_2|MAN1_3|MAN1_4	19|3|0|0	22	4	0.44	0.99|0.91|0.00|0.00	0|0|0|0	0.4743	0.99	0.3638
ATXN2L	EMD	52000729	Emerin_1|Emerin_2|Emerin_3|Emerin_4	17|2|0|0	19	4	0.44	0.99|0.82|0.00|0.00	0|0|0|0	0.4523	0.988	0.3877
LSG1	LEMD3	172045910	MAN1_1|MAN1_2|MAN1_3|MAN1_4	26|15|4|0	45	4	0.64	0.85|1.00|0.66|0.00	5|3|2|0	0.6275	1	0.2549
LSG1	EMD	172045910	Emerin_1|Emerin_2|Emerin_3|Emerin_4	29|10|0|1	40	4	0.5	0.94|1.00|0.00|0.00	5|3|2|0	0.4858	1	0.3512
LUZP1	EMD	97072093	Emerin_1|Emerin_2|Emerin_3|Emerin_4	83|57|0|0	140	4	0.49	1.00|1.00|0.00|0.00	3|1|1|0	0.4998	1	0.332
LUZP1	LEMD3	97072093	MAN1_1|MAN1_2|MAN1_3|MAN1_4	31|7|0|0	38	4	0.51	1.00|0.98|0.00|0.00	3|1|1|0	0.4945	1	0.3394
MACO1	LEMD3	74728992	MAN1_1|MAN1_2|MAN1_3|MAN1_4	8|5|0|0	13	4	0.48	0.96|0.98|0.00|0.00	1|0|0|0	0.4845	0.98	0.3527
MACO1	EMD	74728992	Emerin_1|Emerin_2|Emerin_3|Emerin_4	19|7|0|0	26	4	0.49	1.00|0.87|0.00|0.00	1|0|0|0	0.4668	0.999	0.375
XRN1	EMD	74714582	Emerin_1|Emerin_2|Emerin_3|Emerin_4	24|10|0|0	34	4	0.48	0.99|0.90|0.00|0.00	0|0|0|0	0.4718	0.986	0.368
XRN1	LEMD3	74714582	MAN1_1|MAN1_2|MAN1_3|MAN1_4	13|4|0|0	17	4	0.47	0.96|0.94|0.00|0.00	0|0|0|0	0.4735	0.958	0.3652

[truncated: 1 more sheets: K) LEM2-MAN1-emerin spec. (hc)]
